# Supplementary material for: Capturing 3D Chromatin Maps of Human Primary Monocytes: Insights From High-Resolution Hi-C
Source: Front Immunol. 2022 Mar 3;13:837336. doi: 10.3389/fimmu.2022.837336 (PMC8927851; doi:10.3389/fimmu.2022.837336)
Supplement: Supplementary Data Sheet 1 — Full results of RNA-seq. [file DataSheet_1.xlsx]

## Sheet: fpkm
name	symble	CTR-1mono	CTR-2mono	SLE-1mono	SLE-2mono
NM_001025300	RAB12	2.82089	2.98218	1.32774	3.56171
NR_033410	MKRN9P	0	0	0.182895	0.379117
NR_038437	LOC100507443	0	0	0	0
NM_174981	POTED	0	0	0.182895	0
NM_174980	.	0	0	0.263173	0
NM_001102386	GNAT3	0	0	0.705165	0
NM_001031701	NT5DC3	1.69738	0.679864	1.06477	1.65534
NM_001031700	FAM198B	0.113798	0.373253	0.485214	0.323288
NM_001031703	ELP6	14.6316	18.0572	9.40749	11.0332
NM_001031709	RNLS	0.605164	0.609008	0.0691155	0.429801
NR_039833	MIR4685	0	0	0	0
NM_020911	PLXNA4	0.055971	0	0.102279	0
NM_012168	FBXO2	0.106565	0.0953264	0.0973662	0.100914
NM_012166	FBXO10	0.998686	0.357344	0.218994	0.680918
NM_012164	FBXW2	11.2807	19.2743	6.38047	8.44044
NM_012163	LRRC29	0	1.66935	0	0
NM_001013355	OR2G6	0	0	0	0
NR_023386	CROCCP3	8.81794	4.69014	1.52425	4.96503
NM_006305	ANP32A	57.5107	86.1179	233.546	79.8661
NM_006304	SEM1	63.1217	37.4242	51.9726	58.7315
NM_001286712	ACSL1	1.2469	1.35441	0.447566	0.632554
NM_001286710	ACSL1	0.466104	2.37659	0	0.397246
NR_135285	LINC00533	0	0	0	0
NM_016044	FAHD2A	26.3298	22.1674	10.9349	19.8667
NR_015360	LINC01184	2.47558	5.14869	1.30058	1.81682
NR_015361	LOC440896	0.0574354	0	0	0
NM_015705	SGSM3	0.121113	0	0	0
NM_015704	DESI1	19.1237	9.22133	7.79019	11.5864
NM_015703	RRP7A	15.7465	6.50342	10.3771	17.037
NM_015702	MMADHC	141.426	153.701	117.481	114.776
NR_106854	MIR6796	0	0	0	0
NR_120669	LOC101929646	0	0	0	0
NM_031889	ENAM	0.03221	0	0.323725	0
NM_000798	DRD5	0.153838	0	0	0.145679
NM_000799	EPO	0	0	0.376653	0
NM_000794	DRD1	0	0	0.0990116	0.0513094
NM_000793	DIO2	0	0	0	0
NM_001008539	SLC7A2	0	0.215935	0	0
NM_001008536	TCHHL1	0	0	0.231728	0
NM_001008537	KIAA2022	0.0935868	0	0.042754	0
NM_001008530	LGMN	0	0	0	0
NM_016048	ISOC1	13.3772	10.1967	9.38203	10.2591
NM_173538	CNBD1	0.250527	0	0.228901	0
NM_173531	ZNF100	6.82793	3.40136	5.37932	4.29763
NM_173537	GTF2IRD2	1.04536	1.16319	0.652277	0.772619
NM_173536	GABRG1	0	0	0.0986897	0
NM_007076	FICD	0.553481	0.792173	0.606843	1.67721
NM_007075	WDR45	0.289329	1.46662	0	0
NM_007072	HHLA2	0	0	0	0
NM_007073	BVES	0	0	0	0
NR_135290	GCC2-AS1	0.987889	1.7674	0.902611	0.935496
NR_135293	LOC101929634	0.0957859	0	0	0
NM_001004326	SLC22A20	0.256145	0	0.35105	0
NM_001291571	NBR1	0.0542313	0	0	0
NM_001004323	C7orf61	0.364063	0.651334	0	0.172377
NM_001004320	AGMO	0	0	0.269871	0.209778
NR_135295	HECW1-IT1	0	0	0.090801	0
NM_198687	KRTAP10-4	0	0	0	0
NR_135281	CASC22	0	0	0	0
NM_001004329	DBX2	0	0	0	0
NM_001004328	ZNF705A	0	0	0	0
NM_001204453	PSMC2	1.84792	0.165303	0.506521	1.39993
NM_001080446	C11orf94	3.4764	0	0	0.47029
NM_001080444	IGSF5	0	0	0.242473	0
NM_001080442	SLC38A8	0	0	0	0
NM_001080440	OTOL1	0	0	0	0
NM_173814	PRTG	0	0	0.358451	0
NR_047499	LINC00570	0	1.84381	0	0
NM_001080448	EPHA6	0	0	0	0
NM_001080449	DNA2	0	0	0	0
NM_001322500	ULK4	0	0.841981	0	0.148555
NM_014865	NCAPD2	9.20262	18.9474	3.09228	8.46248
NM_014867	KBTBD11	6.06749	22.976	5.12111	7.67811
NM_014866	SEC16A	0	0	0	0.0191403
NM_014862	ARNT2	0.0278682	0.0747871	0.0254625	0
NM_148962	OXER1	14.0983	34.4032	3.88333	8.83494
NM_199135	FOXD4L3	0	0.663373	0.0752854	0
NM_199131	VAX1	0	0	0.0371569	0
NR_037414	MIR23C	0	0	0	0
NR_037410	MIR3616	0	0	0	0
NM_001329628	CD276	0	0	0	0
NM_001243926	MAPKAPK3	0.540708	0.483683	0.0548925	0.796494
NM_005026	PIK3CD	84.3375	124.449	51.9681	74.6192
NM_005024	SERPINB10	2.06605	10.7039	6.21369	5.29879
NM_005023	PGGT1B	54.218	24.1001	42.802	40.0459
NM_005022	PFN1	2583.94	284.93	647.503	1449.58
NM_005021	ENPP3	0.113094	0	0	0
NM_001319201	S100A8	5.16895	67.7058	4.38541	11.8874
NR_046548	USP12-AS2	0.233112	0	0.851954	0
NR_046540	DIAPH3-AS2	0.497982	0	0	0
NR_046546	KCNC4-AS1	0	0	0	0
NR_046547	USP12-AS1	6.54838	0	0	0
NM_001287443	JADE1	0	0	0	0
NM_001287444	DCDC2C	0	0	0	0
NM_013417	IARS	0	0	0.0354453	0
NM_013416	NCF4	0	0	0.203266	0
NM_004814	SNRNP40	95.431	82.447	67.8625	71.6138
NM_004811	LPXN	0	0.173091	0	0.366473
NM_004810	GRAP2	0	0	0	0.0492506
NM_016429	COPZ2	0.596603	13.1642	0	0.188321
NM_016428	ABI3	0.433285	0	0	0
NM_001821	CHML	2.09503	3.21602	0.803485	1.05319
NM_001827	CKS2	8.01056	1.59238	8.67444	8.42857
NM_001825	CKMT2	0.333909	0	0.101695	0.1054
NM_001824	CKM	0.220458	0.295811	0.100714	0.626297
NM_001828	CLC	35.5125	12.6552	0	11.4831
NM_001199917	PGM3	0.087837	0.157146	0	0
NM_152307	TRMT61A	11.3344	14.2248	5.46134	8.59727
NM_152309	PIK3AP1	67.2385	123.387	99.093	68.205
NM_001281297	EDF1	0	0.193244	0	0.204571
NM_001281295	M1AP	0	0	0.242356	0
NM_030981	RAB1B	506.491	551.5	413.571	495.21
NR_135288	LINC01451	0.322327	1.20139	0.0981675	0.152616
NM_002556	OSBP	7.22696	12.1576	4.17211	5.72009
NM_002557	OVGP1	0.407581	1.31254	0.148959	0.231579
NM_002552	ORC4	0	0	0	0
NM_002553	ORC5	8.58727	9.68551	4.00827	6.45244
NM_002550	OR3A1	0.385568	0	0.352285	0
NM_002551	OR3A2	0	0	0	0
NM_002558	P2RX1	88.3805	110.969	20.4064	52.9352
NM_002559	P2RX3	0	0.224413	0	0
NR_036056	MIR2909	10.5948	18.9547	0	0
NR_024378	LINC00051	0	0	0.15964	0
NR_024376	FAM225B	0	0	0.258844	0.447124
NM_001323292	RNF180	0	0	0.0462877	0
NM_001008274	TRIM72	0	0.531781	0.0775943	0.0804213
NR_024372	FLJ25758	0	0	0	0
NM_001012425	C1orf146	0.48671	0	2.22348	0
NM_198903	GABRG2	0	0	0	0
NM_004048	B2M	60646	39548.1	103446	64085.7
NM_004045	ATOX1	32.1417	27.0803	21.8546	29.3753
NM_004042	ARSF	0	0	0	0
NM_004040	RHOB	51.2928	132.345	21.3215	35.9553
NM_004041	ARRB1	0.80179	1.84741	0.133196	0.71325
NR_036595	LOC440600	0.210149	0.0626618	0.128005	0.331672
NR_136569	LINC01660	0	0	0	0
NM_001007538	SHISA2	0.189781	0.113177	0.0577996	0
NM_001007534	C3orf56	0	0	0	0
NM_001007533	PPP1R27	0.228735	0	0	0.216604
NM_001007531	NKAPL	0	2.85262	0	1.66611
NM_001007530	CDRT15	0.644654	0	0.294503	0
NM_022909	CENPH	3.42098	9.06287	1.68305	1.86897
NR_110159	LOC100996249	0	0	0	0
NR_110158	LOC101928012	0.155938	0	0.284954	0
NM_022903	CCDC71	5.04303	34.1946	2.48816	7.92745
NM_001301129	POLR2F	0.248427	0	0	0
NR_110153	ID2-AS1	3.14328	1.60673	2.25653	1.48829
NR_110152	ZNF585A	0	0	0	0
NR_036210	MIR4256	0	0	0	0
NM_001320010	POP3	3.74069	2.39013	0	0
NM_153490	KRT13	0	0	0	0
NM_153498	CAMK1D	4.67456	15.0294	3.32192	4.44803
NR_132738	LINC01759	0	0	0	0
NM_006300	ZNF230	3.53842	4.74786	2.90967	3.56018
NM_001321367	CD99	0.410424	0.0647892	0.0220585	0.0914487
NM_001284361	BOLL	0	0.218928	0	0
NM_001284367	NDUFB8	2.49829	4.29771	0.702347	2.91174
NM_006308	HSPB3	0	0	0	0
NM_024881	SLC35E1	15.2509	12.6474	6.22949	12.743
NM_024884	L2HGDH	0.539733	0.214582	0.438347	0.255554
NM_024885	TAF7L	0	0	0.141811	0
NM_024889	PLEKHS1	0	0	0	0
NR_110213	LOC101927142	0	0	0.43316	0
NM_001720	BMP8B	0.492715	1.83081	0.277035	0.287128
NM_001721	BMX	0	0	0	0
NM_001722	POLR3D	21.6962	18.052	11.5996	14.983
NM_001723	DST	0.487467	0.290704	0.0742312	0.423146
NM_001330751	PPARGC1A	0	0	0	0
NM_181539	KRT26	0	0	0.096522	0
NM_181536	PKD1L3	0.527698	1.7623	0.0964291	0.299827
NM_181537	KRT27	0.113374	0	0.517937	0
NM_181534	KRT25	0	0	0.299969	0
NM_181535	KRT28	0	0	0.197379	0
NM_001725	BPI	8.2217	12.1395	5.24933	9.75552
NR_026540	SLC25A51P1	0	0	0	0
NM_004535	MYT1	0	0	0	0
NM_005383	NEU2	0	0	0	0
NM_013351	TBX21	4.12133	13.4754	0	1.68222
NR_015362	TSG1	0.114272	0	0.66125	0
NM_144989	DNAH14	0	0	0	0
NM_144980	C6orf118	0	0	0.090801	0
NM_144981	IMMP1L	0.909251	0	0	0
NM_144982	ZFC3H1	34.111	35.3783	14.1369	25.8222
NM_144984	VSTM4	0.166675	1.78916	0	0
NM_001324069	CDK7	0.341819	0	0	0.431588
NM_001040078	LGALS9C	1.27581	7.22795	0.194279	0.402715
NR_110217	LOC101927196	0	0	0	0
NR_033889	LINC00544	0	0	0.719754	0
NR_033881	LINC01924	0.10669	0	0	0
NR_033880	LINC01115	0	0	0	0.113785
NR_033883	LOC339529	0.406358	1.63576	0.18564	0.0962016
NR_033885	POTEKP	0.588597	0	0.537787	0
NM_001014279	ANXA2R	0.866159	0.645674	0.65949	0.546814
NR_033887	LINC01141	0	0	0	0
NR_033886	RAD21-AS1	0.18185	0	0	0.172206
NM_001142285	RPS24	0.649234	0.290381	0.296595	0.368881
NM_001142287	SEMA4D	4.94281	47.6707	2.6186	5.50667
NM_001142286	SMC6	0.382269	0.83934	0	0.263269
NM_020869	DCDC5	0.0384029	0.137411	0.350878	0
NM_014335	EID1	365.344	285.14	326.779	280.251
NM_001099773	CYP11A1	0	0	0	0
NM_001099771	POTEF	0	0	0.0770039	0
NM_001001852	PIM3	16.3631	112.357	18.8812	17.6049
NM_001243177	ALDOA	0.527292	1.41504	0.289065	0.0998654
NM_001001850	STX19	0	2.40419	1.01114	0.598847
NM_001134664	SAMD13	0	0	0.237698	0
NM_001114357	C4orf47	0.153322	0	0	0
NM_001001851	ITIH5	0	0	0	0
NM_031886	KCNA7	0	0	0	0
NM_031885	BBS2	31.9537	43.8632	16.4965	25.9539
NM_001286554	USP49	1.72258	1.33669	0.379248	0.90405
NM_139178	ALKBH3	18.1711	11.7742	9.89765	12.1334
NM_016626	MEX3C	4.63297	1.10516	3.66863	3.42624
NM_016621	PHF21A	0.0254611	0.250534	0	0.0482214
NM_016620	ZNF644	0	0	0	0
NM_139171	STARD6	0	0	0	0
NM_139170	C16orf71	0.742925	3.92702	0.0617084	0.57561
NM_139173	SLC9B1	0.0972642	0	0	0
NM_001330368	C11orf65	1.30232	3.62436	0	0.548113
NR_027088	LINC01777	0	0	0	0
NR_052003	PPP4R1	0	0	0.0847414	0
NM_001278241	PELP1	0	0	0	0
NM_001278240	ZNF189	0	0	0	0
NR_134456	LOC101928887	0	0	0.129847	0
NR_033926	ACTG1P20	3.10112	4.06862	0.818544	2.28406
NR_033927	LINC00184	0.0805108	0	0.147122	0
NM_052969	RPL39L	1.94167	1.30267	0.221757	1.37902
NR_033922	LINC01720	0	0	0.22606	0
NR_033923	LINC00619	0	0	0	0
NR_033920	CASC16	0.182577	0	0	0
NR_033921	LOC643542	0	0	0.0558285	0
NM_052966	FAM129A	34.7214	176.434	13.7535	18.0045
NM_052964	CLNK	0.392398	0.117005	0.20914	0.0928968
NR_104625	LINC02150	0.0856016	0	0.0782122	0
NM_153325	DEFB125	0	0	0.251102	0
NR_001276	SNORD56B	5.14815	0	2.35187	0
NR_110695	LOC101928372	0	0	0	0
NR_104626	LOC101928370	0.753337	1.34777	0	0.142677
NR_110692	LINC01635	1.571	1.63953	0.239231	0.247947
NR_110693	LINC01787	0	0	0.0837427	0
NM_001291379	AGAP4	0.338193	0	0.0617998	0
NR_110698	LOC101928303	0	0	0	0
NR_110699	LOC101928404	0.0694111	0	0.0634193	0
NR_027084	FLJ36000	0	0	0.21983	0
NM_001105533	CPED1	0.323125	0	0.295232	0.305988
NM_002169	IFNA5	0	0	0	0
NM_002167	ID3	2.21258	5.54185	0.404317	0.977778
NM_002166	ID2	373.156	961.611	273	362.501
NM_002164	IDO1	1.8929	14.4774	2.68072	2.41989
NM_002163	IRF8	626.368	379.375	523.414	503.136
NM_002160	TNC	0.297515	0.0950492	0.368916	0.10062
NR_027085	LINC01226	0.0666762	0	0	0
NM_001099921	MAGEB16	0	0	0.275549	0
NM_006898	HOXD3	0	0	0.0726329	0
NM_006897	HOXC9	0	0	0	0
NM_006896	HOXA7	0.181399	0.243402	0	0
NM_006895	HNMT	43.098	39.8637	39.9728	41.5833
NM_006893	EIF2D	1.6559	1.09146	1.59259	1.8982
NM_001297738	TBCA	4.18248	1.80388	0.818879	1.55597
NM_138620	DDX31	0	0.543139	0	0.0718716
NM_001282925	ABI2	0	0	0.0503037	0
NM_138441	MB21D1	45.4363	32.8421	42.0701	37.4562
NM_025128	MUS81	40.7401	34.5361	16.42	32.3779
NM_025129	FUZ	0	0	0	0.495893
NM_001283035	RTFDC1	0.104733	0	0	0
NM_001127401	YPEL5	0.76819	0.562232	0.063807	0
NR_040061	SRP14-AS1	0	0	0	0
NR_040063	SMG7-AS1	0.595793	0.333098	0.272181	0.0705243
NR_040065	LINC01346	0	0	0	0
NR_040064	LINC00862	0.515905	0.461495	0	0
NR_037839	CES5AP1	0	0	0	0
NM_001184892	FLAD1	2.14323	0.348581	1.69119	1.19929
NM_001184896	PHF8	0	0	0.0282687	0.0292986
NR_030527	MIR765	0	0	0	0
NM_001184898	PHF8	0.410465	0.413072	0.046879	0.242935
NM_001318367	ANAPC10	0.606771	0	0	0.229836
NR_003006	SCARNA6	2.74826	0	0	0
NM_001242894	ZKSCAN3	0.0377446	0	0	0.0714856
NM_001242898	PPP6R2	0.712686	0	0.0813956	0.0843611
NM_001282380	ARPIN	0.112675	0	0	0.0266749
NR_110456	KANTR	3.77135	0.269888	0.689158	2.1428
NR_110457	HAGLROS	0	0	0	0
NR_038965	LOC100506497	1.33041	6.30313	0.495231	1.16653
NM_001101320	SERPINE3	0.507313	1.02107	0	0.240204
NM_018154	ASF1B	11.1915	38.817	6.46324	10.0981
NM_018151	RIF1	0.0556345	0	0	0
NM_018153	ANTXR1	0	0	0	0
NM_018159	NUDT11	0	0	0.139385	0
NM_018158	SLC4A1AP	54.4586	67.926	39.8623	39.2168
NR_031656	MIR1255A	1.61734	0	1.47773	0
NR_031657	MIR1256	0	0	0	0
NR_031655	MIR1254-1	11.3047	0	0	1.78419
NR_031652	MIR1250	0	0	0	0
NR_031653	MIR1251	0	0	0	0
NM_001316311	RPL35A	0.705635	0	0	0.668211
NR_030388	MIR653	0	0	0	0
NR_030381	MIR652	0	0	1.70391	0
NM_001185072	CLDN12	0	0	0	0
NM_001013579	AWAT1	0	0	0.119359	0
NM_001193538	TMEM126B	0.151041	0	0.138002	0.429091
NM_001193537	TMEM126B	0.625353	0	0	0
NM_130901	OTUD7A	0.115618	0.162524	0	0
NM_130906	PPIL3	2.03763	0	0.14321	1.92956
NM_001206704	SP100	0.895002	1.68128	0.408871	0.593275
NM_000839	GRM2	0	0	0.0995428	0
NM_001206701	SP100	0	0	0	0
NM_000831	GRIK3	0	0	0.0181129	0
NM_000830	GRIK1	0.577103	0.434727	0.582789	0.719074
NM_000836	GRIN2D	0.143538	0	0	0.101944
NM_000834	GRIN2B	0	0.0825541	0.140534	0
NR_144376	AKR1B1	0.444238	0.238432	0	0.252406
NM_001198549	NOL4	0	0	0	0
NM_001145664	RFX8	0	1.98564	0	0
NM_001145661	GATA2	0	0.188184	0	0
NR_027249	TTC41P	0.161877	0.57922	0.184879	0.38323
NM_024294	C6orf106	0.495171	0	0.0754044	0.351682
NR_047659	SPAG16	0.0773749	0	0	0
NM_024299	PPDPF	0	9.46823	16.118	5.56843
NM_020987	ANK3	0.0320106	0	0.0584947	0
NM_020981	B3GALT1	0	0	0	0
NM_001145668	CTXN2	0	0	0.123921	0
NM_020982	CLDN9	1.69387	0	0.651641	1.0975
NM_020989	CRYGC	0	0	0	0
NM_020988	GNAO1	0.274249	0.049065	0	0.0519408
NR_038845	LYPLAL1-AS1	0.673975	0	0	0.425487
NM_205548	FAM151B	6.32423	2.01359	2.64431	3.14667
NM_205545	LYPD2	0.615352	0	0	1.45679
NM_024742	ARMC5	0.234658	0.104955	0.285869	0.111106
NM_024741	ZNF408	0	0	0	0
NM_024747	HPS6	6.15582	50.4771	10.7489	13.2132
NM_024746	HHIPL2	0	0	0.064873	0
NM_024744	CARF	0	0	0	0
NR_038846	LOC643441	0	0	0	0
NM_020673	RAB22A	5.55609	14.3245	2.27765	4.64125
NM_020675	SPC25	0.678898	0.12146	0.248117	0.514314
NM_020678	LRTM1	0	0	0	0
NM_014476	PDLIM3	0	0	0.0585494	0
NM_014477	TP53TG5	0.558897	0.166651	0	0.176419
NM_014475	DHDH	0	0	0.154471	0.320197
NM_014470	RND1	0.658593	0.785512	0	0
NM_014471	SPINK4	1.36388	3.25343	0.415381	1.29154
NM_033396	TNKS1BP1	0.502432	0	0.487751	0.594731
NM_033397	ITPRIP	0.0536817	0	0	0.0508347
NM_033390	ZC3H12C	0.456535	2.11619	0.549847	0.510927
NM_001049	SSTR1	0.127774	0	0.0389147	0
NM_001048	SST	0	0	0	0
NM_001045	SLC6A4	1.0513	0.0247479	0.20222	0.104794
NM_001044	SLC6A3	0.0464564	0	0	0
NM_001041	SI	0	0	0.250016	0.0287917
NM_001042	SLC2A4	0	0	0	0
NM_032378	EEF1D	0.0739019	0.859402	0.135045	0.349912
NM_001136213	POTEH	0.0897199	0	0.16395	0
NM_148965	TNFRSF25	0.443322	0	0	0
NM_033026	PCLO	0.00900825	0	0.106998	0
NM_033027	CSRNP1	0	0.358969	0	0.0542869
NM_001163735	MYO19	0.12458	0.222883	0.0379421	0.0393244
NM_001199281	CABIN1	0.0728319	0	0	0.0459795
NM_001199280	HAS3	0	0	0	0.0403701
NM_001199282	LRBA	0.0184531	0.0660278	0	0.0349488
NM_001304419	IQCA1L	0.0701841	0	0.0641256	0
NM_001199286	PHOSPHO2	0.145625	0	0	0
NR_104584	UFM1	0.474348	0	0.0619143	0.32085
NR_104586	ANKRD10	9.74168	2.94567	4.26233	4.54755
NR_126347	LINC01036	0	0	0.214356	0
NR_126345	LINC01044	0	0	0	0
NM_001198628	RUNX1T1	0	0	0	0
NR_126344	LOC100506302	9.50085	8.73492	3.37583	7.99731
NR_126341	LOC100506869	0	0	0	0
NR_073464	MED21	0.123695	0	0	0
NM_001258013	FDXR	0.462448	0	0	0
NR_106988	MIR7641-2	0.134481	0	0	0
NM_001081455	P2RY14	0	0.427331	0.0623536	0
NM_001081450	LILRB3	0	0.231483	0	0
NM_001038640	GOLGA6A	0.0575439	0	0.0525765	0
NR_037419	MIR3646	0	0	1.98789	0
NR_024063	ZSCAN12P1	0	0	0.0411795	0
NR_024062	UBE2DNL	0	0	0.451305	0
NR_024061	LOH12CR2	0.356488	0	0.542858	0.562636
NR_024066	CLRN1-AS1	0.0621419	0	0.113555	0
NR_024065	LINC00312	0	0	0	0
NM_198700	CELF1	0.117985	0	0	0.0372427
NM_198709	ARSB	1.26215	0	0	0.0796808
NR_030770	CCM2	0.499343	0.357344	0.0912475	0.378288
NR_003545	TRAPPC13	4.98229	3.14004	3.82799	2.78794
NR_003542	SLED1	0.243679	0	0.222644	0
NR_047518	HOTAIR	0	0	0	0
NR_047519	LINC01128	0.0809148	0	0	0.0255411
NM_001318365	EXOSC1	2.63662	0.496537	0.887533	0.788459
NM_001111125	IQSEC2	0.182425	0.0271976	0.0555591	0
NM_001143989	NBPF4	0	0	0.20046	0.138509
NM_001014450	SPRR2F	0	0	0	0
NM_001143980	CCDC154	2.00193	6.49163	0.914558	2.2907
NM_001324393	HMBOX1	0.230815	0	0.126534	0.218574
NR_120449	LOC101927267	0	0	0	0
NR_120445	ETV1	0	0	0	0
NM_001164273	MGA	0.227653	0.135762	0.0693336	0.0862315
NM_001164276	ZNF44	1.43905	0	0.418354	0.55748
NM_001164277	SLC37A4	0.420782	0	0	0.398465
NM_001164278	SLC37A4	0	0	0	0
NM_001164279	SLC37A4	0.539644	0.0804551	0.328707	0.511024
NM_001286660	TMEM68	1.27332	2.54607	0.136871	0.283716
NM_005029	PITX3	0.263342	0	0.120305	0
NM_001321542	DEGS1	0	3.00938	0	0.0796441
NM_001321541	DEGS1	0	0	0.156939	0
NM_006496	GNAI3	155.956	171.155	153.679	123.4
NM_004990	MARS	39.2478	50.756	16.7269	29.6855
NM_004991	MECOM	0	0	0	0
NM_004992	MECP2	4.80054	7.91802	1.2066	3.61647
NM_001317168	SNRPG	11.2131	3.25667	3.06025	3.17174
NM_001317169	SNRPG	0	0	0	0
NM_004996	ABCC1	9.57935	9.36618	2.51887	7.85828
NM_004997	MYBPH	0.809566	3.62092	0	0.287486
NM_001317164	C5	0	0	0	0
NM_001317165	SNRPG	6.9908	1.1167	0.684357	1.65501
NM_001317163	C5	0.410341	0.338828	0.173039	0.119562
NM_006498	LGALS2	62.9966	88.2446	185.642	440.206
NM_001287258	XKR9	0	0	0.0507239	0.0525719
NM_001287259	XKR9	0	0	0	0
NR_125341	DDX46	0.0640475	0.257817	0	0.181952
NM_002699	POU3F1	0	0.167505	0	0
NR_046989	LINC00351	0	0	0	0
NM_002690	POLB	20.1392	42.5256	8.51188	14.9195
NM_002695	POLR2E	0.0637681	0.570428	0	0
NM_002696	POLR2G	100.223	127.936	95.5614	94.494
NM_152531	XXYLT1	0.0671663	0.841156	0.122736	0.508833
NM_152536	FGD5	0.0309919	0	0	0
NM_152538	IGSF11	0	0	0	0
NM_152539	C3orf30	0	0	0	0
NM_013410	AK4	0	0	0	0.0251514
NM_001323558	EFR3A	0.133255	0	0	0.0630939
NM_001323551	ZC3H12A	0	0.291937	0	0
NM_152888	COL22A1	0.0287403	0.179964	0.157556	0
NM_152889	CHST13	55.3196	155.512	29.0161	48.4082
NM_145798	OSBPL7	5.24884	2.45943	1.7356	2.74559
NM_145799	2020-09-06	5.95447	5.04797	3.84032	2.83776
NM_145792	MGST1	0	0	0.370251	0
NM_001301084	ARHGEF12	0	0	0.017295	0
NM_001301083	CNOT8	0	0	0	0
NM_001823	CKB	17.0475	7.17628	0.91623	2.73013
NM_020209	SHD	0.141894	1.33276	0	0.0671843
NM_020207	ERCC6L2	2.9386	2.7712	1.37481	2.88333
NM_020205	OTUD7B	0.626767	0.254848	0.208241	0.188849
NM_020202	NIT2	24.7322	36.53	16.8165	18.927
NM_020200	PRTFDC1	0	0	0	0
NM_020201	NT5M	0.805615	4.63275	0	0.435936
NM_015969	MRPS17	7.49782	15.6498	8.84867	13.6087
NM_001204174	CHODL	0	0	0	0
NM_001204173	C8orf44-SGK3	0	0	0	0.0379283
NR_103776	CHRM3-AS2	7.16302	0	0.186991	1.16282
NR_037507	MIR3942	0	0	0	0
NM_198315	VWA5A	0.393454	0.879896	0.449362	0.745174
NM_001243719	RAB6A	1.14903	0	0.291622	0.241798
NM_021269	ZNF708	0.182622	0	0	0.0432342
NM_153281	HYAL1	0	0	0	0.222928
NM_203454	APOBEC4	0	0	0.120218	0
NM_203453	PLPP6	16.0735	8.45137	7.4551	8.59814
NM_203451	SERTM1	0	0	0.156254	0
NM_001024611	LRRC66	0	0	0.0493011	0
NM_001290330	LOC100129697	1.63595	2.19513	1.17443	2.43444
NR_073113	NNT-AS1	6.74838	4.99757	3.4367	6.39048
NR_134906	TVP23A	0	0	0	0.195556
NR_134907	LOC105372397	0	0	0	0
NR_134903	TVP23A	0	0	0	0
NM_001012271	BIRC5	0	0	0	0
NM_001190467	PRR36	0	0	0.0369677	0
NM_001012279	SOGA3	0.154645	0.0138335	0.0847773	0.043933
NM_001190462	C11orf97	0	0	0	0
NM_001190460	KRTAP9-1	0	0	0	0
NM_001172668	ZNF668	0.127581	1.36951	0	0.120814
NR_135291	PRAMENP	0.060138	0	0.0549467	0.0569486
NR_102270	NAMA	0	0	0	0
NR_102272	GAGE1	0	0	0.0531624	0
NM_001309426	FAM205C	0	0	0	0
NR_135278	BFSP2-AS1	0	0	0	0.19689
NR_135276	BFSP2-AS1	0	0	0.21658	0
NR_135270	GPATCH1	0	0	0	0
NM_001014336	IL31	0	0	0	0
NM_001113434	C17orf51	0.646773	0.351269	0.865306	1.68429
NM_001330651	ARHGAP36	0	0	0	0
NM_001330650	TARM1	0	0	0.137096	0
NM_001330655	DDAH1	0	0	0	0
NM_001163258	FAM63A	1.22438	2.19051	0.149159	0.0772964
NM_024430	PSTPIP2	90.7754	70.4974	83.6572	90.8829
NR_110801	LOC100507002	0	0	0	0.247238
NR_110800	LINC01917	0	0	0	0
NR_110805	LINC02075	0	0	0	0
NR_110804	LOC101927166	0.0806885	0	0.0737232	0
NR_110806	LINC01969	0	0	0	0
NR_110809	LOC101927666	0	0	0	0
NR_110808	LOC101927557	0	2.03267	0.296595	0.307401
NR_051997	ZNF33BP1	0	0	0	0
NR_048544	SLC9A9-AS1	3.88099	3.15608	0.322361	4.00927
NR_048543	LARS2-AS1	0	0	0.180133	0.0933477
NR_106894	MIR6780B	2.31341	0	0	0
NM_017570	OPLAH	3.17369	1.54116	2.77546	4.25046
NM_021911	GABRB2	0	0	0	0
NM_001168682	SAP25	3.50198	45.4233	1.59984	5.3889
NR_029626	MIR181A1	0	0	0	0
NM_206833	CTXN1	0	0	0.264423	0
NM_206832	TMIGD1	0	0	0	0
NM_206831	DPH3	1.48366	0.160871	0	0.127725
NM_003813	ADAM21	0	0	0	0
NM_001111031	ACVR1C	0	0	0	0
NM_206839	MORF4L1	0.0914712	0	0	0.17324
NM_001159542	POU5F1B	1.38367	0.825159	0.421408	0
NR_030194	MIR518F	2.10068	0	0	0
NR_073391	ZNF138	0	0	0	0
NR_073393	SSX9	0	0	0	0
NR_073396	ZNF818P	0.75305	2.22816	1.85243	0.932531
NM_018465	PLGRKT	28.9629	36.5668	14.5712	19.9626
NM_018464	CISD1	3.03443	2.40419	2.8517	3.1198
NM_018467	USE1	7.89965	16.0429	3.7064	12.333
NM_018460	ARHGAP15	187.643	522.891	93.4117	127.217
NM_018463	ITFG2	11.0646	10.8667	4.59521	6.3746
NM_018462	BRK1	248.342	338.508	216.396	269.019
NR_030235	MIR508	0	0	0	0
NR_030234	MIR507	0	0	0	0
NR_030232	MIR513A2	0	0	0	0
NR_030231	MIR513A1	0	0	0	0
NR_024130	DNMBP-AS1	0.344699	0.246676	0.125977	0
NM_001257194	KLHL3	0	0	0	0
NM_001178138	TFDP2	0	0	0	0
NM_001178137	CPEB3	0	0	0	0.0301038
NM_001178135	PUDP	0.221527	0	0	0.419556
NM_001178133	SUFU	0.387818	0	0	0.0918126
NR_104267	FAM92A	0.175899	0	0.160715	0.0832852
NM_001256829	TMEM265	16.1873	39.937	4.69143	10.384
NM_001256828	SMG6	0	0	0	0
NM_001127670	KCNE1	0	0	0	0.101179
NM_138785	GINM1	40.3057	60.5814	34.2185	36.8576
NM_138786	TM4SF18	0	0	0.0433497	0
NM_138783	ZNF653	0.326356	0.875811	0	0.231786
NM_138782	FCHO2	0.0366913	0	0	0
NR_110848	LINC02081	0.484988	3.03687	0	0.0765443
NM_001005272	OR4A5	0	0	0	0
NR_104268	FAM92A	0	0	0	0
NM_001015072	UFSP1	0.183493	0	0.167654	0.695047
NR_144941	METTL25	0.0787756	1.69122	0	0
NR_144943	METTL25	0	0	0	0
NR_104269	RALGAPA1P1	0.0487619	0	0.0222763	0.0692636
NR_110845	LOC101928674	0	0	0	0
NR_110844	HRAT13	0	0	0.0693163	0
NM_018036	ATG2B	2.0468	5.60413	0.783424	0.995314
NR_029621	MIR204	0	0	0	0
NR_073055	SLC16A7	0	0	0	0
NM_207391	RGS9BP	0.189453	0	0	0
NM_001276471	CORO1C	0.0463269	0	0	0
NM_207393	IGFL3	0	0	0	0
NM_207395	ZNF324B	1.22043	2.51095	1.11508	1.32906
NM_207397	CD164L2	0	0	0	0
NM_207396	RNF207	1.24264	0.617545	0.294354	0.348661
NM_018584	CAMK2N1	0.155474	0.208615	0	0.0736141
NR_024524	LOC100129055	0.0658593	1.17827	0.060174	0
NM_001257400	CD63	0.680246	0	0.41435	0.429446
NM_001257401	CD63	0.386384	3.1107	0.176515	0.365892
NM_033090	GREB1	0	0	0	0
NM_001005274	OR4A16	0	0	0.507547	0
NM_001257407	IL4R	0.288568	0	0	0.0455439
NM_001308235	DOK3	0	0.167677	0	0
NM_001308236	DOK3	0	0	0	0
NM_001045556	SLA	0	0.378109	0	0.300202
NM_020474	GALNT1	6.04754	38.6349	3.95921	6.31301
NR_027457	LINC00221	0.417021	0	0.381022	0
NM_004044	ATIC	9.64661	12.6301	9.37476	7.64018
NM_020470	YIF1A	0.163033	1.45838	0	0.154386
NM_001301248	ERC1	0.059171	0	0	0
NM_032940	POLR2C	4.05232	3.89681	7.86782	6.90732
NM_032947	SMIM3	51.7584	53.7244	43.3555	53.0916
NR_033694	PDZD9	0.13731	0	0	0
NM_030891	LRRC3	0.578124	0.387864	0.7263	0.205299
NR_033690	ZNF436-AS1	1.84863	0.96939	0.291216	0.905476
NM_030895	ZNF696	2.77027	2.93184	1.46164	1.95827
NR_029629	MIR216A	0	0	0	0
NR_125886	LOC101927636	0	0	0.256699	0.532104
NM_001143676	SGK1	0.114189	0.51073	0.104332	0
NM_001154	ANXA5	615.027	477.674	1092.33	785.024
NM_032490	GON7	13.6759	15.709	7.3836	10.3016
NM_032492	JAGN1	9.36945	4.33856	11.2799	10.0207
NM_032494	ZC3H8	3.30425	3.36346	3.12312	2.15794
NM_032496	ARHGAP9	0.139564	0	0.0637583	0.0660812
NR_109910	LOC101928651	0	0	0.300329	0.207514
NM_001151	SLC25A4	1.07506	1.1836	0.037779	0.234932
NM_147163	PSMG2	0	0	0	0
NM_001305145	TMEFF2	0	0	0	0
NM_001129896	SYTL4	0	0	0	0
NM_001129895	HGC6.3	0	0	0	0.170341
NM_001129890	LRRC69	1.79582	5.06642	2.65052	1.30814
NR_110157	LOC101927914	0	0	0.0824811	0
NM_198681	PLEKHG5	0	0	0	0
NM_001346201	SRGAP1	0	0	0	0
NM_022902	SLC30A5	25.8384	11.1137	17.9733	16.4541
NM_022901	LRRC19	1.41831	0.181247	0.416532	0.671545
NM_022900	CASD1	3.01537	2.14945	1.89411	0.892326
NM_017797	BTBD2	9.35438	21.544	5.16639	11.2381
NR_125936	LOC102723828	0.243031	0	0	0
NM_152549	CCDC112	0.431376	0	0.131379	0.204249
NM_152548	FAM81B	0.116929	0	0.106835	0.221455
NM_022904	RASAL3	21.7518	25.4981	9.30493	15.881
NM_002647	PIK3C3	0	0	0.0538134	0
NR_135556	LOC101928583	0	0	0.105485	0
NM_001172173	CSRNP3	0	0	0	0
NR_036111	MIR3155A	0	3.98743	0	0
NR_036113	MIR3157	4.30022	0	0	2.03608
NM_001136001	ABL2	0	0	0	0
NM_001136002	TMEM229A	0	0	0.130762	0
NM_001136003	C2CD4D	0.10669	0	0	0
NM_001136004	MICAL3	0.0234457	0.440433	0.0214218	0
NM_001136005	GART	0	0	0	0
NM_001171888	FGFR1OP2	0.186299	0	0	0
NR_039758	MIR4533	12.8704	0	0	0
NM_001037984	SLC38A10	86.4299	109.484	72.3236	75.3412
NR_039752	MIR4526	4.20137	45.0992	0	1.98927
NM_152544	TRMT44	2.63287	12.9823	2.46426	3.22296
NR_039757	MIR4532	0	0	0	0
NR_039754	MIR4529	11.7153	0	2.14081	0
NM_001029976	ZNF16	0	0	0	0
NR_109919	LINC01718	0	0	0	0
NM_001303482	SMIM21	0	0	0.129645	0
NR_108034	FGF10-AS1	0	0	0.264493	0.0913763
NM_176822	NLRP14	0	0	0.0436785	0
NM_004209	SYNGR3	0.0891075	1.03623	0	0.168763
NM_176824	BBS7	0.804274	0.550169	0.778072	0.582414
NM_001195831	CFAP57	0.0438798	0	0.0801839	0.124658
NM_004204	PIGQ	0.0612259	0	0	0
NM_030567	PRR7	0	1.21509	0	0
NM_001174103	SGK494	8.3666	7.96009	2.3861	6.18259
NM_001174102	PRR7	0.417895	0	0	0
NM_001199322	BLOC1S5	0.196727	0	0	0
NM_001174108	ZBED6	0.875186	0.184208	1.22297	1.26753
NR_125345	ZNF528-AS1	1.38349	0.495033	0.37922	0.131012
NR_108036	CFAP58-AS1	2.18974	8.43792	0.615605	1.59508
NR_038419	SLC39A12-AS1	0	0	0.339742	0.17606
NM_015896	ZMYND10	0	0	0	0.0964697
NM_198570	VWC2	0	0	0.164272	0
NM_198573	ENHO	0.678143	6.67285	0	0
NM_032239	LARP1B	0	0	0.0598077	0
NM_198578	LRRK2	43.6887	120.398	31.9158	39.8706
NR_046438	MEIS1-AS3	0.0445864	0	0.203687	0.0422217
NM_032236	USP48	0	0	0	0
NM_032237	POMK	0	0	0	0
NM_032233	SETD3	42.589	49.419	31.2226	24.8693
NR_102709	UCHL1-AS1	0	0	0	0
NR_102708	LINC00678	0.379957	0	0	0
NR_102703	MAGEA8-AS1	0	0	0	0
NM_001195291	SERPINB6	3.30181	1.75618	1.71223	1.6056
NM_001199148	SLC38A11	0	0	0	0
NM_001286693	RGS22	0	0	0	0
NM_001322093	CNOT7	0.066579	0.238229	0.0608317	0.252192
NM_005645	TAF13	10.7692	3.11669	10.4183	7.7985
NM_005643	TAF11	0.35101	0	0.534517	0
NM_005642	TAF7	43.6393	110.984	28.3034	36.0461
NM_005641	TAF6	0.0661692	0	0	0.0626599
NM_001256865	DNAJC6	0	0	0	0
NM_001330455	CXorf38	0.129433	0	0	0
NM_005649	ZNF354A	0.21459	0	0.130711	0.0677365
NM_001146276	NCEH1	0.0423545	0	0	0
NM_001304331	PPFIA4	0.0564247	0.277606	0.0515539	0.0534321
NM_001199143	XIRP2	0	0	0	0
NM_000237	LPL	4.04831	1.91976	9.18028	8.31385
NM_000236	LIPC	0.22788	0	0.520521	0.107897
NM_000231	SGCG	0.220857	0	0	0
NM_000230	LEP	0.426634	0	0	0.202004
NM_000233	LHCGR	0	0	0	0
NM_000232	SGCB	2.13554	2.48341	0.819501	1.98183
NM_194286	SRRM4	0	0	0.0590951	0
NM_000239	LYZ	44202.1	32080.5	82387	91871.2
NM_006172	NPPA	2.56805	0.765736	0.19553	0.607963
NM_057092	FKBP2	6.02504	0	1.57284	1.35845
NM_003528	HIST2H2BE	111.481	1038.79	16.3002	63.995
NM_003529	HIST1H3A	5.84519	42.5269	1.42416	0.738024
NM_001289124	LIMCH1	0	0	0	0
NM_003520	HIST1H2BN	0.814073	2.54876	0	1.15635
NM_003521	HIST1H2BM	0	0	0	0
NM_003522	HIST1H2BF	1.70009	22.8118	0	2.0124
NM_003523	HIST1H2BE	0.420137	0	0	0
NM_003524	HIST1H2BH	3.44018	3.07736	0.785802	0
NM_003525	HIST1H2BI	0	16.8348	0	0.396034
NM_003526	HIST1H2BC	5.84163	30.6067	0	0.395129
NM_003527	HIST1H2BO	0	0.700149	0	0
NM_001170790	MFSD5	0	0.72161	0	0
NR_144555	RN7SL832P	0.438062	0.548606	0.320197	0.497795
NM_001134316	PRR22	0.787756	1.17446	0.119959	0.248659
NM_001008701	ADGRL1	0	0	0	0.0440541
NM_002335	LRP5	0	0	0	0
NM_002332	LRP1	45.9599	70.3331	33.3899	51.927
NM_001008707	EML1	0	0	0.0369431	0
NR_110793	LINC01350	0	0	0	0
NR_110792	LINC01478	0.0883323	0	0.0807071	0
NR_110795	LOC102723376	0.221258	0	0	0
NR_110794	LINC01653	0	0	0.0966337	0
NM_001278176	ZNF33A	0.147363	0.263642	0	0.055819
NR_029389	LOC100134317	0	0	0.559407	0
NM_001170798	SLC15A5	0	0	0	0
NR_029385	OTX2-AS1	0	1.14513	0.0688022	0
NR_029380	LBX1-AS1	0	0	0	0
NR_029383	PAN3-AS1	0.583896	4.32776	0.609705	1.73778
NR_104631	LINC01265	0	0	0	0
NM_001584	MPPED2	0.0760864	0.816743	0.278073	0.0720511
NR_038405	FGF13-AS1	0	0	0	0
NM_001586	.	0	0	0	0
NR_038403	MKNK1-AS1	1.56971	0	0.409774	0.566271
NR_038409	FAM95A	0	0	0	0
NR_110305	SFXN4	0	0	0	0.467117
NM_001302757	OVOL3	0	0	0.536061	0
NM_001005489	OR5B17	0	0	0	0
NR_134305	LOC101928087	0	0	0	0
NM_001005487	OR13G1	0	0	0	0
NM_001005486	OR4K15	0	0	0	0
NM_001005480	OR2A2	0	0	0.174486	0
NM_001005483	OR4K5	0	0.840971	0.171793	0
NM_001316306	ITGA6	0	0	0	0.0313016
NM_001137664	ANAPC7	0.578876	0	0.0755579	0.548175
NM_001137669	RGSL1	0.243031	0	0.0444104	0
NM_001316309	WDR97	0.691995	2.31316	0.199661	0.41387
NR_027768	DPY19L2P2	0.0419269	0	0.0383076	0
NM_000189	HK2	42.2565	31.9917	31.5227	29.2308
NM_000187	HGD	1.54573	0.162671	0.166152	0.344411
NM_000186	CFH	0.221419	0	0.0404611	0
NM_000185	SERPIND1	6.25381	2.42908	0.902204	2.88315
NM_000184	HBG2	1.56741	1.96294	0	0
NM_000182	HADHA	408.185	411.43	422.873	476.347
NM_000180	GUCY2D	0.302665	1.17323	0.414807	0.85984
NR_033799	NSFP1	0.0778362	0.0696272	0.426703	0.221124
NM_001204265	NR3C1	4.14855	5.26726	0.692875	2.11211
NR_033791	DOC2GP	1.26331	0	0	1.59508
NR_033796	DSTNP2	4.30022	0.5918	4.68459	5.79499
NM_001270500	CA6	0	0	0	0
NM_144584	HENMT1	0.388643	2.08593	0	0
NM_144582	TEX261	16.9895	43.8937	12.3489	15.5745
NR_136279	LOC105375800	0	0	0	0
NM_144589	COMTD1	26.0549	49.9676	21.7506	24.3181
NM_001024401	SBK1	0.549157	3.43868	0	0.0346688
NR_036677	MT1JP	0	0	0	0
NR_036676	IFNA22P	0	0	0	0
NR_036679	AZGP1P1	0	0	0	0
NR_036678	LOC283299	0.0730162	0	0	0
NM_152219	GJD3	0.0904526	0.728217	0.206611	0.128483
NR_109757	LOC644919	0	0	0.271076	0
NR_027099	LINC00486	0	0	0	0
NR_034007	LINC00880	0.271963	0	0.165658	0
NM_001301409	GANC	1.23683	0	0.265896	0.964544
NM_001083619	GRIA2	0	0	0	0
NM_001083612	HYKK	0	0	0.196914	0
NM_001083613	TMEM219	0	0	0	0.34648
NM_020905	RDH14	0	0.204356	0	0.108167
NM_020904	PLEKHA4	0	0	0	0
NM_020903	USP29	0	0	0.277842	0
NR_135679	LOC105370829	0	0	0	0
NR_028361	GGNBP1	0	0	0	0
NR_135468	CCNT2	0.149619	0.267679	0.0911355	0.023614
NM_001164317	FLNB	0.0382342	0	0.0174668	0.0362064
NM_153811	SLC38A6	0.221661	0	0.405053	0.104953
NM_001164315	ANKRD36	11.5464	11.6328	1.22547	5.27373
NM_030753	WNT3	0.272369	0.584744	0.199086	0.154754
NM_033326	SOX6	0	0	0	0
NM_001167986	INCA1	0.353045	0	0	0
NM_030759	NRBF2	0	0.859993	0	0.546239
NR_102338	SLC25A32	0.113234	0.354521	0	0
NM_001278162	HIPK3	0.592653	0.662686	0.0902489	0.0467685
NM_001278163	HIPK3	0.179629	0	0.0468922	0.0729009
NR_134319	LOC105378430	0	0	0	0
NR_134318	NOP16	0.300591	1.61334	0	0.426974
NR_134317	LOC105378397	0	0	0	0
NR_134315	LOC105378385	0	0	1.55093	0
NR_134312	LOC105378330	1.14463	0	0.697215	2.52916
NR_134311	LOC102723322	0	0	0	0
NR_134310	LOC101929341	0.459195	0	0	0
NM_001304493	ZNF23	0.260992	0	0	0
NM_153815	RASGRF1	0	0	0	0
NM_033315	RASL10B	0.0572196	0.10237	0	0.0541849
NM_033316	MELTF	0	0	0.299253	0.103385
NM_033313	CDC14A	1.72415	0.771154	0.32819	0.816352
NM_033318	SMDT1	16.9846	35.694	21.7896	20.6006
NR_024577	SEC61A2	0	0	0	0
NM_001198862	TMEM206	0	0	0	0
NM_001039590	USP9X	0.0147375	0	0	0
NM_001114598	ASPDH	1.40046	0	0.159945	0
NR_106754	MIR6500	0	0	0	0
NM_145235	FANK1	0.423054	0	0.644224	0.267078
NM_145236	B3GNT7	0.201666	1.17258	0	0.0477425
NM_145232	CTU1	0.0867392	6.36248	0.158503	0
NM_145238	ZSCAN20	0.693255	1.55035	0.475058	0.738549
NM_002334	LRP4	0	0	0.0405939	0
NM_001265615	FAM153B	0	0	0.186157	0
NM_001190787	MCIDAS	0	0	0.158729	0
NR_046359	FAM49B	3.00892	1.3653	0.318746	1.52791
NM_001293628	PAPOLA	1.00005	0.298194	0	0.157836
NM_032048	EMILIN2	4.05727	87.4719	3.29051	7.25248
NM_001040147	SERPINB7	0	0	0	0
NM_032041	NCALD	0.0983106	0	0	0
NM_032040	CCDC8	0	0	0.0500849	0
NM_001293626	MGAM2	0.0464328	1.28761	0.254547	0.0879404
NR_103462	TEX264	0.171123	0	0	0
NR_103460	TPM3	0	0	0	0
NR_103466	NBPF13P	0	0	0	0
NR_103464	HSPA14	1.06477	0.374185	0.486426	0.720211
NM_012259	HEY2	0.136796	0.0611844	0	0
NM_174909	TMEM167A	84.8256	70.2838	92.9382	75.0823
NM_012252	TFEC	0	0	0	0
NM_012255	XRN2	0.211588	1.46687	0.0483308	0.0500917
NM_012256	ZNF212	14.2435	9.89053	4.04087	9.11526
NM_012257	HBP1	0	0	0	0
NM_001288798	MCRIP1	0.163178	0	0	0
NM_001288791	VSTM1	0.899186	0	0.410782	0
NR_038868	LINC00615	0	0	0	0
NM_130773	CNTNAP5	0.0340081	0	0.372869	0
NR_027066	LINC00114	0	0	0	0
NR_027067	LINC00114	0	0	0	0
NR_027064	TINCR	0.146873	0.175178	0	0
NR_027065	LINC00114	0	0	0	0
NR_027062	EEF1DP3	15.8921	4.83346	5.5177	13.8453
NR_003045	SNORD17	1.54227	0	2.11371	2.92096
NR_027060	FLJ34503	0	0	0.166484	0.172549
NR_027061	FAM182B	0	0	0	0
NR_027068	EFCAB10	0	0	0	0
NR_027069	LOC100132215	0	0	0	0
NR_110541	HORMAD2-AS1	6.50446	6.38612	1.73941	2.55394
NM_032861	SERAC1	3.5456	3.4188	1.9353	2.09302
NM_032862	TIGD5	0.530396	1.08448	0.0692301	0.287009
NM_032865	TNS4	0.044882	0.361337	0.123023	0
NM_032864	PRPF38A	54.1949	55.5565	36.7459	38.3344
NM_032867	MICALCL	5.94389	17.5623	1.86512	3.24074
NM_001290629	ADIPOR1	0	0	0	0
NM_147180	PPP3R2	0.0539591	0	0.0986023	0
NM_000715	C4BPA	2.93328	2.55103	0.446678	1.23454
NM_000713	BLVRB	98.4254	88.8089	76.4688	208.651
NM_000710	BDKRB1	0	0	0.256699	0
NM_001321784	FAM208B	0.104494	0	0.0381894	0
NM_001128928	INPP1	0	0	0.308799	0.240037
NM_001348090	LINC00176	0.13695	0	0	0
NM_001348099	GFRA1	0	0	0	0
NR_026859	ULK4P3	0.159476	0.0713284	0	0.151018
NR_036538	LOC646903	0	0	0	0.0881195
NR_036539	LOC644656	5.43641	9.01097	1.02264	6.05658
NR_026850	MTMR9LP	0.23592	0.56277	0.215555	0.670224
NR_026851	SPATA31D5P	0	0	0.0686608	0
NR_026852	LINC00442	0	0	0	0
NR_036531	UBAC2-AS1	0	0	0	0
NR_026854	LOC401127	0.332491	0.495709	0.101263	0.104953
NR_036537	RAB6C-AS1	0	0	0.135759	0
NR_026856	LINC01011	7.77947	14.0219	2.01568	6.04744
NR_026857	BAIAP2-AS1	7.48235	9.91041	3.36157	5.79368
NM_001220494	GLYATL1	0	0	0	0
NM_001145373	OTUD1	3.52251	10.7134	1.55558	2.05701
NM_181538	GJC3	0	0	0	0.155078
NM_001297643	C1RL	0	7.80268	0	0.393333
NM_001130711	CLEC2A	0	0	1.09378	0
NM_001130716	PLAC8	1.65913	6.62159	0.116608	1.32942
NM_001130715	PLAC8	24.0521	2.93392	3.32967	18.8078
NR_002595	RPL31P11	0.236123	0	0.21574	0
NR_002594	SLC7A5P2	17.3679	7.28461	2.30458	5.25479
NR_002592	SNORD96A	45.6899	133.967	9.27683	19.2296
NR_002591	SNORD95	2.90094	0	0	5.49418
NR_002590	SNORA41	0	0	0	0
NR_002599	SNHG6	8.13125	8.65915	4.59911	5.86667
NM_001318028	PPP4R2	4.13703	5.22454	2.22348	3.91762
NM_001244	TNFSF8	41.5472	44.8578	31.6045	36.1871
NM_001242	CD27	8.30725	7.92653	0	4.32667
NM_001240	CCNT1	0.0258171	0	0.0235885	0
NM_001313905	EMP3	16.1508	2.78811	2.07111	8.04961
NM_001100619	CABLES1	0	0	0	0
NM_174899	FBXO36	0.519387	0	0.415233	0.368881
NM_012347	FBXO9	0	0	0.0376342	0.0390053
NM_001128076	SPDYE4	0	0	0	0
NM_001252271	FAM69A	0	0	0.0631077	0
NM_001252273	FAM69A	1.67477	1.12361	0.7651	1.38771
NM_001252275	UGT2A1	0	0	0	0
NM_001009881	ZCCHC11	0	0	0	0.0295841
NM_001326580	STX7	4.70032	4.45193	2.2736	4.0583
NM_001278422	DYNC1I1	0	0	0.0714519	0
NR_023361	AP3S2	0.0905796	0	0	0.114368
NR_023362	TEX36-AS1	0	0	0	0
NR_110796	TTC39C-AS1	1.7573	4.89057	0.535202	2.5886
NM_013358	PADI1	0.047507	0	0	0
NM_013359	ZNF221	0	0	0	0
NR_002786	CIDECP	12.973	14.4551	6.65437	13.7936
NM_001300921	PKD2L2	0.158233	0	0	0
NM_001300925	SMIM7	5.28207	12.096	1.7374	3.60139
NM_001143774	PHYHIPL	0	0	0	0
NR_002788	CYP4Z2P	0	0	0	0
NM_013353	TMOD4	5.39154	0	1.38942	1.44004
NR_029523	MIR106A	0	0	0	0
NR_029522	MIR105-2	0	0	0	0
NM_013356	SLC16A8	0.192784	0	0	0.0912799
NR_037501	MIR3937	0	0	0	0
NM_001362	DIO3	0	0	0	0
NM_001287758	COL4A6	0	0	0	0
NM_053284	WFIKKN1	0	2.09811	0	0.177687
NM_053285	TEKT1	0	0	0	0
NM_001317989	LOC100132813	0	0	0	0
NM_053282	SH2D1B	27.3959	5.67521	0.65871	7.23671
NM_001317982	RPL26L1	0	1.1167	0	0
NM_002949	MRPL12	40.1531	66.3603	27.6386	49.9592
NM_001317980	RPL26L1	0.706544	0	0	0
NM_002901	RCN1	41.6221	28.8502	30.4631	33.2239
NM_002900	RBP3	0	0	0	0
NM_002903	RCVRN	0.31108	2.78272	0.42634	0.147291
NM_002904	NELFE	16.43	33.6709	7.89808	10.7543
NM_002909	REG1A	0	0.404665	1.03331	0
NM_002908	REL	0.233499	0	0.0426685	0.176892
NR_145449	TAB3-AS1	0	0	0.567969	0.588662
NR_145448	HIPSTR	0.0533449	0	0	0
NM_002944	ROS1	0	0	0.249296	0
NM_001013663	PTRHD1	8.30725	6.28787	11.3852	5.74872
NM_001013660	FRRS1	1.22841	0	0.935304	1.09863
NM_001013661	VSIG8	0.502639	0.449628	0	0
NM_001346011	GZMB	0	0.332963	0	0
NM_001330418	TLK2	0	0	0.0290607	0.0903585
NR_033916	LINC00977	0.317016	0.992535	0	0.300202
NM_001168357	PLA2G7	0	0.28058	0	0
NM_133369	UNC5A	1.90935	3.1532	0.134195	0.509974
NM_001256314	SLC5A1	0	0	0	0
NM_001256312	STK3	0	0	0	0
NM_001256310	GLS	5.57889	14.5344	3.423	2.77647
NM_001164473	FNBP1L	0	0	0.0792515	0
NM_001164475	SLC41A3	0	0	0	0
NM_001164478	C5orf63	1.13515	0	0	0
NM_001164479	C5orf63	0.868751	0.201478	0	0.0914085
NM_001161530	CSF2RA	0.102272	0	0	0
NM_001161531	CSF2RA	0	0	0	0.0573069
NR_126441	DISC1-IT1	22.6582	19.8231	3.18496	16.2692
NR_120674	LOC102724323	5.12042	16.5599	2.87902	6.71379
NM_001320283	SLC44A5	0	0	0	0
NM_001320285	SLC44A5	0	0	0	0
NM_001320289	CYP4X1	0	0	0	0
NR_106836	MIR6778	0	0	0	0
NR_106830	MIR6772	5.71123	0	0	0
NM_001373	DNAH14	0.13255	1.0197	0.399655	0.0627599
NM_003297	NR2C1	3.68394	3.17485	1.72401	3.06313
NM_003294	TPSAB1	7.04098	0.273844	0	0.144947
NM_003292	TPR	26.6061	52.2154	11.8536	18.0984
NM_003290	TPM4	0	0.123618	0.189395	0.196295
NM_003298	NR2C2	0.0430986	0.154213	0	0.0612192
NM_003299	HSP90B1	256.962	186.162	279.18	222.955
NM_014548	TMOD2	0.139298	0.142408	0.0727278	0.0376887
NR_033888	LOC284344	0	0	0	0
NM_014547	TMOD3	57.4991	44.883	52.8577	47.5507
NR_120382	GPC5-AS2	0	0	0	0
NM_001080830	PRAMEF12	0.102789	0	0.187832	0
NM_001080837	SEBOX	0.318952	0	0	0
NM_001080836	MEIG1	0	0	0	0
NR_033882	MAP3K20-AS1	1.22464	1.03104	0.987286	1.22791
NR_033884	HTATSF1P2	5.82011	3.47086	3.90688	4.83657
NM_001253750	CLECL1	0.930074	0	0.106223	0.220187
NM_017819	TRMT10C	38.533	18.2536	23.8935	24.5764
NM_017818	WRAP73	50.4498	95.3581	17.1995	30.661
NM_017811	UBE2R2	18.0832	45.227	14.087	19.4928
NM_017810	ZSCAN32	0	0	0	0
NM_001320537	SLC37A1	0.147189	0	0	0
NM_017814	TMEM161A	0	0	0	0.0947273
NM_017817	RAB20	30.0196	38.0247	26.2214	22.2872
NM_000415	IAPP	0	0	0	0
NM_000417	IL2RA	0	0	0.20769	0
NM_000416	IFNGR1	701.814	635.277	996.148	1076.44
NM_000411	HLCS	0.0303638	0	0	0
NM_000412	HRG	0.181399	3.97556	0	0
NM_000419	ITGA2B	19.8154	20.5368	2.53078	6.961
NM_000418	IL4R	0.247709	0	0.0905302	0.375314
NM_003407	ZFP36	2647.82	1902.47	1678.6	960.658
NM_001166269	HAUS4	0.111575	0	0	0.105657
NR_104027	SMARCA5-AS1	2.07138	4.70357	0.145582	0.150886
NM_003404	YWHAB	0.340229	0.304346	0.155429	0.107395
NM_001134296	AP3M2	0	0	0	0
NR_145431	LINC01996	0	0.901097	0.131483	0
NR_144441	CEP83	0.239449	0	0.0546947	0
NM_003400	XPO1	45.898	48.9439	49.8875	32.8576
NM_001135745	ALS2	1.39029	1.75243	1.15479	0.478746
NM_001290020	ARMC4	0	0	0	0
NM_001290024	IL12RB1	0.329534	0	0	0
NM_001146334	NACAD	0	0	0	0
NM_001146339	VSTM2B	0.147031	0	0	0
NM_001008269	TMEM89	0	0.340593	0	0
NR_110064	LINC01441	0	0	0.0729183	0
NM_001206847	SMIM18	0.921864	10.9265	2.31628	18.1142
NM_001206840	TGOLN2	0	0	0	0
NM_005430	WNT1	1.52033	0	0.0731099	0
NM_005431	XRCC2	0.535951	0	0.435277	0.281959
NM_005433	YES1	0.897218	0	0.142568	0.221644
NM_005434	MALL	0.119412	0	0	0.0565393
NM_005435	ARHGEF5	0.0666033	0	0.0912808	0.0315355
NM_005436	CCDC6	9.00308	9.96174	11.608	10.6347
NM_005437	NCOA4	0.366356	0	0	0.0991218
NM_005439	MLF2	0.525548	0	0	0
NR_045530	SOAT1	0	0	0	0
NM_016337	EVL	0	0	0	0.0939559
NM_016334	GPR89B	8.37791	5.09924	2.52526	4.49843
NM_016333	SRRM2	55.2988	163.939	18.4961	37.8774
NM_016332	MSRB1	541.9	2284.01	434.108	573.807
NM_016331	ZNF639	0.0605966	0	0.0553657	0.0573829
NM_139243	ADAD1	0	0	0	0
NM_139242	MTFMT	8.85179	10.1806	6.74986	9.76888
NM_139240	C1orf105	0.185543	0	0	0.175702
NM_139246	TSTD2	5.24175	3.32286	2.4512	2.0324
NM_016339	RAPGEFL1	0	0	0	0
NM_016338	IPO11	0	0.409736	0	0
NR_001545	TTTY15	0	0	0	0.0330154
NM_001286458	USP7	0	0	0	0
NM_001134437	PHLDB2	0.0615352	0	0	0
NM_001134434	SPOCK2	1.28102	0	0.130049	0.269574
NM_004419	DUSP5	0.722941	4.13885	0.330267	0.616139
NM_004418	DUSP2	55.7498	57.632	12.4866	14.6876
NM_001429	EP300	24.9284	43.8149	8.82469	16.554
NM_001428	ENO1	11.1143	3.13962	13.2853	14.2442
NM_001427	EN2	0	0	0	0
NM_001426	EN1	0	0	0	0
NM_001425	EMP3	24.9117	2.95811	29.8112	17.3275
NM_001424	EMP2	0	0	0.0320197	0
NM_001423	EMP1	1.23838	0.524737	1.13148	1.35787
NM_001421	ELF4	0	0	0	0.0414233
NM_007148	RNF112	0.169851	0	0.103459	0.107228
NR_000027	SNORD83A	1.92378	0	0	1.82175
NR_000026	SNORD139	3.3229	86.201	6.07211	0
NM_007147	ZNF175	0.764284	0.683679	2.18221	1.35703
NM_007144	PCGF2	0.210552	0.376693	0.128251	0.0664619
NM_007145	ZNF146	0	0	0	0
NR_000028	SNORD83B	0	8.7895	0	3.72186
NM_006817	ERP29	0	0	0	0
NM_006816	LMAN2	304.865	343.657	252.115	278.399
NM_006813	PNRC1	20.478	392.425	13.8565	30.67
NM_006811	SERINC3	62.5241	65.8281	45.739	40.9393
NM_006810	PDIA5	0	0	0	0.464733
NM_006818	MLLT11	3.30288	0.151515	0.54165	0.561384
NM_001005522	OR2T8	0	0	0	0
NM_001098477	GRSF1	0.0282603	0	0	0
NM_001331186	CMC1	0.760442	0	0.231599	0
NM_001331187	CMC1	1.27983	0.686911	0	0.484781
NM_001098479	HLA-F	0	0	0	0
NM_001305545	RNF43	0	0	0	0
NM_148674	SMC1B	0.343856	0	0.0785433	0.0814048
NR_046769	CACNA1C-IT3	0	0	0	0
NM_001323011	PMVK	0.192581	0.516812	0.175957	0
NR_047700	MYO16-AS1	1.00234	3.5865	0.305271	2.21475
NM_001145176	SHISA7	0	0	0	0
NM_001144886	CITED1	0	0	0	0
NM_001144881	PRICKLE1	0	0	0	0
NM_001017371	SP3	0.0608387	0	0	0
NM_001017373	SAMD3	0	0	0	0
NM_001297559	HTRA3	0	0	0.239002	0
NM_001287682	LOC388780	0	0	0	0
NM_001297550	APELA	0	0	0.382112	0
NM_001297555	MAP2K7	0.103693	0	0.189484	0.0490969
NM_152763	AKNAD1	0	0	0	0
NM_152762	TSGA10IP	1.80006	0.0947188	0.193491	1.10297
NM_152760	SNX32	1.60785	6.90375	0.0979372	0.609032
NM_033226	ABCC12	0.0707273	0	0	0
NM_152766	TMEM256	2.27974	0	1.04147	1.79903
NM_152765	C8orf46	0.632933	0	0.192765	0.649312
NM_152769	CBARP	0	0	0	0
NM_001136536	DTHD1	0.569344	0.458368	0	0.10783
NR_130929	LOC644285	0.771137	3.1982	0.0960777	0.298734
NR_015404	MAPKAPK5-AS1	11.5974	11.3044	9.64628	12.4972
NM_018667	SMPD3	4.09292	4.0336	1.04582	1.01823
NM_018666	SAGE1	0	0	0.109641	0
NM_018665	DDX43	1.69473	4.66926	0.743248	0.83452
NM_018664	BATF3	2.98079	1.16656	4.76608	5.82182
NM_018663	PXMP2	0.954856	5.80823	1.74486	1.44674
NM_018660	ZNF395	6.9648	16.8183	2.88621	6.37918
NM_080646	TBX1	0.124836	0	0	0
NM_014331	SLC7A11	0.113656	0.254174	0.242305	0.0358762
NM_014330	PPP1R15A	792.009	594.321	237.406	172.704
NM_014334	FRRS1L	0.0222959	0	0.0611137	0
NM_014337	PPIL2	0.668306	0.318839	0.244246	0.295336
NM_001171806	PAPD7	0	0	0.144658	0
NM_014339	IL17RA	0	0	0	0.0201053
NM_014338	PISD	0.204658	0.183074	0	0
NM_001278649	OSBPL2	0	0	0.0435873	0.135526
NM_001136557	GPR107	0.645519	0	0.141551	0.317868
NM_001136554	TLK1	0	0	0	0
NM_001136555	TLK1	0	0.0969277	0.0660012	0.102609
NM_033105	DNAJC5B	0.662172	0	0	0
NM_033104	STON2	2.24531	1.55375	2.116	0.976191
NM_033107	GTPBP10	0.193858	0	0.0442808	0.0688412
NM_033100	CDHR1	0.188662	0	0	0
NM_033103	RHPN2	0.569344	0.0462998	0.0472906	0.0490135
NM_033102	SLC45A3	3.40445	0.628415	0.049374	1.07463
NM_001130864	PWWP2A	16.121	2.76764	15.7213	10.9998
NM_001677	ATP1B1	2.15988	0.743112	0.986718	1.33733
NM_001675	ATF4	0.450813	17.5018	0.411897	1.19533
NM_001672	ASIP	0	0	0	0
NR_145735	.	0	0	0	0
NR_145734	.	0	0	0	0
NR_145736	.	5.2217	11.6775	0	4.94476
NR_145731	.	0	0	0	0
NM_001678	ATP1B2	0	0	0.0494325	0
NM_001679	ATP1B3	180.062	135.993	171.736	195.966
NM_003355	UCP2	540.284	580.242	342.386	818.229
NR_103784	ITPKB-IT1	1.62815	3.27698	0.3719	1.67028
NR_103783	BLACAT1	0	0	0	0
NM_001201372	CCDC136	0	0	0	0
NM_001202234	NR4A1	0	0.697262	0	0
NM_001131026	PEX5	0	0.425267	0	0
NM_001131028	ATG10	0	0	0	0
NM_001081552	SPAG11A	0	0	0	0
NM_001081550	THOC2	46.5206	28.9085	28.0686	31.0965
NM_001085420	PLSCR5	0	0	0	0
NM_001085429	TMEM213	0	0	0.19703	0
NM_198066	GNPNAT1	10.1895	5.61875	4.97378	6.21242
NM_001256405	KDM2A	0.238278	1.12664	0	0.161172
NM_001256404	DENND2C	0	0	0.0739845	0
NM_001031623	ZNF451	0	0	0.0318609	0.132087
NM_001297742	BTBD10	0.142892	0.255645	0.0652787	0.338285
NM_001123366	HMSD	0	0	0	0
NM_006461	SPAG5	1.63178	2.40419	0.175402	1.45434
NR_125395	LOC101927056	0	0	0	0
NR_125394	TMED3	0.229886	0	0	0.108847
NM_001286619	MAP3K7CL	0.0884605	0.474786	0	0
NR_125391	DIAPH2-AS1	1.12237	0.334667	0.170914	1.06285
NR_125390	LOC101927066	0.247195	1.62158	0	0.234085
NR_125393	PAQR9-AS1	0	0	0	0
NR_125392	.	1.12122	0	0	0
NM_139179	DAGLB	0.439628	0	0.172147	0.118946
NM_001257357	RAB44	11.3982	10.4664	9.34915	11.1616
NM_015063	SLC8A2	0	0	0	0
NM_015060	AVL9	10.5025	11.8477	5.90881	7.71635
NM_153819	RASGRP2	0.316467	0.0707726	0.289148	0.299683
NM_001001959	OR11L1	0	0	0	0
NM_001001958	OR7G3	0	0	0	0
NM_001001957	OR2W3	2.12736	0	2.29712	3.11337
NM_001001955	OR4C13	0	0	0.324554	0
NM_001001953	OR10G9	0	0	0	0
NM_001001952	OR5D18	0	0	0.886322	0
NM_001308175	SH3PXD2B	0	0.314999	0	0
NM_153812	PHF13	3.88426	4.32099	1.54698	2.92374
NR_026949	EWSAT1	0.0723513	0	0	0
NM_153813	ZFPM1	0	0	0	0
NM_178175	LHFPL1	0	0	0	0
NM_153810	CACUL1	80.7775	125.791	51.3089	73.6689
NM_178170	NEK8	7.86544	3.03173	3.56402	5.20775
NM_178171	GSDMA	0.168909	0	0.077164	0
NM_001042507	LGALS7B	0.373741	0	0	0
NM_139172	TMEM190	0	0	0	0.291849
NR_026943	LOC642852	1.17333	2.30453	0.745772	0.966178
NM_001251987	TRDN	0	0	0.0702495	0
NM_000107	DDB2	8.10946	6.98879	1.80718	3.74603
NR_038832	HOXA-AS3	0	0	0	0
NM_000104	CYP1B1	321.647	214.913	306.487	319.735
NM_000102	CYP17A1	0.586394	3.05987	0.178591	0.370196
NM_000101	CYBA	77.0977	1301.77	188.924	172.109
NM_000100	CSTB	33.2467	35.6536	43.8774	42.8984
NM_000109	DMD	0	0	0	0
NR_003661	UBE2Q2P1	1.19006	0.0760394	0.0776665	0.643969
NR_110717	LINC01351	0	0	0	0
NR_110716	LINC01351	0	0	0	0
NR_003666	SPDYE7P	0	0	0.313878	0.325313
NR_003667	SUGT1P1	0.237659	0	0.868572	0
NR_003668	DEFB109P1B	0	0	0	0
NM_001322263	LOC100507507	14.4929	82.8386	15.676	24.8247
NR_120378	LOC102724034	0	0	0	0
NR_120379	LOC103171574	0	0	0	0
NM_148842	RCC1L	0.0754892	0	0.0689727	0
NM_199073	NDUFAF3	1.62213	4.03069	0	0.341354
NM_199077	CNNM2	0.444022	0	0.0811385	1.00914
NM_199074	NDUFAF3	0.408401	4.20128	0	0
NM_000927	ABCB1	7.5956	1.80263	0.389485	0.807351
NM_000921	PDE3A	0.0250287	0	0.0228681	0
NM_000922	PDE3B	23.8578	24.3214	8.69189	17.7898
NR_052004	COL18A1-AS2	0	0	0	0
NM_000929	PLA2G5	0	0	0	0
NM_000928	PLA2G1B	0	0	0	0
NM_005341	ZBTB48	0	0	0	0.0736454
NM_005346	HSPA1B	0.449611	0.622749	0.145767	0.370828
NM_005347	HSPA5	211.393	205.735	357.604	235.275
NM_005345	HSPA1A	0.466492	5.08828	0.123742	0.342001
NM_005348	HSP90AA1	0	0	0.148959	0
NR_145479	.	0.478846	0.356954	0.43751	0.45345
NR_046461	MIPEPP3	5.93535	0	1.12979	4.21543
NM_004918	TCL1B	0	0	0	0
NM_004911	PDIA4	99.9853	80.4132	87.1683	83.9538
NM_004913	VPS9D1	1.39613	6.60124	1.51858	1.69982
NM_004914	RAB36	0.463947	4.34171	0.228252	0.642114
NM_080473	GATA5	0	0	0	0
NM_080476	PIGU	7.18269	4.99735	5.19543	9.3524
NM_080475	SERPINB11	0	0	0	0
NM_001170628	AFF2	0	0	0.0815878	0
NM_001242914	ZFAND6	0	1.37879	0.100592	0
NM_001242917	ZFAND6	0	0	0	0
NM_001313932	CAPZB	15.0614	27.9513	1.02696	4.25748
NM_001134937	FIP1L1	0	0.402012	0.0684357	0
NM_002612	PDK4	46.9741	112.274	52.9381	161.373
NM_002616	PER1	10.0908	11.0402	14.0778	12.8633
NM_002619	PF4	8.32666	6.68454	2.14581	3.03271
NM_002618	PEX13	12.9935	15.6062	11.2432	9.7362
NM_001318053	DENND2A	0	0.0884897	0	0
NM_001135049	JDP2	0.185354	0.373063	0.127015	0.263286
NM_001037666	GATSL3	11.8309	16.3283	3.70616	11.0968
NM_182826	SCARA3	0	0	0.195188	0
NM_152834	TMEM18	13.337	27.3244	7.15417	10.5111
NM_001271629	MEF2D	0.192954	0	0	0.0609068
NM_005836	RIDA	18.8002	41.0733	19.8199	14.3794
NM_005837	POP7	25.4922	49.8172	18.6333	26.3685
NM_005830	MRPS31	41.2198	63.7334	24.3179	23.9114
NM_005832	KCNMB2	0	0	0	0
NM_145715	TIGD2	1.75309	1.64661	2.24246	3.23722
NM_145719	TIGD3	3.43952	41.4117	2.29326	3.52119
NM_004128	GTF2F2	12.4523	12.3767	7.69983	12.1492
NM_001242672	TTC34	0	0	0.0940749	0
NM_001242675	AHCYL1	0	0	0	0
NM_001242674	AHCYL1	0.0495955	0	0	0.187861
NM_004120	GBP2	115.176	196.957	136.674	95.2872
NM_004123	GIP	0	0	0.469713	0
NM_004126	GNG11	13.0269	8.39701	6.47628	8.52635
NR_134656	LOC441052	0	0	0	0
NM_001007278	TRIM13	0.0525624	0.0470189	0	0.0746621
NM_001023563	ZNF805	0.0360971	0	0	0
NM_001023560	ZSCAN26	0	0	0	0
NM_001318876	POLR1C	0.643519	0	0	0
NR_033928	LOC389641	18.1832	47.6346	10.002	22.0506
NR_033929	LINC00884	3.90581	0	0.594775	0.616444
NR_108058	LINC00708	0	0	0	0
NM_001320114	NUMB	0.415362	0	0	0.0491667
NR_040106	LINC01618	0	0	0.918751	0
NR_040107	ADPGK-AS1	0.401669	1.97619	0.428162	0.380366
NM_001243798	TSC22D1	0	0	0	0
NM_153757	NAP1L5	1.96685	7.10803	0.143765	0.596011
NR_040108	LOC728175	0.291948	0	0.266746	0.460774
NR_040109	PCAT19	0	0	0	0
NM_182944	NIN	0.0807717	0.0481687	0.0245997	0.101984
NM_001319092	ARID5A	0.860382	5.06681	0	0.0678959
NM_001143906	TRAFD1	1.89716	6.11975	0.525269	0.92549
NM_001143909	RPEL1	0	0	0	0
NM_199290	NACA2	0.23735	0	0.216861	0
NM_014078	MRPL13	10.5375	5.74406	20.76	12.4733
NM_014079	KLF15	0	0	0	0
NM_014077	FAM32A	250.425	308.866	198.633	238.084
NM_001321248	VOPP1	0	0	0	0
NM_001321249	VOPP1	0	0	0	0
NM_001321244	VOPP1	0.0602371	0	0	0.0570424
NM_001321245	PLSCR5	0	0	0	0
NM_001321243	VOPP1	0	0	0	0.115339
NM_001329095	GALNT14	0	0	0	0
NR_130713	SAMD7	0	0	0	0
NR_027916	AKR1C8P	0.257771	0.384308	0.157013	0.162733
NR_027917	CTSL3P	0	0	0	0
NM_001286265	MRS2	0	0.5483	0.186677	0.483697
NM_001242739	ZNF691	0.0955855	0	0	0
NR_110694	LINC01782	0	0	0.345006	0
NM_001318498	MRPL48	0	0	0	0.166731
NR_110696	PTPRD-AS2	0	0	0	0
NM_001286262	TCP11L2	7.69128	11.9037	0.44618	3.8151
NR_130719	OOSP1	0.31429	0	0.14358	0
NR_121610	BMPR1B-AS1	0.568459	0	0.519387	0
NR_121615	LINC01626	0	0.634481	0.648058	0
NR_121617	LOC100507388	0	0	0	0
NM_004595	SMS	0.695659	0.444493	0.181602	0.470546
NM_004596	SNRPA	34.8915	40.1436	24.8066	25.7103
NM_004590	CCL16	0	0	0.773069	0.114462
NM_004593	TRA2B	1.70485	1.6013	0.233652	0.121082
NM_015260	SIN3B	0.496918	0.444511	0.0972905	0.235282
NM_015261	NCAPD3	4.43448	5.27935	2.77064	3.89053
NM_015267	CUX2	0.0267036	1.07493	0.0243984	0.0758621
NM_001320099	CRADD	0	0	0	0
NM_005978	S100A2	0.189979	0	0.347158	0
NM_005973	PRCC	90.8202	99.2613	76.6092	72.0636
NM_005972	NPY4R	0	0	0.0853696	0
NR_039840	MIR4691	94.6049	40.3903	19.6451	42.7577
NM_001258357	HPCAL1	0.237968	0	0	0.112674
NR_038382	LINC00865	1.10789	0.647993	0.311463	0.726323
NM_001258359	HPCAL1	0.376436	0	0	0
NM_001077349	ZNF682	0.0577622	0.516703	0	0.109397
NM_001321053	SRGN	0.724757	0.540267	0.331096	0.114386
NR_038072	LOC100505795	0	0	0.17013	0
NR_033658	YY1P2	0	0.529934	0	0
NM_198267	ING3	14.208	10.569	14.2113	13.4544
NM_032524	KRTAP4-4	0	0	0	0
NM_032526	NT5C1A	0	0	0.150843	0
NM_032527	ZGPAT	0.910157	1.4655	0	0.0861886
NM_032520	GNPTG	48.5891	113.454	50.0278	58.94
NM_032521	PARD6B	1.54445	1.62953	0.796019	1.20003
NR_038380	SLC7A11-AS1	0	0	0.0358795	0
NR_038395	UBOX5-AS1	1.01873	0	0.186157	0.771758
NR_038387	LINC00886	0.547676	0	0.300239	0.414904
NM_001007027	ALG8	0	0	0	0
NM_001007026	ATN1	0	0	0	0.0397763
NM_017994	TMEM248	13.1097	51.3831	18.164	21.4394
NR_003249	HNRNPDL	0.0861058	0	0.314691	0.89693
NR_038397	DNM3OS	0.0689052	0	0.062957	0.0652507
NM_001166393	MTUS1	0	0	0	0
NM_001166395	CHST4	0	0	0	0
NR_038399	LOC100132735	0	0	0	0
NR_038386	LINC01125	0.667493	1.43303	0.731847	0.884928
NM_001321878	HDAC9	0.985545	0.599491	0.180094	0.485304
NM_001321876	HDAC9	0.321053	0	0	0.456039
NM_001001317	PRSS58	0	0	0.181899	0
NR_027309	GCSAML-AS1	0	0	0.0872885	0
NR_027302	XPA	0.645033	4.51987	0	0.203608
NR_027301	LINC00662	4.63359	0.398549	1.87255	3.03774
NR_027300	C3P1	0.097135	0	0	0
NM_002751	MAPK11	0.300715	0	0	0
NM_002754	MAPK13	0.0575802	0	0	0
NM_002755	MAP2K1	13.5691	93.6908	38.4849	39.887
NM_002756	MAP2K3	0.177436	0.476169	0.0810597	0
NM_002758	MAP2K6	0.0977846	0	0.26803	0.185197
NM_002759	EIF2AK2	0.042062	0.489137	0.0384311	0.0398312
NR_130924	LOC613266	0	0	0	0.223408
NM_006660	CLPX	0.0382983	0	0	0.0725342
NM_006661	PDE10A	0	0	0	0
NM_006662	SRCAP	19.3682	28.3609	8.67278	13.3675
NM_006663	PPP1R13L	0.0585767	0	0	0
NM_006664	CCL27	0	0	0	0
NM_006668	CYP46A1	0.351968	0	0	0
NM_006669	LILRB1	3.20832	1.94747	0.104692	1.9531
NM_016102	TRIM17	0	0	0	0.166011
NM_016107	ZFR	0.154162	0	0	0.10949
NR_130925	LOC613266	0	0	0	0
NM_001278368	RHOH	0	0	0	0
NM_001278362	RHOH	0.169536	0.151656	0	0.160544
NM_001278360	RHOH	0.486494	1.16049	0	0.076782
NM_001278361	RHOH	0.0819549	0	0	0
NR_002929	LOC148709	1.41735	1.33831	0.0719444	0.521959
NR_002924	TBC1D3P1-DHX40P1	3.14445	1.44903	0.957671	2.43629
NR_002925	FMO9P	0.134185	0	0	0
NR_002922	SNORA13	0	36.8763	0	0
NR_002920	SNORA8	5.25927	35.2845	3.60395	13.6959
NM_052844	WDR34	3.619	5.84516	0.275549	0.666373
NM_004628	XPC	0	0	0	0
NM_052846	EMILIN3	0.0477553	0	0	0
NM_052841	TSSK3	4.03044	4.47563	0.888883	2.36897
NM_052843	OBSCN	0.0357791	0	0	0
NR_033806	OPN5	0	0	0.143169	0
NM_004621	TRPC6	0.0396269	2.58768	0.181031	0.0750506
NM_052848	CCDC97	0.272938	1.7579	0.299253	0.0516926
NM_004625	WNT7A	0	0	0.097423	0.100972
NM_003486	SLC7A5	1.68516	0.57426	0.51323	1.10185
NM_003482	KMT2D	3.61397	16.8881	2.25292	2.81627
NM_003489	NRIP1	3.70066	12.7438	2.36463	2.77145
NR_125740	LOC100505938	0	0	0	0
NM_002288	LAIR2	0.781023	0	0	0
NM_002289	LALBA	0.251043	0	0.229372	0
NM_002282	KRT83	0	0	0	0
NM_002281	KRT81	0.191371	0	0	0
NM_002286	LAG3	1.65144	3.93939	0	0.95569
NM_181825	NF2	0	0	0	0
NR_109957	LAMP5-AS1	0	0	0.346438	0
NM_002285	AFF3	0	0	0	0
NM_006998	SCGN	0	0	0.225805	0
NM_006993	NPM3	1.45874	6.15165	2.47523	3.35477
NM_006990	WASF2	6.77125	4.47825	7.21296	7.0503
NM_006996	SLC19A2	0.100528	0	0	0.142794
NM_025047	ARL14	0	0.253858	0.388936	0
NR_123713	RAD52	0.0548333	0	0.1503	0.155776
NM_025045	BAIAP2L2	0	0	0	0
NM_025040	ZNF614	2.73592	0.874063	1.78553	1.5915
NM_021977	SLC22A3	0	0.100885	0	0
NM_021973	HAND2	0.154358	0	0	0
NM_021972	SPHK1	0	0	0.0896312	0
NM_021979	HSPA2	0.066002	0.649452	0.120609	0.0625015
NM_021978	ST14	2.54756	26.3557	3.79507	8.18134
NM_001127362	NR2C1	0.691616	1.00535	0.394946	0.409335
NM_001127361	RNF19B	0.0668469	0	0	0.253207
NR_046661	ATP11A-AS1	1.06541	0	0.673922	0.698475
NR_038970	LINC00641	1.04434	3.25463	0.369363	0.829444
NR_046663	DOCK9-AS1	0	0	0	0
NR_046662	ADIPOQ-AS1	0	0	0	0
NR_046665	XIRP2-AS1	0	0	0.089248	0
NM_001282923	RGS3	0	0	0	0
NM_213597	KRBA2	0	0	0.424677	0
NR_046666	CACNA2D3-AS1	0	0.0786741	0.241073	0
NM_001256165	TMCO1	0	0	0	0
NM_001256160	ATF7IP2	0.150585	0	0	0
NR_038972	LOC339593	0	0	0	0
NM_022776	OSBPL11	38.2621	27.3179	33.591	31.6804
NM_001256163	BIRC2	0.628194	0.321109	0.32798	0.254947
NM_203344	SERTAD3	0.259786	0	0	0
NM_178819	GPAT4	22.4467	21.1934	11.141	17.389
NM_001097615	POLR2J3	21.8659	15.6673	10.0389	21.1183
NR_049865	MIR548AX	0	0	0	0
NM_001097613	GPR89A	0	0	0	0
NM_178813	AKAP14	0	0	0	0
NM_178812	MTDH	50.4394	58.8733	39.6386	47.1549
NM_178815	ARL5B	5.39774	1.86762	3.95474	3.66483
NR_049869	MIR5687	0	0	0	0
NM_001184997	RNF32	0	0	0	0
NR_027927	COL6A4P1	0	0	0	0
NM_001184992	RNF135	0	0	0	0
NR_030642	MIR944	0	0	0	0
NR_038978	MORF4L2-AS1	1.08255	1.25319	0.290911	0.30151
NR_030641	MIR943	1.94425	0	0	0
NM_001184998	KIAA0430	0	0	0	0
NM_138709	DAB2IP	0	0	0	0
NM_018368	LMBRD1	65.7237	119.993	56.7221	50.6902
NM_138704	NSMCE3	1.86266	22.7389	1.40154	2.1789
NM_018365	MNS1	0	0	0	0
NM_018362	LIN7C	27.6098	17.2178	32.316	24.8257
NM_018363	RNLS	0.0838346	0	0	0
NM_018360	TXLNG	0.332592	0.966925	0.113956	0.354322
NM_138702	MAGEC3	0	0	0.25929	0
NM_207311	BICDL1	3.38114	4.40416	0.162593	0.224689
NM_207312	TUBA3E	0	0.318477	0	0
NM_207317	ZNF474	0.186109	0	0	0
NM_207316	TMEM207	0	0	0.115399	0
NM_001330137	METTL21A	0	0	0	0
NM_001202554	PIGV	0.0669449	0	0	0
NM_001202557	CD44	2.02078	3.03687	0.443122	0.612355
NM_001144927	NKIRAS2	0	0	0	0.0695047
NM_001144925	MX1	0.319976	0	0.292354	0.606011
NM_001100159	C7orf57	0	0	0	0
NM_001331100	ANKRD18A	0	0.813357	0	0
NM_003909	CPNE3	54.9706	32.8381	39.5829	35.3321
NM_003900	SQSTM1	0.377862	2.02807	0.230163	0.178911
NM_003901	SGPL1	28.4799	27.6867	17.1933	21.9896
NM_003906	MCM3AP	10.0025	10.8743	4.09774	7.87937
NM_003907	EIF2B5	15.8921	43.4944	10.1411	13.3771
NR_110951	LINC01258	0.177523	0	0.324396	0
NM_001013439	FXR1	0	0.0917526	0	0.0194261
NR_046186	PDLIM5	1.55257	0	0.101325	0.420065
NM_001206626	TRIM49B	0	0	0.491488	0
NM_001005178	OR52W1	0.759125	0	0	0
NR_107005	MIR7851	6.85348	19.4138	0	3.245
NR_107007	MIR7853	0	0	3.79507	1.31111
NR_107006	MIR7852	0	0	0	0
NM_199334	THRA	0.382502	1.43708	0.139793	0.289773
NM_199337	TMEM179B	194.5	243.268	146.49	183.354
NM_031275	TEX12	1.59755	1.00034	0.729821	0.75641
NM_031277	RNF17	0	0	0	0
NM_031271	TEX15	0	0.711365	0.0165133	0
NR_107008	MIR7854	44.9869	178.576	5.13794	23.9631
NM_031273	TEX13B	0	0	0.1338	0
NM_001308295	NMT2	0	0	0.11256	0
NM_001282670	FAAP20	1.07355	0.22865	0.186834	0.387282
NR_111911	LOC101928961	0.145047	0	0.132526	0
NM_182958	KAT8	0	0	0	0
NM_019018	FAM105A	70.324	35.1418	91.997	71.088
NM_019016	KRT24	0.0971608	0	0.443868	0
NM_019015	CHPF2	10.4028	10.6175	14.4875	9.76429
NM_019010	KRT20	0	0	0.370045	0
NM_024026	MRPL57	21.3391	29.8029	14.78	18.317
NM_024021	MS4A4A	0	0	0	0
NR_033346	BOK-AS1	0.221258	0	0	0
NR_033347	SNORA70E	0	0	0	0
NR_033344	SLC38A6	0	0	0	0
NM_020738	KIDINS220	27.2364	26.6071	18.4654	19.726
NM_020737	LRFN2	0.39718	0	0	0.107461
NM_020734	RIMKLB	0.134037	0.74938	0.0612332	0.0951962
NM_020732	ARID1B	0.0189624	0	0.034651	0.0179567
NM_020733	HEG1	3.53303	4.78527	0.693027	2.02251
NM_020730	DLG3	0.0720092	0	0	0
NM_001347733	MID1	0.112902	0	0	0
NM_001323012	PMVK	0	0	0	0.362064
NM_001071775	MZT1	14.3965	10.9803	9.48452	8.53853
NM_173627	ENDOV	0	0	0	0
NM_173625	C17orf78	0.0952368	0	0.261047	0.0901859
NR_110623	ZNF341-AS1	3.39491	7.59217	0.258488	6.16182
NM_173628	DNAH17	1.62477	2.21585	0.170354	0.895412
NM_000370	TTPA	0.138875	0	0.19033	0
NM_000371	TTR	0.196939	0	0	0
NM_000372	TYR	0	0	0.0808634	0
NM_000377	WAS	36.452	51.7255	179.758	69.0375
NM_000379	XDH	0.0319677	0	0.0876244	0
NM_006233	POLR2I	5.23966	2.06231	2.68092	3.37401
NM_006231	POLE	4.22367	3.28807	0.730094	1.70797
NM_006235	POU2AF1	0.422077	0.161813	0.110183	0.628088
NM_006234	POLR2J	5.43035	3.68511	4.27723	4.43306
NM_006239	PPEF2	0.321288	0	0.244628	0
NR_110628	LOC101926964	0	0	0.0712385	0.147668
NM_001289609	SYTL2	0.198292	0	0	0
NM_012368	OR2C1	0	0	0.322361	0.167053
NM_012369	OR2F1	0	0	0	0
NM_194279	ISCA2	0.167977	0	0	0.159069
NM_194278	ELMSAN1	0.0225629	0.423849	0	0.0213663
NM_012364	OR1Q1	0	0	0	0
NM_012365	OR2A5	0	0	0	0
NM_012367	OR2B6	0	0	0	0
NM_194271	RNF34	0	0	0	0
NM_012363	OR1N1	0	0	0	0
NM_001099439	EPHA10	0	0	0.0908998	0
NM_001099438	ZNF30	0.206664	0	0	0
NM_001099434	DCDC2B	2.84503	11.513	1.11405	0.898048
NM_001291951	GUCY1B3	0	0	0.100381	0
NM_001099433	JAKMIP1	0.121395	0	0	0
NM_004491	ARHGAP35	3.02269	2.86944	1.37148	1.79142
NM_004497	FOXA3	0	0	0.0839532	0
NM_015399	BRMS1	0.508725	0	0.116202	0.361308
NM_004498	ONECUT1	0	0	0	0
NR_029690	MIR191	0	0	0	0
NM_001129727	PLEKHG4	0	0.709723	0	0.112698
NR_110526	DUXAP10	0	0	0.13956	0.108483
NR_110525	LINC01222	0	0	0	0
NM_015631	TCTN3	0.733974	0	0	0.189558
NM_015630	EPC2	5.01949	13.6948	3.43964	5.70393
NM_015635	GAPVD1	0.237453	0	0.0482122	0.0499687
NM_015634	KIF1BP	11.2025	12.5263	5.05214	9.31636
NM_015394	ZNF10	0.415079	0.408433	0.265474	0.510985
NR_036541	GPR89A	0	0	0	0
NM_015395	TECPR1	13.9018	14.7122	5.20278	10.2424
NR_036546	LINC00940	0.155408	0	0.0709962	0
NR_046786	LINC01014	0.667005	0	0.304713	0
NM_001287062	RABGEF1	0	0	0.0417249	0.0432451
NM_001287061	RABGEF1	0	0	0	0
NM_001287060	RABGEF1	6.05699	4.47903	2.58259	4.55036
NR_046780	HAO2-IT1	0	0	0.538655	0
NM_003262	SEC62	20.3966	17.1208	19.5039	16.2986
NR_046216	MGC27345	2.13966	0.632593	1.07688	2.16355
NM_001282652	STIP1	0.0665064	0	0	0.314896
NM_001282651	SLC35A2	0.135227	0	0	0
NM_001282650	SLC35A2	0	0	0	0
NM_001320778	SCAMP2	0.774404	0	0.257293	0.666667
NM_001318246	CREB3L2	0	0	0.0237091	0.0245729
NM_001282658	CCDC3	0.0553314	0	0	0
NM_001318240	NCOA6	0.0983635	0.263969	0.0539235	0.0186294
NR_131782	CCEPR	0	0	0.200219	0
NR_102749	EGFLAM-AS2	0	0	0	0.101565
NM_001145718	CT47B1	0.550066	0	0.376937	0
NM_001254727	AP4S1	0	0	0	0.0905634
NM_001100588	RC3H2	0.961651	0.36867	0.836798	1.17083
NM_001145710	FAM228B	0.673395	0	0.123053	0.510145
NM_001145716	PNPLA1	0	0	0	0
NM_001145717	PNPLA1	0	0	0	0
NM_001145715	KPNA7	0	0	0.293296	0
NR_026968	RPL34-AS1	0.629704	0.433302	0.0885147	0.0917396
NR_026969	LINC00326	0.150543	0	0.550191	0
NR_026964	DKFZP434A062	0	0	0.0349191	0
NR_026965	METTL21EP	0	0	0.216673	0
NR_026966	LOC100130691	1.12338	1.19332	0.673577	0.598387
NR_026967	LOC143666	0.0879497	0.0786741	0.0803575	0
NR_026961	AATBC	13.9912	10.5245	9.69649	13.2491
NM_003771	KRT36	0	0	0	0.210543
NM_003772	JRKL	0	0.320558	0.0935479	0.339346
NM_003775	S1PR4	33.9165	442.28	16.7506	35.2644
NM_003774	GALNT4	0.135528	0.0909259	0.0928715	0.25668
NM_003776	MRPL40	0	0	0.240263	0
NM_001321424	ZNF808	0.158645	0	0.0966337	0
NM_001321427	TMBIM1	0.0620575	0.444101	0.113401	0.411364
NM_001321420	ARHGDIB	0.84332	5.8195	0.110074	1.71127
NM_001321421	ARHGDIB	0.442874	0	0	0.419386
NM_001145320	ADAMTSL2	0	0	0	0
NR_104231	PQLC3	0.288264	0	0	0
NM_001958	EEF1A2	0	0	0	0
NM_001950	E2F4	42.8179	209.728	31.9653	50.0245
NM_152279	ZNF585B	1.9718	1.42161	0.86046	1.11476
NM_152274	FAM58A	0.283788	0	0	0.134369
NM_152277	UBTD2	0.969868	7.21176	1.0523	1.72206
NM_152272	CHMP7	0	0	0	0
NM_001318794	COX4I1	0.989672	0.442648	0	1.87437
NM_001282546	STK40	0	0	0	0
NR_135816	LOC100996664	0.323468	0.217015	0	0.382891
NR_135815	CCDC186	0.0465214	0	0	0
NR_135814	LOC105370369	0	1.31137	0	0
NR_135813	.	1.98292	0	0	0.31296
NR_135812	CBLB	0.140888	0	0	0.0266831
NR_135810	CBLB	0	0	0	0.0258039
NR_031580	MIR761	0	0	0	2.93333
NM_198097	CCZ1B	18.4153	91.8043	9.36778	19.8895
NR_137295	.	22159.4	18700.3	23317.2	28182.3
NR_037715	RNASEK	18.4893	33.2377	4.06087	8.58599
NR_033711	TP73-AS1	0.0855482	0	0	0.0270037
NR_033716	SNX7	0	0	0	0
NM_001270585	IQCA1	0	0	0	0
NR_036647	CCDC144B	0.903813	1.7674	1.97806	2.20936
NM_001329755	FAM136A	0.977726	1.211	0.206152	1.06831
NR_037566	BCRP2	0.0783031	0	0.143087	0
NR_040671	HMGN3-AS1	4.57967	1.52943	0.781076	2.25513
NM_001011552	SLC9A4	0.0441661	0.592622	0.363182	0
NM_025245	PBX4	0.211283	0.850498	0	0
NM_025244	TSGA10	0.099191	0	0	0
NM_144676	TMED6	2.52752	2.43488	0.532924	1.28879
NM_144674	TEKT5	0.113586	0	0	0
NM_144675	GSG1L	0	0	0	0
NM_144672	OTOA	0	0	0	0
NM_144673	CMTM2	0	0	0	0
NM_144670	A2ML1	0	0	0.158428	0.03284
NM_144679	TEPSIN	4.555	3.50273	4.6729	3.10264
NM_021058	HIST1H2BJ	0.759915	6.7977	0.694316	1.43922
NM_021052	HIST1H2AE	5.83275	48.6976	1.48035	3.06856
NR_132422	LOC105370333	2.17571	0.162187	0.828289	1.03016
NM_021057	IFNA7	0	0	0	0
NR_000008	SNORD22	2.90094	0	0	6.86773
NM_001321163	ZNF69	0	0	0	0.195335
NM_001110213	PRH2	0.345155	0.463129	0	0.10895
NM_001110219	GJB6	0	0	0	0
NR_136739	SRD5A1	0.580419	0.389404	0	0.274818
NR_110272	LOC101927709	0	0	0	0
NR_110270	LINC01877	0	0	0.0711777	0
NM_001190702	MTRNR2L8	0.566696	0	0.129444	0
NM_001190707	ALS2CL	0.217398	0	0	0
NM_001190706	MTRNR2L9	0	0	0.633712	0
NM_001190708	MTRNR2L10	0	0	0	0
NM_001243007	PROX2	0.377018	0.126471	0.387531	0.267767
NM_001278299	WIPI2	0	0.14024	0	0
NR_034055	LINC00692	0	0	0	0
NM_001253676	TBPL1	0	0	0.205391	0
NM_001271165	PTGS1	0.0732797	0	0	0.0346966
NM_207629	ABCG1	0	0	0	0
NM_207628	ABCG1	0	0	0	0
NM_022835	PLEKHG2	5.79007	8.57505	2.26098	3.20789
NM_022831	AIDA	18.3611	13.4878	15.3318	15.8904
NM_022830	TUT1	26.1916	13.4791	7.14966	17.025
NR_144368	LOC105370526	10.6295	19.017	1.87973	3.24703
NM_033393	FHDC1	0.0564072	0.782103	0.360766	0.0534156
NM_001035254	FAM102A	0.263532	0.117869	0.120391	0.0415926
NR_003203	SNORD114-10	0	0	2.35187	0
NM_024578	OCEL1	26.4541	27.1272	9.28502	17.4136
NM_001278478	RUNX2	0.0349111	0	0	0
NM_024570	RNASEH2B	1.12191	2.30826	1.23008	1.16865
NM_024571	SNRNP25	25.243	6.92477	20.45	34.7408
NM_024573	ARMT1	0.210633	0.188419	0.0641502	0
NM_001278472	MON2	0	0	0	0
NR_145800	.	10.1533	0	0	9.61482
NR_003290	EP400NL	1.18752	0	0	1.01209
NM_001177712	RBMS3	0	0	0	0
NR_131245	C5orf17	0	1.81101	0.25224	0
NM_001142595	P4HA1	0	0	0	0
NM_001177718	KLF11	0	0	0.0414042	0
NR_131248	LINCMD1	0	0	0	0
NR_103814	LINC00276	0	0	0.143006	0
NR_103812	INTS6-AS1	3.25112	6.02421	2.33394	0.879627
NR_103813	LINC00545	0	0	0.417457	0
NR_103810	LINC00540	0.426609	1.45014	0	0
NR_103811	LINC00316	0	0	0	0
NM_001244950	SPOCK2	0	0	0	0
NM_001142946	C11orf21	0.378253	0	0.0576002	0.776084
NR_135589	LINC01831	0	0	0.282543	0
NR_135588	LINC01760	0.478428	0	0	0
NR_135583	COA1	0.0424233	0	0	0
NR_135584	LOC101927596	2.00835	4.31168	0.366996	1.52147
NR_145805	.	10.1533	0	0	0
NR_144367	ZNF783	0	0	0	0
NM_018976	SLC38A2	0.33678	0.0669471	0.170949	0.0354354
NM_018974	UNC93A	0	0	0	0
NM_018971	GPR27	1.99474	23.1352	3.39371	2.27976
NM_018979	WNK1	0.0699424	0.0469244	0.0159762	0.182141
NM_014704	CEP104	7.35792	18.5306	5.22307	9.0044
NM_014705	DOCK4	1.2716	3.56936	1.36215	1.37025
NM_001278081	LOC388282	0	0.507323	0	0
NR_110182	LOC101928254	0	0	0.261183	0
NR_110184	LOC101927204	9.43905	10.8456	3.94038	6.01033
NR_110185	LOC101926913	0	0	1.13594	0.294331
NR_110918	LINC02126	0	0	0.667932	0
NR_110186	LINC01214	0	0	0	0
NR_134631	LOC105373044	0	0	0	0
NR_134632	LOC105373051	0	1.5394	0	0
NR_110187	LINC01214	0	0	0.900178	0
NR_134635	LOC101928429	109.277	238.07	120.235	114.447
NR_134637	LOC105373100	0	0	0	0
NM_003368	USP1	0.974346	0.871586	0.508707	1.01054
NM_003369	UVRAG	28.125	25.7601	12.6061	14.6065
NM_001201366	DNAL1	0	0	0	0
NM_003363	USP4	0.754105	0.714254	0.12159	0.336052
NM_003360	UGT8	0	0	0.0819146	0
NM_003365	UQCRC1	228.647	239.414	252.075	269.5
NR_110913	LINC02127	0	0	0.764224	0
NR_110912	KCNC3	1.25589	0	0.449013	0.620496
NR_029410	LOC389765	0.20721	1.20482	0.757292	0.490552
NR_002894	MFSD14C	6.278	31.4074	2.97425	7.04597
NM_001300755	ANGEL2	0.19356	0.865731	0	0.146636
NM_005680	TAF1B	0.15899	0	0	0.0752791
NM_001300750	LMBR1L	2.00756	3.01443	0.327546	0.678959
NM_001300759	TRIM36	0	0	0	0
NM_153035	TCEANC2	4.78793	3.33421	2.82412	4.18964
NM_153033	KCTD7	6.1149	0.0971004	0.826485	2.70684
NM_153038	CCDC140	0	0	0	0
NM_001243237	C8orf89	0	0	0.59319	0
NR_109855	LINC-PINT	0.118984	0	0	0
NR_029193	SH3RF3-AS1	0	0.351328	0.119615	0
NR_109850	LINC-PINT	0	0	0	0.106437
NR_109852	LINC-PINT	0.169746	0	0	0
NR_045784	CHIT1	0	0	0	0
NR_037893	TMCC1-AS1	0.731665	0	0.191001	0.24745
NR_037890	DNAJB8-AS1	0	0	0	0
NR_037891	LINC01968	0	0	0.137359	0
NR_037896	LOC340107	0	0	0	0.15115
NR_037897	SAP30L-AS1	2.75464	1.0899	0.484009	1.65542
NR_037894	ZNF670-ZNF695	0	0	0	0
NR_037895	C5orf66-AS2	0	0	0	0
NR_031728	MIR1827	0	0	0	0
NR_031729	MIR1908	13.707	0	2.08729	2.16333
NR_031723	MIR320D1	0	0	0	0
NR_031720	MIR1539	0	0	0	0
NR_031725	MIR320D2	0	0	0	0
NM_130902	COX7B2	0	0	0	0
NM_025235	TNKS2	10.2245	20.7678	4.49795	9.54432
NM_025237	SOST	0	0	0	0
NM_001003945	ALAD	0	0	0.0498606	0.0516771
NM_001003941	OGDH	0.907746	0.360893	0.645078	0.955114
NR_135522	LOC102724502	0	0	0	0
NM_001011713	NAA30	3.22637	3.58022	5.00016	5.60775
NM_001270733	BCL2L13	0.168171	0.150435	0.11524	0.159252
NM_001011717	NMS	0	0	0	0
NM_001011718	XKR7	0	0	0	0.0594731
NM_001011719	ARSH	0	0	0.098865	0
NR_047515	SLC9B1	0	0	0	0
NM_001286125	SLC17A2	0	0	0	0
NR_120601	LINC01339	0	0	0	0
NM_001206974	DHPS	0.759599	0	0.138805	0
NR_130107	GHET1	0	0	0.0879784	0
NM_001276289	PRKAR1A	0.329668	0.884697	0.602419	0.312183
NM_001282490	GOLGA8H	0.451687	0.590534	0.190475	0.592243
NM_001282493	GOLGA8K	0.739774	0.220585	0.0965592	0.33359
NM_001282492	C6orf229	2.00345	14.5364	0.40678	3.7944
NM_001282494	GOLGA8N	0.994563	0.797636	0.250678	0.682004
NM_005538	INHBC	0.166095	0.495258	0	0
NM_001282499	ZNF343	0	0	0	0.167214
NM_134323	TARBP2	0	0.261995	0	0.1849
NR_120648	LOC101928994	0	0	0.0863854	0
NM_001124758	SPNS2	0	0.759511	0	0.100503
NM_001124756	PABPC1L	0	0	0	0
NR_003700	PI4KAP2	8.92883	3.4539	0.293984	2.43756
NM_001317901	FAM72A	1.46659	0.504582	0.309228	1.38881
NM_001080528	C3orf84	0	0	0	0
NM_001010979	C1orf189	1.81463	0	0.947421	0.245485
NM_001317905	LOC105375396	0.106379	0	0.0971962	0.100737
NM_001010977	METTL21C	0.331687	0	0	0
NM_001080524	C16orf90	0.202168	0	0	0
NM_001080527	MYO7B	5.11672	9.47067	1.8153	4.02061
NM_001080521	RASSF10	0	0	0.186643	0
NM_001080523	ARRDC5	9.59543	5.09018	1.63109	7.60733
NM_001080522	CC2D2A	5.89434	6.11508	1.56148	5.64779
NM_001305066	TMEM59	0.648083	4.83111	0	0.204571
NM_001256394	NOL8	0.619804	0.554436	0.0377533	0.0782576
NM_182854	SNX20	225.665	120.32	82.2556	110.572
NM_001256399	ELOVL1	0.337195	1.00544	0.410782	0.532185
NR_075083	NLRC3	0.0553062	0	0	0
NR_002318	CATSPER2P1	1.78847	0.199981	0.919172	0.423405
NM_002935	RNASE3	0	0	3.26503	5.07598
NM_001347944	BTBD11	0	0	0	0
NR_130931	LINC01873	0.436441	0.292808	0.199383	0
NM_001346092	TNFRSF1A	6.15956	5.23095	1.78096	8.56473
NR_145750	.	8.78651	0	4.81682	0
NM_198321	GALNT10	3.34522	3.18459	1.85069	2.41218
NR_134491	LOC105376382	0	0	0	0
NR_039656	MIR4451	8.30725	0	7.59014	5.24445
NM_014271	IL1RAPL1	0.0682193	0	0.373982	0
NM_001033723	ZNF704	0.012704	0	0.0928586	0.0120302
NR_039659	MIR4454	0	0	1.19558	0
NM_001077710	FAM110C	0	1.03132	0	0.0436706
NM_001077711	KRTAP27-1	0	0	0	0
NM_032464	LAT2	0.417069	0.298466	0.0762131	0.315959
NR_024117	MSTO2P	1.18728	0.62259	0.149626	0.465233
NR_024116	RASA4CP	7.18112	7.49439	2.29643	4.98686
NR_024113	C1orf52	0.107823	0	0	0
NR_036206	MIR4322	0	0	0	2.37078
NM_001103147	GIGYF2	0	0	0	0
NM_172212	CSF1	0.131861	0	0	0.0624339
NM_004329	BMPR1A	0.404335	0	0.692684	0.33503
NR_130930	LOC646029	0	0	0.181011	0
NM_001174064	FGFR1	0.0306489	0	0	0
NM_001174067	FGFR1	0	0	0	0
NM_001007471	TRPM3	0	0	0	0
NR_121620	LINC01605	0	0	0.607579	0.314858
NM_031409	CCR6	0.0525322	0	0	0
NM_031407	HUWE1	7.84796	11.2568	3.53427	5.7411
NR_045414	HTT-AS	0.493944	0.662776	0	0.701622
NR_121624	LOC103352541	0	0	0	0
NM_017890	VPS13B	0	0	0	0
NM_017893	SEMA4G	0.12458	0.26003	0.0379421	0.235946
NM_017892	PRPF40A	54.0413	61.1547	37.9083	46.4622
NM_017894	ZSCAN2	0.184792	0	0.506521	0.174992
NM_017896	GID8	9.9079	25.8134	6.78946	10.047
NM_000494	COL17A1	0.0325774	0	0.0892957	0.0308497
NM_000496	CRYBB2	0	0	0.218851	0
NM_000490	AVP	0	0	0	0
NM_000493	COL10A1	0.27775	0.298148	0.253774	0
NM_000492	CFTR	0	0	0.0272358	0
NM_030754	SAA2	0	0	0	0
NR_102424	LOC101409256	0.281891	0	0	0.0889803
NR_102425	EZR-AS1	1.56651	0	0.477094	0
NR_102426	CDC42P3	0	0	0	0
NR_102423	LINC00681	0	0	0	0
NR_102429	OSGEPL1-AS1	0.599211	0.357344	0	0.567432
NM_001111018	NAV2	0	0	0	0
NR_030177	MIR193B	0	0	0	0
NM_013938	OR10H3	0	0	0	0
NM_001242829	IP6K1	0	0.782386	0	0
NM_018058	CRTAC1	0	0	0	0
NM_001540	HSPB1	15.2809	33.3531	6.14319	12.1552
NM_018050	MANSC1	7.31993	72.8813	4.72525	6.32895
NM_018051	WDR60	5.37813	6.06783	1.54942	2.93644
NM_018052	VAC14	17.5322	80.7919	16.2884	22.5836
NM_018053	XKR8	10.9982	48.7053	6.32699	11.8935
NM_018057	SLC6A15	0.214506	0	0.117594	0
NM_001282598	CTNNA2	0	0	0	0
NM_152408	POC5	0.372978	0	0	0.264898
NM_152405	JMY	0.740727	2.29226	0.731659	0.549779
NM_004794	RAB33A	1.8144	1.47549	0.301413	0.780987
NM_004795	KL	0.912702	0	1.26755	1.38287
NR_046598	FGF12-AS3	0	0	0	0
NR_046596	FGF12-AS1	0	0	0	0
NR_046593	LINC01840	0	0	0	0
NR_046592	EIF1AX-AS1	2.90094	0	1.76702	2.28924
NR_046591	DPYD-AS2	5.145	10.2053	2.65701	4.44847
NR_046590	DPYD-AS1	8.22932	3.98743	4.69933	8.11758
NM_203373	FBXL22	0	6.56522	0.10993	0.113935
NM_001242575	LOC100130451	0	0	0	0
NM_174945	ZNF575	2.02947	7.64394	0.975938	0.809196
NM_203371	FIBIN	0.0608185	0	0.111137	0
NR_040434	RRS1-AS1	0.125522	0.785984	0.344058	0
NR_049858	MIR548AV	0	0	0	0
NM_001282335	ARHGAP45	0.0368987	7.45963	0	0.0698836
NR_039999	LINC01569	2.7069	1.79654	0.558472	1.24033
NM_017583	TRIM44	17.0612	43.2238	17.0756	23.1212
NM_017581	CHRNA9	0	0	0.293467	0
NM_017580	ZRANB1	4.47469	7.34391	1.58806	4.27239
NM_017585	SLC2A6	0.430698	1.09161	0.0655864	0.747735
NM_006006	ZBTB16	0	0	0.0694027	0.0719313
NM_006000	TUBA4A	0.0880344	0	0	0
NM_006001	TUBA3C	0	0	0.215323	0
NM_006003	UQCRFS1	64.5033	57.7005	96.7246	99.2588
NM_001286270	HMOX2	0.171686	0	0	0
NM_005260	GDF9	0	1.32045	0.385345	0.133128
NM_005262	GFER	4.85538	5.90418	6.30778	6.32207
NM_001286279	TUBGCP3	15.2845	19.2718	5.65255	12.3373
NM_001286278	TUBGCP3	0	0	0	0
NM_005267	GJA8	0	0	0.122242	0
NM_005266	GJA5	0	0	0	0
NM_003637	ITGA10	0.277486	0	0	0.131385
NM_003630	PEX3	7.7798	5.77976	2.83124	4.0582
NM_003632	CNTNAP1	0.770713	0.659454	0.0306166	0.475981
NM_016183	MRTO4	18.2518	15.6796	12.195	15.3803
NM_003638	ITGA8	0	0	0	0
NM_003639	IKBKG	0	0	0	0
NM_016186	SERPINA10	0	0	0	0
NM_002081	GPC1	0.0495821	0	0	0
NM_007269	STXBP3	112.284	152.375	68.3502	81.0972
NR_031590	MIR1179	0	0	0	0
NR_031594	MIR1183	2.05348	0	0	0
NR_002308	UQCRBP1	0.687928	2.25638	0.209514	0
NR_002309	RPS26P11	0.330487	0	0.301958	0
NR_002307	MSX2P1	0.761145	0	0.309085	0
NR_002305	PDIA3P1	33.1736	23.9113	55.2897	37.1034
NM_003981	PRC1	0.0572914	0	0	0.108506
NM_003986	BBOX1	0	0.346733	0.354153	0.0917639
NR_046372	P2RX4	0.707684	0.633048	0.646594	0.335076
NM_003988	PAX2	0	0	0	0
NR_046377	LOC728040	0	0	0.656552	0
NR_046376	LOC100128568	2.57408	21.4909	2.61319	1.62504
NR_046374	MRVI1-AS1	0	0.544949	0	0
NM_001145033	C11orf96	0	0	0	0
NM_001145030	TOPAZ1	0.0685262	0	0.281749	0
NM_006794	GPR75	0	0	0	0.160321
NM_021249	SNX6	0	0	0	0
NM_021248	CDH22	0.0468254	0	0	0.044342
NM_021241	WIZ	0.0438482	0	0.0400631	0.0415227
NM_021240	DMRT3	0	0	0.153195	0
NM_021243	ABRACL	78.9434	40.0489	99.0041	111.008
NM_021242	MID1IP1	0.434796	0.129647	0.397263	0.0914971
NM_021245	MYOZ1	0.230903	0	0.316455	0.109328
NM_021244	RRAGD	2.93098	7.5337	1.45763	1.96747
NM_021247	PRM3	0	0	0	0.435936
NM_001300845	SLC35F3	0	0.288944	0	0
NR_024399	SNAI3-AS1	0.198006	5.66794	0	0.750018
NM_004373	COX6A1	133.555	42.3002	153.846	189.708
NM_001300849	PIP5K1C	0.120435	0.0538665	0.0550191	0
NR_135665	LOC105370941	0.606726	0	0.307973	0.829903
NR_135668	LOC102723471	0	0	0	0
NR_135669	LOC102723471	0	0	0.177264	0
NR_036211	MIR4257	8.50044	64.6335	1.94166	2.0124
NR_044997	HCG25	0	0	0.0339465	0
NM_021795	ELK4	0	0	0	0.171466
NM_021794	ADAM30	0.183248	0	0.0558098	0
NM_024310	PLEKHF1	41.7225	59.1328	0.38409	8.95687
NM_024312	GNPTAB	31.5203	24.5663	16.1941	22.2866
NR_044999	OR7E12P	0	0	0	0
NM_024315	TMEM243	4.41048	3.57546	0.629649	0.652589
NM_024316	LENG1	9.494	5.13101	3.43363	17.4191
NM_001204376	NPR3	0	0	0.0523458	0
NM_001142683	CCDC121	0	0	0	0.0626599
NR_002169	OR1F2P	0.185543	0	0.169526	0
NM_182665	RASSF5	2.96451	1.07005	2.09085	2.51178
NM_182943	PLOD2	0	0	0	0
NM_019002	ETAA1	7.45957	2.04169	3.00091	4.53358
NM_019003	SPIN2A	0	0.867622	0	0
NR_126040	LOC101927188	0.159337	0	0.0727912	0
NR_126041	LOC101930071	0.625889	0	0	1.18539
NR_110615	LINC01427	0	0	0	0
NM_153445	OR5P3	0	0	0	0
NM_153444	OR5P2	0	0	0	0
NM_153447	NLRP5	0	0	0	0
NM_153443	KIR3DL3	0.10607	0	0	0
NM_153442	GPR26	0	0.253858	0.0972339	0
NM_153448	ESX1	0	0	0	0
NM_019096	GTPBP2	0.0603964	0	0	0
NM_019093	UGT1A3	0	0	0	0
NM_019091	PLEKHA3	4.07119	21.9834	1.35264	4.55623
NM_019090	MAP10	3.2163	3.05691	2.26521	2.18911
NM_019099	FAM212B	0.244494	0.136693	0	0
NM_019098	CNGB3	0.0420427	0	0.11524	0
NR_130908	APCDD1L	0	0	0.424893	0
NR_130900	TCEANC2	0.0715862	0.384218	0.0654066	0.338948
NM_033395	CEP295	2.70368	5.16225	0.975659	2.47423
NM_001330272	CELF1	0	0	0	0
NM_001330270	GCA	0	0	0	0
NR_136503	LOC105371907	0	0	0	0.249017
NR_038987	LINC01277	0	0	0.0877934	0.090992
NM_134431	SLCO1A2	0	0	0	0
NM_170672	RASGRP3	0	0	0.0711474	0
NM_178468	FAM83C	0	0	0	0
NM_178469	LCN8	0	0	0	0
NM_178460	SIRPD	6.07698	3.22137	7.81447	9.80427
NM_033452	TRIM47	1.53444	0.361212	0	0
NM_033450	ABCC10	0	0	0	0.0340147
NR_024438	ACTG1P4	0.0921631	0	0.0842073	0.17455
NR_024439	RGPD4-AS1	0	0	0.528093	0
NR_028350	LOC441454	5.1612	0	2.41829	3.63428
NR_024431	ZMIZ1-AS1	0	0	0	0
NR_024433	LINC00926	2.97819	2.27423	0.132737	1.85723
NR_024435	MAP3K14-AS1	0.533215	0	0.487186	0.252468
NM_001163484	DCAF11	0	0	0	0
NR_026693	ZNF487	7.84481	1.86401	1.56792	3.25008
NR_024386	PLEKHM1P1	25.5188	20.7573	7.25765	17.2948
NR_024384	LINC00461	0	0	0.0468922	0
NM_001173487	NKRF	0.0544738	0	0	0
NM_001173486	PRRG1	0.206858	0.555126	0.283503	0.0979438
NR_024380	LOC441666	0	1.15355	0.125344	0
NM_001173488	NKRF	0.683943	0	0.267816	0.601408
NR_024388	NCBP2-AS2	46.6424	65.1118	30.2514	35.2106
NR_024389	FLJ16779	0	0	0.0218621	0.0226586
NM_032726	PLCD4	0.621055	1.36364	0.257929	0.748512
NM_032727	INA	0	0	0	0
NM_032725	BUD13	1.15985	2.29738	0.832644	1.25524
NM_032728	PLPP7	3.31497	3.5116	1.5144	2.31306
NR_103707	TSPEAR-AS1	0	0	0	0
NR_028357	TMEM30CP	0	0	0	0
NM_001042588	SNUPN	0.486386	0	0	0
NM_022353	OSGEPL1	6.47076	4.23536	4.03759	6.72539
NM_001348223	.	0.153322	0	0	0
NR_038953	LOC100507564	0	1.10743	0	0
NM_022351	NECAB1	0.0711126	0.381676	0.0974609	0
NR_038956	NUP50-AS1	0	0	0.1248	0
NM_130436	DYRK1A	0.83325	0	0.177641	0.447133
NM_130439	MXI1	0	0	0	0
NR_027141	FAM45BP	5.75859	10.1331	4.15381	5.4173
NR_027145	LIMS3-LOC440895	0	0	0	0
NR_027146	LINC00469	1.06187	0.316626	0	0.111728
NM_198881	TBC1D8B	0.0705363	0	0	0
NM_198882	SYNRG	0.0228278	0	0	0.0216171
NR_135520	LINC01684	0.314236	0.899503	0.172266	0.357084
NM_198887	NUP43	8.35229	3.41912	6.81211	9.29457
NM_213649	SFXN4	0.395013	1.41341	0.481219	0.124688
NM_022358	KCNK15	0	0	0	0
NM_022359	PDE4DIP	0	0	0.493157	0
NR_015427	LINC00094	4.74907	4.2197	1.63081	1.78077
NM_032375	AKT1S1	0.149374	0.0668103	0	0.35363
NR_015425	LINC00705	0	0.646824	0	0
NR_015424	ANKRD36BP2	0.633848	0	0.096522	0
NR_015422	LINC01341	0.162742	3.78504	0	0
NR_015421	LOC154761	0	0.258781	0.0660795	0.136974
NM_032374	APOPT1	0.87236	0.650297	0.332106	0.894935
NM_032377	ELOF1	19.37	17.8084	13.1096	20.5506
NM_031968	NARF	0.415599	0	0	0.196779
NM_031965	GSG2	1.04583	7.07498	0	0.61898
NM_031964	KRTAP17-1	0	2.30851	0	0
NM_031966	CCNB1	0.759038	0.678986	0.385286	0.319459
NM_031961	KRTAP9-2	0	0	0	0
NM_031960	KRTAP4-8	0	0	0.29244	0
NM_031962	KRTAP9-3	0	0	0.16833	0
NM_001159388	B4GALNT2	0	0	0	0
NM_033188	KRTAP4-5	0	0	0	0
NM_033185	KRTAP3-3	0	0	0	0
NM_033180	OR51B2	0	0	0	0
NM_033183	CGB8	0	0	0.188256	0
NM_001320509	TUBG2	0	0.620267	0	0
NR_104048	TMPRSS11BNL	0	0	0.241479	0
NM_001251905	APPL2	0	0.249747	0	0
NR_037142	LOC100289473	0.733974	3.50168	0.447076	1.39009
NM_001308287	PTPN2	0.220657	0	0.100805	0.0522387
NR_144462	LOC339685	0	0	0	0
NR_144461	MORC1-AS1	0	0	1.78274	0
NR_144468	TDRD6	0	0	0	0
NR_038864	LOC401324	0	0	0	0
NM_001348195	.	0	0	0	0
NM_001348194	.	0	0	0	0
NR_109934	PCLAF	0	0	0	0
NR_106790	MIR6732	0	0	0	0
NM_001042679	RHOC	0	0	0	0
NM_001271846	TBC1D16	0	0	0	0.147542
NM_001288713	NELL1	0	0	0	0
NM_001302653	APOPT1	0	0	0	0.260643
NM_001288718	STAT5A	0.0830725	0.111467	0	0
NM_001083885	WHRN	0.0632605	0	0.115599	0
NM_022060	ABHD4	32.5602	105.754	8.38575	13.1059
NM_022061	MRPL17	1.77661	3.17849	1.62325	2.85275
NM_022062	PKNOX2	0	0	0.0447676	0
NM_022063	FAM204A	0	0	0.0603698	0
NM_022066	UBE2O	6.51859	11.7538	1.37204	3.94288
NM_022068	PIEZO2	0	0.0336631	0.120342	0.0712722
NR_134996	LOC105370024	0	0	0.289901	0
NR_037148	DNAJC25	0	0	0.0666333	0.138122
NR_145753	.	0	0	0	0
NM_018352	TMA16	10.1957	5.88136	8.18373	9.74515
NM_018356	C5orf22	0	0	0	0.0479144
NR_145752	.	2.50355	2.23952	2.28744	2.37078
NR_135040	LOC101927038	0	0	0	0
NR_135044	LOC100506691	0.225351	0	0.411795	0.213399
NM_001048212	CEMP1	5.85256	5.59227	1.94449	2.64512
NR_135046	LOC645485	0	0	0	0
NM_001048210	CLCC1	0.0377993	0	0	0
NR_135048	LOC105378663	0	0	0	0.372186
NR_145751	.	0	0	0	0
NR_037183	SPANXA2-OT1	0	0	0.0982831	0
NM_001171183	EFCAB9	0	0	0	0
NM_001171186	FAM9A	0	0	0	0
NR_030378	MIR648	0	0	0	0
NM_001348010	CCDC180	0	0	0	0
NR_030373	MIR643	9.72125	0	1.77641	1.84114
NR_030370	MIR640	0	0	0	0
NM_001257097	RHNO1	0.0882044	0	0	0
NR_039639	MIR548AE2	0	0	0	0
NR_073120	UBE2W	0	0	0	0
NM_014634	PPM1F	83.1141	100.014	57.3893	68.0584
NM_014630	ZNF592	14.6583	26.9643	5.57359	9.56427
[truncated: 22,324 more rows]

## Sheet: DE_results
Gene	baseMean	FoldChange	Log2FoldChange	pval	padj	Up/Down
FLT3	1185.21	12.8681	3.68573	5.26372e-17	6.28067e-13	up
VSIG4	786.426	15.8206	3.98373	4.74808e-16	2.8327e-12	up
CXCL8	1306.22	0.0291909	-5.09834	7.15862e-16	2.84722e-12	down
JUN	3884.11	0.0759501	-3.7188	2.39003e-14	7.12947e-11	down
ERAP2	1346.03	0.0853767	-3.55001	3.4939e-14	8.33785e-11	down
HBB	922.858	9.51625	3.25039	2.99757e-13	5.96117e-10	up
MFGE8	104.19	63.7312	5.99393	2.15391e-12	3.67149e-09	up
G0S2	362.043	0.0369208	-4.75942	5.40242e-11	8.05771e-08	down
IFITM3	4756.62	6.09288	2.60712	6.50236e-10	8.62069e-07	up
FKBP5	11056.9	7.13048	2.834	3.05424e-09	3.64432e-06	up
GSTM1	83.6206	0.00138208	-9.49894	7.47914e-09	8.11283e-06	down
LY6E	9577.96	6.21707	2.63623	8.7984e-09	8.74854e-06	up
CD163	14989.3	5.82265	2.54168	2.02905e-08	1.86236e-05	up
A2M	213.069	0.0896176	-3.48007	2.51598e-08	2.14434e-05	down
SYNE2	984.527	0.098656	-3.34145	2.99871e-08	2.38537e-05	down
LGALS2	671.713	6.40976	2.68027	5.01219e-08	3.73784e-05	up
P2RY12	385.139	6.35163	2.66713	7.23983e-08	5.08151e-05	up
SIGLEC1	2507.53	6.53354	2.70786	1.57193e-07	0.000104201	up
CXCL1	197.178	0.0335697	-4.8967	2.04562e-07	0.000124363	down
PRSS23	231.08	0.0689252	-3.85883	2.08453e-07	0.000124363	down
GRINA	1107.25	7.27763	2.86347	2.62862e-07	0.000149356	up
IFI6	5752.71	5.63961	2.4956	2.8087e-07	0.000152333	up
C1orf162	13126.9	4.31535	2.10948	3.0843e-07	0.000160008	up
IFI44L	4142.71	7.38256	2.88412	4.16571e-07	0.000207105	up
C1QA	166.241	12.0504	3.59101	4.36382e-07	0.000208277	up
MIAT	116.105	0.0550069	-4.18424	5.25586e-07	0.000240171	down
LINC00861	183.118	0.0905467	-3.46519	5.43464e-07	0.000240171	down
KLRG1	252.211	0.0673955	-3.8912	5.71258e-07	0.000243438	down
C1QB	362.24	11.7235	3.55133	7.04788e-07	0.000289984	up
THBS1	818.022	10.8584	3.44074	7.31934e-07	0.000291115	up
LINC00528	405.278	0.171747	-2.54164	8.65747e-07	0.000333229	down
GLDN	40.6598	50.3006	5.6525	9.29395e-07	0.000340834	up
ARL4C	274.07	0.0902604	-3.46976	9.42634e-07	0.000340834	down
RNASE2	667.704	6.0194	2.58962	1.0748e-06	0.000377191	up
HLA-DRB4	79.6703	1.29368e-07	-22.882	1.73785e-06	0.000592459	down
ADGRG5	162.184	0.101312	-3.30312	1.99771e-06	0.000654743	down
LILRA3	783.411	10.3304	3.36883	2.0303e-06	0.000654743	up
OSM	210.415	0.0799951	-3.64394	2.12367e-06	0.000666832	down
ATP6V0C	1628.97	5.05565	2.3379	2.22216e-06	0.000679868	up
TPST1	110.328	9.05001	3.17792	2.37054e-06	0.000707131	up
SLC45A4	263.062	0.0572185	-4.12738	2.63789e-06	0.000759014	down
CD40LG	70.1377	0.0386874	-4.69199	2.67981e-06	0.000759014	down
CMPK2	1064.94	5.82178	2.54146	2.7353e-06	0.000759014	up
TCN2	2290.52	5.12644	2.35796	3.58391e-06	0.000971892	up
TGFBR3	166.148	0.0975183	-3.35818	4.1326e-06	0.00109578	down
HDAC10	327.859	6.52152	2.70521	4.98855e-06	0.00129399	up
ARHGDIA	1315.04	5.35662	2.42132	5.32962e-06	0.00135304	up
AGAP7P	109.069	0.0399804	-4.64456	5.8294e-06	0.00144909	down
IFI44	1641.61	5.45195	2.44677	5.98596e-06	0.00145764	up
LBH	368.164	0.130375	-2.93926	6.35798e-06	0.00151727	down
C1QC	58.8273	16.5468	4.04848	6.67764e-06	0.00156231	up
PIM2	526.79	0.166747	-2.58427	6.90305e-06	0.00157655	down
VNN3	430.287	0.130986	-2.93252	7.00278e-06	0.00157655	down
BZRAP1	127.796	0.1067	-3.22837	9.99965e-06	0.00220955	down
MMP25	329.967	0.0713834	-3.80827	1.02034e-05	0.00221358	down
ZEB1	83.3237	0.0642494	-3.96017	1.06852e-05	0.00227671	down
MIR616	130.254	0.0626179	-3.99728	1.09486e-05	0.0022919	down
RAB11A	5547.25	3.98206	1.99352	1.35232e-05	0.00278204	up
SYTL2	152.373	0.110193	-3.1819	1.39388e-05	0.00281895	down
HIST2H2BE	3076.92	0.109968	-3.18484	1.42615e-05	0.00283613	down
PTPRCAP	642.887	0.121447	-3.0416	1.45815e-05	0.00285223	down
TRAT1	102.975	0.100364	-3.31669	1.50901e-05	0.002877	down
LGALS3BP	1594.54	4.09143	2.03261	1.51903e-05	0.002877	up
CFAP45	67.4352	0.023506	-5.41083	1.65563e-05	0.00308672	down
TTC16	45.1822	0.0496161	-4.33305	1.74031e-05	0.00315309	down
AK1	37.5612	0.0169592	-5.88178	1.76828e-05	0.00315309	down
PATL2	163.093	0.154087	-2.69819	1.79545e-05	0.00315309	down
RNASE6	1937.43	3.54445	1.82556	1.80755e-05	0.00315309	up
FOSB	673.227	0.117174	-3.09328	1.82336e-05	0.00315309	down
LYZ	624314	3.64976	1.8678	1.85636e-05	0.0031643	up
CEACAM3	691.749	0.101682	-3.29786	1.90556e-05	0.00320242	down
PLBD1	12911.3	4.4601	2.15708	2.20727e-05	0.00365794	up
CEACAM1	175.911	0.0605113	-4.04665	2.54325e-05	0.00415699	down
HBA2	134.415	6.12854	2.61554	2.81822e-05	0.00454419	up
CALM2	14136.7	3.9824	1.99364	3.04299e-05	0.0048412	up
EPSTI1	5645.11	4.88851	2.28939	3.12303e-05	0.00490316	up
SERPING1	1050.38	4.41336	2.14188	3.2002e-05	0.00495906	up
LOC100289511	62.1347	0.0906119	-3.46416	3.32888e-05	0.00505052	down
CES1	2949.34	3.62898	1.85956	3.34388e-05	0.00505052	up
BST2	1631.33	3.69955	1.88735	3.61927e-05	0.00539814	up
TMEM45A	38.3597	23.5938	4.56034	3.98973e-05	0.00587722	up
CPVL	21395.6	3.83588	1.93956	4.25441e-05	0.00619068	up
KIAA1257	61.4728	0.0408233	-4.61446	4.41672e-05	0.00630854	down
YPEL3	248.5	0.0793572	-3.65549	4.44114e-05	0.00630854	down
LOC729737	1196	0.229662	-2.12241	4.91816e-05	0.00690394	down
COL6A2	38.9315	0.00801164	-6.96369	5.42957e-05	0.00753321	down
SLC1A7	21.8034	0.00530934	-7.55725	5.5674e-05	0.00761117	down
HDGFRP2	121.624	0.0852806	-3.55164	5.61333e-05	0.00761117	down
PTCH1	51.7105	0.0854632	-3.54855	5.99191e-05	0.00795789	down
WAS	1089.73	4.95695	2.30945	6.00243e-05	0.00795789	up
DAPK2	212.971	0.0847604	-3.56047	6.08438e-05	0.0079779	down
PARP15	139.832	0.183135	-2.44902	6.28226e-05	0.00809554	down
IFIT1	4545.47	4.18384	2.06483	6.3098e-05	0.00809554	up
CD52	466.908	4.00452	2.00163	6.62778e-05	0.00841305	up
JAKMIP1	89.4095	0.0831528	-3.58809	6.99065e-05	0.00878025	down
ADM	455.608	0.106377	-3.23274	7.44666e-05	0.00925558	down
SPTB	177.765	0.108234	-3.20777	8.30326e-05	0.0101152	down
RFX2	203.912	0.107447	-3.21831	8.30779e-05	0.0101152	down
ITK	234.28	0.120927	-3.0478	8.54255e-05	0.0102959	down
KRT23	204.392	0.107493	-3.21769	9.22795e-05	0.0110108	down
SLC2A1	192.373	0.218394	-2.19499	9.81839e-05	0.0115993	down
LY9	177.425	0.160404	-2.64022	0.000100847	0.0116022	down
FCMR	483.968	0.121212	-3.0444	0.000101037	0.0116022	down
ETS1	292.975	0.112394	-3.15337	0.000101126	0.0116022	down
MRGBP	95.5146	0.0553059	-4.17642	0.000106476	0.0120997	down
CCR2	11581.2	3.59276	1.84509	0.000108819	0.012142	up
LIME1	236.254	0.233836	-2.09643	0.000109577	0.012142	down
TUBA4B	45.1384	0.0412616	-4.59906	0.000109901	0.012142	down
2021-09-01	239.736	0.113083	-3.14455	0.00011098	0.0121488	down
EOMES	109.897	0.106962	-3.22483	0.000115914	0.0125736	down
IL2RG	1243.41	0.301137	-1.73151	0.000122703	0.01319	down
PRKCQ	125.544	0.143242	-2.80347	0.000133819	0.0142565	down
FAM102A	158.981	0.183253	-2.44809	0.000137065	0.0144731	down
MIR3945HG	101.06	0.0883885	-3.5	0.000142705	0.0149364	down
C6orf62	5858.48	3.7715	1.91514	0.000151006	0.0155673	up
MAPK13	143.063	0.135182	-2.88703	0.000151342	0.0155673	down
PPT1	15211.7	3.43837	1.78173	0.000153743	0.0156484	up
OPTN	325.66	0.255461	-1.96883	0.000154752	0.0156484	down
ADAMTS2	837.812	58.6811	5.87482	0.000159194	0.0159622	up
CD2	525.707	0.145265	-2.78324	0.000161718	0.0160802	down
APOBEC3A	1507.33	3.38832	1.76057	0.000174015	0.0171599	up
PPP2R2B	64.0867	0.0944905	-3.40369	0.000177162	0.017327	down
LRRC6	32.5856	0.0400939	-4.64047	0.000179707	0.017433	down
STS	558.453	3.33068	1.73582	0.000187994	0.0180422	up
NCALD	95.9612	0.134871	-2.89035	0.000189581	0.0180422	down
TCF7	85.2428	0.104172	-3.26296	0.000190771	0.0180422	down
YWHAG	426.042	3.88367	1.95742	0.000192035	0.0180422	up
TREML2	340.14	0.124367	-3.00732	0.000194764	0.0181556	down
CMTM2	169.65	0.0919182	-3.44351	0.000199949	0.0184945	down
LINC00936	459.95	0.273574	-1.86999	0.000205712	0.0188812	down
LLGL1	57.9626	0.110753	-3.17458	0.000208039	0.018949	down
LIPA	4852.85	3.35974	1.74835	0.000221299	0.0198812	up
MX1	6241.45	4.36418	2.12571	0.000221605	0.0198812	up
S1PR1	223.226	0.124014	-3.01143	0.000232667	0.0205872	down
TARP	131.516	0.113406	-3.14043	0.000232926	0.0205872	down
SLAMF7	520.87	0.263235	-1.92558	0.000250097	0.0218504	down
TNNT1	98.6749	0.0638176	-3.9699	0.000250881	0.0218504	down
FAM118A	804.018	0.221521	-2.17449	0.000254696	0.0220219	down
TMSB4X	37208.1	3.14144	1.65143	0.000261163	0.0223925	up
GLB1L2	19.0172	0.00607044	-7.36398	0.000262734	0.0223925	down
P2RY14	66.1973	0.113078	-3.14461	0.000285297	0.0239258	down
STAT4	146.179	0.166881	-2.58311	0.000285789	0.0239258	down
RORA	117.54	0.143381	-2.80207	0.00028674	0.0239258	down
SHTN1	1125.78	3.38353	1.75853	0.000289142	0.0239586	up
HIST1H1E	99.4975	0.101265	-3.30379	0.000306463	0.0252187	down
GSTM2	54.4191	0.101776	-3.29654	0.000311762	0.0254791	down
LOC100133331	122.925	0.161775	-2.62794	0.000322035	0.0260839	down
LAMP1	698.692	5.00326	2.32287	0.000323535	0.0260839	up
PSME2	3531.33	3.3875	1.76022	0.000337209	0.0270039	up
RNA45S5	2935.19	3.43062	1.77847	0.000343359	0.0273131	up
CTSB	6982.74	3.03674	1.60252	0.000351751	0.027785	up
BCAT1	200.491	4.00399	2.00144	0.000353949	0.027785	up
CD5	215.798	0.124592	-3.00471	0.00037118	0.0289472	down
LUCAT1	213.162	0.130666	-2.93605	0.000379553	0.029408	down
HIST2H2BF	29.4013	0.0105995	-6.55985	0.000389157	0.0299575	down
BIN1	246.816	0.252933	-1.98317	0.000392265	0.0300032	down
CARD11	53.4219	0.103822	-3.26782	0.000404655	0.0307538	down
NR4A2	160.725	0.229505	-2.1234	0.000420001	0.0317181	down
RALGDS	180.045	0.248878	-2.00649	0.000433438	0.032477	down
ALOX15B	226.294	5.7114	2.51384	0.00043733	0.032477	up
ZSCAN18	80.7063	0.0611777	-4.03085	0.000438216	0.032477	down
PLEKHF1	225.29	0.133164	-2.90873	0.000441484	0.0325172	down
RBM38	265.233	0.166962	-2.58241	0.000446622	0.0326682	down
SH3BGRL3	11385.7	2.82301	1.49724	0.00044901	0.0326682	up
LGALS1	1497.8	2.89781	1.53496	0.000461913	0.0332637	up
HIST1H1C	113.645	0.174849	-2.51582	0.00046277	0.0332637	down
TPPP3	380.942	0.22847	-2.12993	0.000508501	0.036332	down
CDC42EP1	159.863	4.72759	2.2411	0.000511899	0.036357	up
ITPR3	66.6491	0.145149	-2.78439	0.000524569	0.0370365	down
ABHD4	481.475	0.254196	-1.97598	0.000529307	0.0371511	down
LINC01001	95.7122	0.157048	-2.67072	0.000542663	0.0377065	down
KCNJ15	971.025	0.16933	-2.56209	0.000544921	0.0377065	down
USP18	165.08	5.61535	2.48938	0.000553821	0.0377065	up
FANCG	65.8351	0.153862	-2.70029	0.000554477	0.0377065	down
MCTP2	237.503	0.211738	-2.23964	0.00055773	0.0377065	down
SERPINA1	54835.2	2.67776	1.42103	0.000559243	0.0377065	up
AGO2	138.627	0.17054	-2.55182	0.00055934	0.0377065	down
SLC25A29	105.44	0.10682	-3.22675	0.000566708	0.0377493	down
PTEN	18497.4	2.63345	1.39695	0.000570221	0.0377493	up
LINC01136	41.2058	0.0620555	-4.0103	0.000571346	0.0377493	down
TRANK1	634.941	0.217926	-2.19809	0.00057263	0.0377493	down
KLF12	60.7119	0.144559	-2.79027	0.000577978	0.0378925	down
LPL	149.778	4.70619	2.23456	0.000588959	0.0384014	up
EEPD1	505.51	0.282822	-1.82203	0.000602325	0.0390595	down
CYP4F3	255.52	0.141824	-2.81782	0.000631079	0.0406111	down
PLIN5	167.688	0.0971347	-3.36387	0.000633059	0.0406111	down
A2M-AS1	55.2075	0.0789489	-3.66294	0.000655321	0.0418074	down
SF3A2	131.72	6.21367	2.63545	0.000662164	0.0418074	up
RPL7	1636.91	2.88747	1.52981	0.00066222	0.0418074	up
SH2D3A	29.9982	0.051006	-4.29319	0.000681057	0.0427704	down
GPR34	201.932	3.91208	1.96794	0.000684646	0.0427707	up
CD68	19861.6	2.84615	1.50901	0.000692085	0.0428395	up
GABARAP	6280.63	2.7867	1.47856	0.000692928	0.0428395	up
PPL	89.1939	0.0892123	-3.48661	0.000744108	0.0457665	down
GOLGA8B	93.5633	0.163344	-2.61402	0.000753144	0.0460847	down
BMPR1B	14.596	199.628	7.64117	0.000766177	0.046643	up
HCAR3	558.776	0.0204907	-5.60888	0.000779175	0.0471935	down
IER2	19555.6	0.314654	-1.66816	0.00078706	0.0474303	down
COX7C	187.266	4.91852	2.29823	0.000791609	0.0474647	up
FMN1	150.349	5.08222	2.34546	0.000801461	0.0478151	up
PPP1R35	51.6502	0.0561607	-4.1543	0.000833798	0.0494969	down
SLAMF6	263.356	0.145573	-2.78018	0.000848724	0.0501336	down
LOC283575	62.8722	0.077187	-3.6955	0.000862205	0.050679	down
ANP32A	1949.8	3.85971	1.94849	0.000869564	0.050861	up
CASS4	243.148	0.179058	-2.4815	0.000884765	0.0514976	down
LIMK2	870.396	0.239186	-2.06379	0.000904229	0.0523751	down
FAM129A	2017.29	0.252008	-1.98846	0.00090969	0.0524368	down
GBP3	438.928	3.73936	1.90279	0.000930308	0.0532297	up
OAS2	5313.14	3.54238	1.82472	0.00093922	0.0532297	up
LOC100130476	139.284	0.137806	-2.85929	0.000942975	0.0532297	down
NOMO3	154.155	4.21802	2.07657	0.000943157	0.0532297	up
BAIAP3	48.7153	0.0569879	-4.1332	0.000945751	0.0532297	down
BHLHE40	488.204	0.302538	-1.72481	0.000956142	0.0533216	down
NAMPT	3560.69	0.2127	-2.23311	0.000956321	0.0533216	down
NFIA	284.589	3.3707	1.75305	0.000966128	0.0536178	up
SFI1	310.017	0.284536	-1.81332	0.000972767	0.0537364	down
RNASE3	10.812	148.472	7.21405	0.000975761	NA	up
PIP4K2A	2802.3	3.36023	1.74856	0.000978987	0.0537466	up
OAS1	1859.94	3.87156	1.95291	0.000981961	0.0537466	up
TMIGD3	40.84	9.30738	3.21838	0.00100638	0.0547353	up
LINC00877	391.351	0.315721	-1.66328	0.0010092	0.0547353	down
SIPA1	816.91	0.186976	-2.41908	0.00103289	0.0557045	down
ADORA3	82.5527	4.88131	2.28727	0.0010458	0.0557045	up
SORT1	1741.14	2.76487	1.46721	0.00104641	0.0557045	up
HIST1H4I	32.8316	0.0194961	-5.68067	0.00104756	0.0557045	down
ARRB2	5330.97	3.84654	1.94356	0.00105572	0.0557045	up
PPP1R3B	354.019	0.162277	-2.62347	0.00105797	0.0557045	down
CSGALNACT1	190.152	0.235245	-2.08776	0.00105975	0.0557045	down
CYP27A1	1228.91	0.362117	-1.46547	0.0010718	0.0558529	down
CAPN10	173.62	0.186326	-2.4241	0.00107739	0.0558529	down
INO80E	217.968	4.17895	2.06314	0.00108092	0.0558529	up
ARHGDIB	7608.7	2.59752	1.37713	0.0010813	0.0558529	up
RORC	24.6161	0.0518516	-4.26947	0.00109725	0.0561017	down
C1orf186	39.9396	0.0873669	-3.51677	0.00109843	0.0561017	down
TENM4	25.2226	0.0416248	-4.58641	0.0011056	0.0561017	down
BZRAP1-AS1	56.5086	0.110808	-3.17387	0.00110731	0.0561017	down
ST6GALNAC6	251.013	0.273951	-1.86801	0.00110962	0.0561017	down
CCDC64	29.4736	0.079861	-3.64637	0.00112792	0.0567603	down
PRR7	40.378	0.0601555	-4.05516	0.00113562	0.0567603	down
FBXO33	286.303	0.182938	-2.45057	0.00113692	0.0567603	down
SIRT7	1072.77	2.64264	1.40198	0.00115082	0.0569786	up
EMC10	148.739	3.93829	1.97757	0.00115084	0.0569786	up
SBK1	21.988	0.0142062	-6.13734	0.00115848	0.057069	down
USF1	409.629	0.250955	-1.9945	0.00116223	0.057069	down
DHRS13	268.471	0.187197	-2.41737	0.00118493	0.0577911	down
C1R	32.1355	0.0587412	-4.08948	0.00119038	0.0577911	down
CNTNAP3	70.0167	0.0873807	-3.51654	0.00119147	0.0577911	down
CHST7	138.976	0.126212	-2.98608	0.0012531	0.0605342	down
ARHGAP29	78.5206	4.91057	2.29589	0.00126903	0.0610567	up
COX6B1	140.869	4.00038	2.00014	0.00128239	0.0612973	up
OAS3	2860.24	3.31152	1.72749	0.00128431	0.0612973	up
MIR425	26.5091	0.0342563	-4.86749	0.00130002	0.0618	down
EPHB1	43.2666	0.0975272	-3.35805	0.00132791	0.0628754	down
CD74	56757.2	2.77436	1.47216	0.00137005	0.0646142	up
ANXA2	5087.27	3.45639	1.78927	0.00138796	0.0652015	up
TRPM6	78.7483	0.11204	-3.15792	0.0013935	0.0652046	down
SYT2	46.1529	0.0687427	-3.86265	0.00140313	0.065399	down
PLSCR1	2709.77	3.21639	1.68544	0.00143317	0.066539	up
SCML4	48.0029	0.0903767	-3.46791	0.00144796	0.0669652	down
ANXA5	7771.51	2.83966	1.50572	0.00146472	0.0674789	up
LINC01094	96.0002	0.230637	-2.11631	0.00147436	0.0676618	down
ACVRL1	85.7036	4.70216	2.23332	0.00149552	0.0679229	up
VAMP5	465.789	3.0185	1.59383	0.00149666	0.0679229	up
LAT	450.108	0.208516	-2.26177	0.00149713	0.0679229	down
MRC1	36.4096	15.674	3.9703	0.00151614	0.068525	up
SYTL1	787.85	0.357138	-1.48545	0.00154135	0.0694014	down
TMEM203	136.566	0.110318	-3.18025	0.00157276	0.0705497	down
PSMA4	1594.53	3.07582	1.62097	0.00158975	0.0707234	up
LLGL2	92.8516	0.184366	-2.43935	0.00159314	0.0707234	down
PI16	32.7167	0.0897807	-3.47745	0.00159442	0.0707234	down
FAM129B	252.876	3.66483	1.87375	0.00161125	0.0712052	up
DGAT1	267.513	0.171777	-2.54139	0.00162365	0.0712059	down
ROPN1L	77.3423	0.134968	-2.88931	0.00162824	0.0712059	down
PROK2	895.183	0.193268	-2.37133	0.00162917	0.0712059	down
IFNGR1	11436	2.50098	1.32249	0.00163589	0.0712388	up
CACNB4	80.7785	0.139666	-2.83995	0.001654	0.0717657	down
MYL12A	4194.61	2.77361	1.47176	0.00166624	0.0720347	up
IFNGR2	5941.93	2.62145	1.39037	0.00169613	0.0730622	up
PBX4	24.5343	0.0499106	-4.32451	0.00171016	0.0734015	down
NEXN	371.184	4.40557	2.13933	0.00172574	0.0738047	up
OAF	331.439	0.160273	-2.6414	0.0017662	0.0748566	down
ZNF276	143.79	0.25201	-1.98845	0.00176734	0.0748566	down
TMSB10	11672.8	2.57234	1.36308	0.00176916	0.0748566	up
LOC100996286	36.675	0.0957783	-3.38416	0.00179405	0.0756418	down
TECPR2	365.276	0.233327	-2.09958	0.00182192	0.0765463	down
LAX1	41.0385	0.12187	-3.03659	0.0018353	0.076838	down
EPN1	692.814	3.61553	1.85421	0.00189835	0.079083	up
ENO1	6359.51	2.52852	1.33829	0.00190218	0.079083	up
LEMD2	430.698	0.203586	-2.29629	0.00192499	0.0797532	down
METTL7A	3325.35	2.84434	1.5081	0.00193731	0.0799862	up
MAP2K2	431.312	0.214646	-2.21997	0.00194509	0.0800303	down
PRR13	3881.4	2.49244	1.31756	0.00195355	0.0801022	up
HBA1	76.7267	6.15992	2.62291	0.00197847	0.0808463	up
RETN	157.373	6.12485	2.61468	0.00199354	0.0811842	up
OAZ1	71264	2.39776	1.26169	0.00202661	0.0820521	up
BRI3	236.319	0.151674	-2.72096	0.00202861	0.0820521	down
PHLDB2	54.928	0.170575	-2.55152	0.00204912	0.0826016	down
KDM1B	647.82	3.7153	1.89348	0.00206312	0.0828858	up
TMEM176A	423.098	5.04482	2.3348	0.00207513	0.0830889	up
ADAMTS10	18.1992	0.0179412	-5.80058	0.00213295	0.0851183	down
CD69	83.3434	0.18818	-2.40982	0.00214235	0.0852078	down
MIR4530	20.2422	0.015424	-6.01868	0.00215115	0.0852078	down
RORA-AS1	48.3002	0.130758	-2.93503	0.00215662	0.0852078	down
PSMA6	1839.67	2.63454	1.39755	0.00217212	0.0855369	up
OLFML2A	44.1693	12.3672	3.62845	0.00218526	0.0857283	up
PNMA1	242.581	0.311598	-1.68224	0.00220773	0.0857283	down
CCDC9	171.102	0.174032	-2.52258	0.00220955	0.0857283	down
ZNF683	51.9979	0.101989	-3.29352	0.00221304	0.0857283	down
PABPC1	4518.98	2.51808	1.33232	0.00221821	0.0857283	up
PRDM1	334.21	0.317716	-1.65419	0.00222008	0.0857283	down
HABP4	21.8408	0.0277656	-5.17056	0.00226513	0.0871857	down
UBN1	619.704	0.207112	-2.27152	0.00227467	0.0872712	down
F2R	72.2986	0.169463	-2.56096	0.00230301	0.0878106	down
PGLYRP1	81.5913	0.0879328	-3.50746	0.00230345	0.0878106	down
FAM107B	928.313	0.326265	-1.61588	0.00232007	0.0881627	down
TSPAN2	322.939	0.280508	-1.83389	0.00233488	0.0884437	down
IFRD1	879.145	0.297195	-1.75052	0.00235106	0.0887748	down
KIF21B	245.796	0.295946	-1.75659	0.00236177	0.088898	down
SRXN1	150.765	0.144753	-2.78833	0.00236983	0.0889209	down
C16orf54	1151.53	0.404416	-1.30609	0.00239211	0.0893669	down
ITFG1	1219.81	2.69464	1.43009	0.0023967	0.0893669	up
GLCCI1	76.3553	0.191812	-2.38223	0.00242096	0.0899903	down
REEP3	812.075	3.07684	1.62145	0.00251406	0.0931606	up
LINC00282	22.598	0.0424332	-4.55866	0.00257197	0.094853	down
LOC286059	34.3554	0.119477	-3.0652	0.00257563	0.094853	down
ZC3H12A	235.661	0.283799	-1.81706	0.00261193	0.0956421	down
ADAM8	2656.37	0.349144	-1.51811	0.00262556	0.0956421	down
HIST1H4A	18.8942	0.0165385	-5.91802	0.00263616	0.0956421	down
HSPA1A	82.8509	0.135576	-2.88282	0.00263637	0.0956421	down
FAM157A	54.5811	0.144523	-2.79063	0.00264437	0.0956421	down
RASGRP1	50.7242	0.155757	-2.68264	0.00264515	0.0956421	down
PINK1	59.5422	0.0902016	-3.4707	0.0027439	0.0987305	down
ECRP	47.4837	6.87156	2.78064	0.00274711	0.0987305	up
HIST1H2BC	17.7451	0.0176371	-5.82524	0.00276074	0.0989223	down
MS4A6A	24159.2	2.59353	1.37492	0.00277716	0.0991422	up
STAT5B	1304.35	0.275413	-1.86033	0.00279008	0.0991422	down
ATP5B	1585.44	3.20919	1.68221	0.0027967	0.0991422	up
HCAR2	1012.77	0.0161214	-5.95488	0.00280011	0.0991422	down
LINC00092	23.0901	0.0394054	-4.66546	0.00284829	0.10055	down
LAP3	7640.32	3.13779	1.64975	0.00293567	0.103049	up
SH3PXD2B	33.046	8.88125	3.15076	0.00294788	0.103049	up
ORAI1	540.373	0.201564	-2.31069	0.00294859	0.103049	down
GIMAP7	8997.74	2.61462	1.3866	0.00296128	0.103049	up
MIEF2	194.19	0.255208	-1.97025	0.0029697	0.103049	down
C12orf75	95.7083	0.168624	-2.56812	0.00297091	0.103049	down
AOC2	40.2774	0.0914379	-3.45106	0.00300406	0.103897	down
ITPRIPL1	42.0805	0.148177	-2.75461	0.00306136	0.10533	down
CBX7	136.945	0.248102	-2.011	0.00306315	0.10533	down
FOXO1	194.069	0.25563	-1.96787	0.00308411	0.105746	down
STK40	984.651	0.249551	-2.00259	0.00309319	0.105753	down
PLD3	4075.61	2.36608	1.2425	0.0031505	0.106564	up
UBE2L6	7824.57	2.51851	1.33257	0.00315192	0.106564	up
MSL1	892.753	0.240963	-2.05311	0.00315485	0.106564	down
RIN2	2009.1	2.7881	1.47928	0.00316158	0.106564	up
UQCRFS1	620.144	2.59661	1.37663	0.00316426	0.106564	up
CSF1	57.4917	0.126587	-2.9818	0.00317048	0.106564	down
HIP1R	56.7581	0.130545	-2.93738	0.00318305	0.106591	down
PKM	24798.9	2.77692	1.47349	0.00318915	0.106591	up
SRGN	25540.1	2.44558	1.29017	0.0032508	0.108348	up
ODC1	247.931	0.215432	-2.2147	0.00326275	0.108443	down
PLCG1	74.5563	0.18544	-2.43097	0.00327709	0.108617	down
KIAA0226L	245.04	0.243519	-2.03789	0.00332025	0.109743	down
TSKS	25.1776	0.0786254	-3.66886	0.00335489	0.110582	down
GPR171	56.2326	0.131941	-2.92203	0.00337086	0.110802	down
R3HDM4	2349.94	0.244082	-2.03456	0.00338635	0.111005	down
RHPN1	35.401	0.0935957	-3.41741	0.00342397	0.111931	down
ZXDC	371.214	0.205797	-2.28071	0.00347914	0.113229	down
CD164	14187.9	2.92665	1.54925	0.00348422	0.113229	up
IFI35	2498.65	2.46569	1.30199	0.00350309	0.113229	up
PCBP1	6936.99	3.51279	1.81262	0.00351021	0.113229	up
B2M	435044	2.776	1.47301	0.00351112	0.113229	up
PSMA7	1335.66	2.45894	1.29804	0.00353114	0.113568	up
FKBP1A	19771.1	2.63147	1.39587	0.00354411	0.113678	up
SPESP1	8.69478	119.729	6.90362	0.00356052	NA	up
ATP6V1F	578.669	2.75762	1.46343	0.00359872	0.11512	up
TG	63.6564	0.102112	-3.29178	0.00364595	0.11632	down
RHOH	102.479	0.176798	-2.49983	0.00366173	0.116391	down
PLIN4	36.226	0.0583585	-4.09891	0.00366769	0.116391	down
ERH	225.783	3.1199	1.6415	0.0037018	0.116648	up
ZNF507	48.2841	0.156386	-2.67681	0.00370413	0.116648	down
NKG7	267.417	0.206856	-2.2733	0.00370514	0.116648	down
HEXDC	173.285	0.279302	-1.8401	0.00378106	0.118612	down
LOC100130872	80.9198	0.219022	-2.19085	0.00378741	0.118612	down
CNIH4	446.496	2.71967	1.44343	0.00380849	0.11896	up
LITAF	10219.7	0.32699	-1.61268	0.00385455	0.120085	down
VAMP8	2169.62	2.91063	1.54133	0.0039407	0.122449	up
YBX1	2059.5	3.52136	1.81613	0.00404371	0.125324	up
ITM2A	184.855	0.19118	-2.38699	0.0040712	0.125549	down
PRDM5	35.9952	0.0886029	-3.4965	0.00407939	0.125549	down
PTGDR2	79.812	0.145847	-2.77747	0.00408256	0.125549	down
FAM214A	133.862	0.26636	-1.90855	0.0041266	0.1265	down
LFNG	117.7	0.191501	-2.38457	0.00413469	0.1265	down
DYNLL1	103.885	5.74077	2.52124	0.0041778	0.127492	up
NAP1L3	9.8809	0.0116964	-6.4178	0.00422424	NA	down
ATP6AP2	10253	2.67047	1.4171	0.0042734	0.130029	up
TPI1	9280.63	2.36761	1.24343	0.00429153	0.130029	up
NPC2	1752.33	2.48002	1.31035	0.00430101	0.130029	up
BCL7C	19.9079	0.0347694	-4.84604	0.00430776	0.130029	down
ZDHHC20	1030.85	2.71139	1.43903	0.0043154	0.130029	up
RABL6	88.492	0.173128	-2.53009	0.00432705	0.130051	down
ATP5L	291.198	2.77401	1.47197	0.00438798	0.131551	up
ATP5A1	5047.24	2.447	1.29101	0.00443828	0.132361	up
DIRC2	176.912	0.217692	-2.19964	0.00443941	0.132361	down
WWC3	357.75	0.249486	-2.00297	0.00445931	0.132361	down
MYL12B	3015.08	2.42957	1.2807	0.00445937	0.132361	up
RPS24	374.451	2.84031	1.50605	0.00449937	0.132872	up
SGK1	2203.88	0.366432	-1.44838	0.00450861	0.132872	down
PLEKHG3	481.989	0.3213	-1.63801	0.00453098	0.132872	down
S100A8	1428.9	2.60774	1.3828	0.00453478	0.132872	up
FUCA2	1692.52	2.41303	1.27085	0.00453736	0.132872	up
LOC100506860	115.31	0.216077	-2.21038	0.00454339	0.132872	down
IL18RAP	96.3662	0.176797	-2.49983	0.00462674	0.134489	down
ANKRD13A	1314.64	0.262781	-1.92807	0.00462826	0.134489	down
CD96	115.964	0.162553	-2.62102	0.0046325	0.134489	down
PRDX3	3084.06	2.45937	1.29829	0.0047247	0.136833	up
NEAT1	7039.33	0.351648	-1.50779	0.00477459	0.137879	down
RNASE1	20.6425	11.9512	3.57908	0.00478413	0.137879	up
LOC653653	338.279	3.0398	1.60398	0.00480244	0.137879	up
PRPH2	50.0565	0.109185	-3.19515	0.00480705	0.137879	down
ARL4A	406.955	3.30988	1.72678	0.00486475	0.139199	up
2021-03-01	1340.66	2.36596	1.24242	0.00489693	0.139222	up
CATSPERG	35.7965	0.148988	-2.74673	0.00491378	0.139222	down
NIPSNAP3A	678.947	2.75005	1.45946	0.00492045	0.139222	up
SNX27	10083.3	2.42119	1.27572	0.00492576	0.139222	up
XPO6	1123.69	0.245908	-2.02381	0.00493034	0.139222	down
ZNF688	152.864	0.179635	-2.47686	0.00493554	0.139222	down
UPF1	145.907	0.167924	-2.57412	0.00494963	0.13929	down
MAOA	7.80464	107.124	6.74314	0.0049505	NA	up
RSAD2	1616.89	2.62234	1.39085	0.00500348	0.1404	up
TREM1	1683.72	0.338732	-1.56178	0.00502363	0.1404	down
STAT1	10957.8	2.88724	1.52969	0.00502438	0.1404	up
ATP5O	377.219	3.17969	1.66889	0.00504026	0.140515	up
MORF4L1	982.172	2.66803	1.41577	0.00507563	0.140794	up
NCOA7	517.069	3.07208	1.61921	0.00509415	0.140794	up
S100A11	8397.25	2.25826	1.17521	0.00511641	0.140794	up
HIST1H3A	26.6664	0.0786992	-3.66751	0.00512572	0.140794	down
DDX11	55.0145	0.17734	-2.49541	0.00512874	0.140794	down
SORL1	2599.22	0.316918	-1.65782	0.00513307	0.140794	down
BOD1	136.516	0.165042	-2.59909	0.00513502	0.140794	down
ABLIM1	166.19	0.254842	-1.97233	0.00514469	0.140794	down
FCER1G	14539.3	2.51624	1.33127	0.00518774	0.14143	up
RAB37	815.165	0.396455	-1.33477	0.00519161	0.14143	down
EXPH5	31.3455	12.1731	3.60562	0.00521071	0.141627	up
MXD1	4140.1	0.299383	-1.73994	0.00526114	0.142672	down
IFI27	23.4325	10.3249	3.36806	0.00529366	0.143229	up
NARF	1176.14	0.340113	-1.55591	0.00531942	0.1436	down
TAGLN2	21307.7	0.386584	-1.37115	0.00541229	0.145778	down
TPM2	22.2637	0.0694116	-3.84868	0.00546846	0.146959	down
KAZN	27.9913	0.0339132	-4.88201	0.00550108	0.147503	down
ALOX15	33.7709	0.0764676	-3.70901	0.00555549	0.148628	down
NFKBIZ	1812.16	0.422028	-1.24459	0.005582	0.149003	down
FAM212B	910.405	0.274578	-1.86471	0.0055984	0.149107	down
DAZAP2	19680.3	2.50524	1.32495	0.00561555	0.149231	up
FBXL13	77.746	0.12121	-3.04442	0.00566182	0.150126	down
LAPTM4A	3715.9	2.41676	1.27308	0.00574878	0.152094	up
ATP6V1B2	7498.98	2.33531	1.22361	0.00577357	0.152412	up
RHOA	16561.8	2.3176	1.21263	0.00585061	0.153909	up
ATP6V1G1	1963.25	2.59872	1.3778	0.00586301	0.153909	up
DUSP2	303.749	0.385894	-1.37372	0.00588208	0.153909	down
MFSD1	9046.94	2.28576	1.19268	0.00589225	0.153909	up
LOC105747689	45.76	0.134147	-2.89812	0.00589477	0.153909	down
LOC100287036	24.2883	0.0764596	-3.70916	0.00593726	0.154199	down
ABRACL	447.141	2.78928	1.47989	0.00595474	0.154199	up
LINC00612	16.583	0.0420531	-4.57165	0.005957	0.154199	down
NELL2	36.9233	0.153804	-2.70083	0.00595756	0.154199	down
TLR9	43.0614	0.146556	-2.77048	0.0060296	0.155725	down
RNF19B	329.731	0.244891	-2.02979	0.00607161	0.156411	down
KLRC4	20.7004	0.0779425	-3.68145	0.00608237	0.156411	down
IL1B	129.777	0.310432	-1.68765	0.00611927	0.156609	down
ACTR2	12236.8	2.89665	1.53439	0.00612073	0.156609	up
AES	600.244	0.410822	-1.28341	0.00612944	0.156609	down
SIT1	62.6711	0.131836	-2.92318	0.00619168	0.157862	down
NLRC3	151.021	0.184937	-2.43489	0.00622175	0.15829	down
ADIPOR1	1397.86	2.27017	1.1828	0.00628558	0.159265	up
CUL3	431.507	0.268082	-1.89925	0.00628677	0.159265	down
RAB14	1130.52	2.55444	1.353	0.00632736	0.159954	up
TNFSF13	134.768	3.40821	1.76901	0.00636966	0.160682	up
ATP6V0E1	2221.45	2.25054	1.17027	0.00639259	0.160921	up
FAM225B	7.36484	101.166	6.66058	0.00643027	NA	up
GLRX	4673.69	2.39624	1.26077	0.00648646	0.162822	up
RAB3D	9827.97	2.25945	1.17597	0.00649541	0.162822	up
MYH11	318.041	0.317639	-1.65454	0.00654774	0.16379	down
PPP1R12C	318.447	0.224036	-2.1582	0.00659703	0.164596	down
LINC-PINT	287.155	0.370326	-1.43313	0.00660755	0.164596	down
GPSM3	140.901	3.39224	1.76224	0.00662577	0.164665	up
KIR3DS1	17.8858	0.0340748	-4.87515	0.00663793	0.164665	down
SCN3A	8.51009	116.314	6.86188	0.00669016	NA	up
OST4	142.63	3.61928	1.8557	0.00669761	0.165801	up
RPL23	256.302	4.54145	2.18315	0.00675286	0.16637	up
HIST1H2AC	947.236	0.313599	-1.67301	0.00675815	0.16637	down
MANSC1	246.028	0.232701	-2.10345	0.00676989	0.16637	down
SRSF9	183.194	0.172669	-2.53392	0.0067764	0.16637	down
SET	4480.88	2.65207	1.40712	0.00679243	0.166422	up
RTN4	2235.72	2.82039	1.49589	0.00682193	0.166802	up
GFI1B	76.0532	0.213735	-2.2261	0.00684347	0.166986	down
PDIA3	15416.3	2.56692	1.36004	0.00688012	0.167406	up
RPL11	2036.32	2.24914	1.16938	0.00688874	0.167406	up
ATHL1	587.61	0.293721	-1.76748	0.00690484	0.167457	down
IFI30	47515	2.33569	1.22385	0.00698553	0.16907	up
CHRNE	35.172	0.101661	-3.29816	0.00701257	0.169381	down
PDIA6	2960.09	2.3211	1.21481	0.00702872	0.169428	up
ANO9	21.7481	0.0893117	-3.48501	0.00704442	0.169464	down
RNF130	2439.43	2.21343	1.14628	0.00706979	0.169732	up
TCEA2	57.5412	0.195478	-2.35492	0.0071502	0.1708	down
SAMSN1	1027.28	2.47081	1.30498	0.00715077	0.1708	up
SPON2	302.442	0.241682	-2.04882	0.00715722	0.1708	down
LDHA	8972.25	2.28057	1.1894	0.00720269	0.171013	up
LIX1L	337.046	2.6323	1.39632	0.00720676	0.171013	up
FAM86B3P	78.5089	0.180431	-2.47048	0.00720964	0.171013	down
HLA-DRB1	40079	2.414	1.27142	0.00722348	0.171013	up
OMG	31.2831	0.107163	-3.22212	0.00727414	0.171871	down
ARPC5	20742.1	2.44573	1.29026	0.00730154	0.172095	up
SUMO3	1069.15	2.59594	1.37626	0.00731243	0.172095	up
RNASE4	531.346	2.71888	1.44301	0.0073422	0.172455	up
SH2D1A	136.328	0.165604	-2.59419	0.00737668	0.172924	down
UBASH3A	21.2141	0.0730403	-3.77516	0.00745548	0.174223	down
STK17A	303.916	0.297989	-1.74667	0.00747403	0.174223	down
PDIA3P1	512.521	2.68335	1.42404	0.00747589	0.174223	up
LPAR2	326.748	0.325718	-1.6183	0.00753989	0.175053	down
COL18A1	287.769	0.248169	-2.01061	0.00754085	0.175053	down
CITED4	29.5723	0.0445096	-4.48974	0.00757533	0.175284	down
CBLB	233.081	0.362745	-1.46297	0.00758016	0.175284	down
POMP	758.903	2.51814	1.33236	0.00760897	0.17561	up
SDHC	2370.42	2.39434	1.25963	0.00770129	0.177397	up
CEP19	190.954	0.228416	-2.13026	0.00771762	0.177431	down
TMEM123	7581.55	2.73656	1.45236	0.00774312	0.177455	up
SUFU	234.218	2.86669	1.51938	0.00774903	0.177455	up
SNF8	279.57	0.198226	-2.33478	0.0077633	0.177455	down
HCLS1	13119.4	2.13494	1.09419	0.00780431	0.178052	up
GIMAP4	22143	2.53489	1.34193	0.00782852	0.178263	up
CCDC102A	9.28413	0.0124294	-6.3301	0.00784531	NA	down
COX6A1	481.513	3.02738	1.59807	0.00791347	0.179854	up
LCP1	77240.4	2.63033	1.39525	0.00799689	0.181405	up
TMA7	434.2	2.3836	1.25314	0.00803136	0.181841	up
RNF103-CHMP3	11.8807	0.00971742	-6.68521	0.00803535	NA	down
GRN	53325.7	2.17848	1.12332	0.00808113	0.182621	up
HSPA5	6437.55	2.3818	1.25205	0.00809663	0.182626	up
MAP1LC3A	91.6644	0.162034	-2.62563	0.00812749	0.182976	down
LOC100130744	50.9319	0.190466	-2.3924	0.00816678	0.183271	down
ZNRF1	62.1825	0.159549	-2.64793	0.00817132	0.183271	down
CYB561	165.435	0.338734	-1.56178	0.00822073	0.184033	down
IDH1	1305.99	2.53225	1.34042	0.00825271	0.184183	up
ENO2	35.4299	0.128618	-2.95883	0.00825827	0.184183	down
GM2A	1243.58	2.30777	1.2065	0.00831716	0.184841	up
DPEP3	41.9089	0.10601	-3.23773	0.00832943	0.184841	down
CIT	13.5277	0.023201	-5.42967	0.00833426	0.184841	down
MTVR2	104.755	0.229947	-2.12063	0.00838668	0.185186	down
HLA-DRB3	2642.43	220.846	7.7869	0.00839463	0.185186	up
GSTM4	174.76	0.287885	-1.79643	0.00840939	0.185186	down
GUSBP9	8.35819	0.0138361	-6.17541	0.00842369	NA	down
PRTG	9.30788	127.297	6.99206	0.00844246	NA	up
PDE4B	548.256	0.370288	-1.43328	0.00844968	0.185186	down
SSB	317.469	2.94132	1.55647	0.00844986	0.185186	up
NUS1	637.904	2.66437	1.4138	0.00845334	0.185186	up
GPR68	64.7071	0.162488	-2.62159	0.00845846	0.185186	down
DAAM2	7.03763	96.8681	6.59795	0.00846626	NA	up
MNDA	41288.1	2.42664	1.27896	0.00850807	0.185715	up
AMPD2	2011.75	0.356295	-1.48886	0.00851376	0.185715	down
MSR1	208.498	4.67644	2.22541	0.00857159	0.186235	up
CDKN1B	333.327	0.386265	-1.37234	0.00858857	0.186235	down
NCOR2	1217.61	2.49677	1.32006	0.0086077	0.186235	up
THEMIS	88.4711	0.19243	-2.3776	0.00861036	0.186235	down
ABCB1	63.0908	0.189754	-2.39779	0.00861563	0.186235	down
SYCE1	10.0085	0.0115297	-6.4385	0.00865751	NA	down
ADGRE3	1277.25	0.0773546	-3.69237	0.00866429	0.186337	down
FAM96A	388.439	2.64165	1.40144	0.00866466	0.186337	up
LOC101928100	16.3122	0.0630074	-3.98833	0.00866718	0.186337	down
CCL3	742.898	0.0698548	-3.8395	0.00874015	0.187278	down
BRICD5	67.2057	0.173812	-2.5244	0.00874237	0.187278	down
PSAP	464546	2.56178	1.35715	0.00880757	0.188337	up
CNNM3	176.283	0.323448	-1.6284	0.00884651	0.188831	down
CLSTN3	93.2037	0.258854	-1.94979	0.00888439	0.189301	down
CNOT3	294.554	2.80917	1.49014	0.00890445	0.18939	up
LOC100507639	369.201	0.355402	-1.49248	0.00900412	0.190847	down
HIST1H2AM	29.4154	0.082298	-3.603	0.00903334	0.190847	down
CLEC17A	34.349	0.135331	-2.88543	0.00904044	0.190847	down
TMCC1	361.972	0.298223	-1.74554	0.00905682	0.190847	down
GRAMD1A	1144.13	0.290513	-1.78332	0.00908162	0.190847	down
PRR5L	301.445	0.381398	-1.39063	0.00908229	0.190847	down
COPRS	46.1622	0.0967197	-3.37005	0.00909669	0.190847	down
SFT2D3	90.7834	0.203745	-2.29517	0.00910088	0.190847	down
GNG5	310.925	2.69154	1.42843	0.00914164	0.191365	up
G3BP2	1136.46	2.39817	1.26193	0.00924679	0.192991	up
CAPZA1	11127.4	2.5714	1.36255	0.00925164	0.192991	up
VSIG1	8.43476	0.0136883	-6.19091	0.00927677	NA	down
GPRIN3	88.8151	0.228734	-2.12826	0.00929075	0.193468	down
BCL2A1	754.228	0.317338	-1.65591	0.00932116	0.193763	down
CDC42	10070	2.11437	1.08023	0.00937063	0.194372	up
CCM2	837.991	0.401664	-1.31594	0.00938303	0.194372	down
DBP	40.3011	0.114804	-3.12275	0.00942042	0.194808	down
RPGR	256.413	0.36194	-1.46618	0.00945651	0.195216	down
BMX	30.6581	0.0872196	-3.5192	0.00951125	0.195531	down
LAMA3	7.3543	100.514	6.65125	0.00952503	NA	up
SPTSSA	592.734	2.58498	1.37016	0.00952665	0.195531	up
REM2	35.6381	0.1242	-3.00926	0.00953654	0.195531	down
CSF2RB	4371.25	0.400263	-1.32098	0.0095502	0.195531	down
C1orf21	92.2015	0.231243	-2.11252	0.00956954	0.195531	down
ANKRD11	749.63	0.316808	-1.65832	0.00958503	0.195531	down
MYH10	91.0344	0.24317	-2.03996	0.00958644	0.195531	down
ISYNA1	25.806	0.116224	-3.10502	0.00961374	0.195753	down
SERF2	295.242	2.7114	1.43904	0.00966799	0.19599	up
LZTFL1	122.052	0.300173	-1.73613	0.00967297	0.19599	down
LRFN1	156.424	0.228652	-2.12877	0.00968304	0.19599	down
MRPL51	197.702	2.81407	1.49266	0.00969111	0.19599	up
LOC100128770	22.1446	0.0548227	-4.18908	0.00978779	0.197611	down
MEGF6	128	0.23195	-2.10812	0.00989125	0.199362	down
GIMAP6	4471.82	2.24393	1.16603	0.00997015	0.200614	up
RPL27	162.494	2.82814	1.49985	0.0100341	0.20156	up
BTLA	18.1437	0.068252	-3.87298	0.0101003	0.202248	down
XAF1	4516.29	2.67421	1.41911	0.0101105	0.202248	up
SKP1	2732.52	2.30897	1.20725	0.0101192	0.202248	up
RPS6KA4	419.357	3.06947	1.61799	0.0102203	0.203542	up
ITGA2B	215.527	0.358366	-1.4805	0.0102388	0.203542	down
GHITM	2513.43	2.35846	1.23785	0.0102647	0.203542	up
CYB5D1	109.367	0.261634	-1.93438	0.010269	0.203542	down
NOP10	651.07	2.29136	1.1962	0.0102713	0.203542	up
RAB15	65.6426	0.204539	-2.28955	0.0102863	0.203542	down
WNT8B	8.46028	0.0136412	-6.19588	0.010288	NA	down
ENHO	8.58527	0.0134412	-6.2172	0.0103371	NA	down
BSG	5115.99	2.19162	1.132	0.0103576	0.204615	up
SRP14	4493.48	2.20951	1.14373	0.0104113	0.205336	up
HRG	9.00995	0.0128062	-6.28702	0.0104196	NA	down
FAM84B	28.7729	0.138963	-2.84723	0.0104719	0.205444	down
EDARADD	21.7403	0.111355	-3.16676	0.0104823	0.205444	down
FAM43A	188.64	0.267332	-1.90329	0.0104874	0.205444	down
HIST1H2AE	37.9441	0.136811	-2.86974	0.0104922	0.205444	down
LOC100506801	28.1552	0.10528	-3.2477	0.0105273	0.205444	down
TSC22D1	243.482	0.368854	-1.43888	0.0105341	0.205444	down
DYNLT1	497.803	2.376	1.24853	0.0105476	0.205444	up
CERK	431.026	0.304584	-1.71509	0.0105748	0.205444	down
LOC102723766	27.648	0.0923429	-3.43686	0.0105802	0.205444	down
STIM2	277.663	0.314557	-1.66861	0.010589	0.205444	down
FAM105A	3063.06	2.50733	1.32615	0.0106081	0.20548	up
HMGN2	11061.3	2.22684	1.155	0.0106485	0.205929	up
NFE2L3	100.266	0.226349	-2.14338	0.0107262	0.206365	down
SYNE1	764.865	0.383201	-1.38383	0.0107387	0.206365	down
CPED1	431.125	2.29666	1.19954	0.0107494	0.206365	up
CAP1	24397.2	2.28433	1.19177	0.010753	0.206365	up
TMPRSS15	6.9145	94.5265	6.56265	0.0107812	NA	up
KLHL8	690.027	2.41991	1.27495	0.0107818	0.206365	up
2021-03-01	3329.96	2.25698	1.17439	0.0108109	0.206365	up
CLEC2D	1117.46	0.397945	-1.32936	0.0108109	0.206365	down
TNFRSF10C	2824.72	0.0544858	-4.19798	0.0108403	0.206365	down
TMEM59	4950.44	2.18611	1.12837	0.0108457	0.206365	up
CD226	91.9516	0.239988	-2.05896	0.0108552	0.206365	down
LPAR6	2898.44	2.35236	1.23411	0.0108749	0.206365	up
COPZ2	13.8785	0.0225639	-5.46984	0.0108786	0.206365	down
RNF24	2106.19	0.348209	-1.52197	0.0108962	0.20637	down
LOC441081	269.451	4.68883	2.22923	0.0109549	0.206698	up
RNF187	1325.57	2.78042	1.4753	0.010967	0.206698	up
HLA-H	103.027	4.73493	2.24334	0.0109756	0.206698	up
PRKD2	322.604	0.273119	-1.8724	0.0109828	0.206698	down
FZR1	170.179	0.257505	-1.95733	0.011021	0.207091	down
MTPAP	387.665	2.49409	1.31851	0.0110824	0.207918	up
LMNTD2	21.0361	0.0793001	-3.65653	0.0111184	0.208026	down
PCED1B-AS1	117.722	0.220128	-2.18358	0.0111231	0.208026	down
GOLPH3	942.083	2.33084	1.22085	0.0111803	0.2083	up
ETV7	113.6	3.62622	1.85847	0.0111847	0.2083	up
IL21R	80.8019	0.208666	-2.26073	0.0111901	0.2083	down
HIVEP1	131.752	0.272722	-1.8745	0.0113035	0.210084	down
AMOT	20.5296	0.0782947	-3.67494	0.0113445	0.210518	down
RLTPR	12.06	0.0275601	-5.18127	0.0113541	NA	down
ITGB7	607.641	0.448428	-1.15705	0.0114111	0.211424	down
TRIM14	1282.13	2.43313	1.28281	0.011482	0.212409	up
KLRF1	100.307	0.280494	-1.83396	0.0115734	0.213641	down
CTSA	2375.34	2.29141	1.19623	0.0115845	0.213641	up
RNF181	273.998	2.45533	1.29591	0.0116397	0.214099	up
ARHGEF11	524.486	0.385209	-1.37629	0.0116452	0.214099	down
SCPEP1	5126.39	2.21258	1.14573	0.0117212	0.215165	up
ZCCHC14	52.4939	0.179795	-2.47557	0.0117999	0.216277	down
LOC728743	41.7149	0.205372	-2.28369	0.0118518	0.216895	down
COLGALT2	13.6266	0.0450863	-4.47117	0.0118791	0.217062	down
FAM19A1	7.65933	0.0151031	-6.04901	0.0118979	NA	down
FTL	124106	2.05574	1.03966	0.0119054	0.21721	up
PMM1	239.322	0.376698	-1.40852	0.0119389	0.217488	down
IER5	680.57	0.0428174	-4.54566	0.0119666	0.21762	down
STARD9	26.783	0.13648	-2.87324	0.0119826	0.21762	down
TRAPPC12	199.451	0.236665	-2.07908	0.0120582	0.21866	down
GNB4	962.48	2.34376	1.22883	0.0121043	0.219164	up
EHBP1L1	226.631	0.29536	-1.75946	0.0121704	0.219296	down
SLC25A37	1031.65	0.283673	-1.8177	0.0121829	0.219296	down
FEZ1	29.3293	0.161387	-2.6314	0.0121986	0.219296	down
CYBB	37466.3	2.76503	1.46729	0.0122304	0.219296	up
PTGS2	207.849	0.312327	-1.67887	0.0122375	0.219296	down
MAP2K4	363.081	0.276354	-1.85541	0.012239	0.219296	down
TBX21	56.9624	0.140267	-2.83375	0.0122837	0.219296	down
LOC100133091	21.9275	0.10374	-3.26896	0.0122902	0.219296	down
2021-03-09	29.7003	0.155953	-2.68081	0.0123085	0.219296	down
CHST2	69.9127	0.246344	-2.02125	0.0123098	0.219296	down
TNFAIP2	2929.38	0.366146	-1.44951	0.0123138	0.219296	down
TM9SF2	9979.92	2.26658	1.18052	0.0123777	0.219782	up
ASPRV1	26.7567	0.0984338	-3.3447	0.0123779	0.219782	down
MCEMP1	147.496	2.79849	1.48465	0.0125268	0.222094	up
RTN3	6977.74	2.41038	1.26926	0.0125684	0.222263	up
SH3BGRL	10624.5	2.40916	1.26853	0.0125736	0.222263	up
GBA2	280.992	0.330857	-1.59572	0.0126671	0.223586	down
VIM	9657.83	2.19934	1.13707	0.0127305	0.223842	up
NOTCH1	942.334	0.328998	-1.60385	0.012742	0.223842	down
CD320	60.7639	0.174792	-2.51629	0.0127506	0.223842	down
MAPK1	843.253	0.335891	-1.57393	0.0127604	0.223842	down
INSR	777.265	2.35071	1.2331	0.0127755	0.223842	up
IRG1	6.3929	87.4706	6.45073	0.0128369	NA	up
WBSCR27	6.3929	87.4706	6.45073	0.0128369	NA	up
LINC00987	57.0566	0.253398	-1.98052	0.012857	0.224941	down
C7orf73	933.253	2.25285	1.17175	0.0128923	0.225229	up
ARPC3	11083.3	2.06623	1.047	0.0129341	0.225628	up
TIGD3	116.026	0.217212	-2.20282	0.0129557	0.225675	down
SLC9A7P1	187.224	3.13073	1.6465	0.0130695	0.227017	up
CPM	755.952	2.15621	1.1085	0.0130708	0.227017	up
FAM26F	645.412	2.38386	1.2533	0.0131025	0.227236	up
NACA	1246.65	2.15778	1.10955	0.0131468	0.227674	up
CBWD2	1608.86	2.62399	1.39176	0.0132032	0.228319	up
PLCB2	1707.96	0.322311	-1.63348	0.0132716	0.229036	down
GATS	28.0637	0.133752	-2.90237	0.013283	0.229036	down
HLA-DPB1	8005.45	2.42711	1.27924	0.013341	0.229705	up
TPM3	11045.7	2.39064	1.2574	0.013451	0.231265	up
RBX1	236.288	2.5732	1.36357	0.0135382	0.232429	up
P3H3	14.086	0.0466327	-4.42252	0.0135653	0.232468	down
MGC16025	18.2243	0.0675302	-3.88832	0.0135821	0.232468	down
BCAP31	897.904	2.15759	1.10942	0.0135989	0.232468	up
NMUR1	49.2238	0.168486	-2.5693	0.0136469	0.232954	down
CD28	57.406	0.238005	-2.07093	0.0136732	0.233069	down
ABTB1	1490.51	0.339002	-1.56063	0.0137469	0.233992	down
ABCA5	118.187	0.332323	-1.58934	0.0137963	0.234498	down
BMP2K	246.255	0.346769	-1.52795	0.0139377	0.236564	down
MYLIP	458.322	0.291263	-1.7796	0.0139584	0.236579	down
CEL	8.01139	0.0144026	-6.11753	0.0139782	NA	down
CCDC88B	924.475	0.300741	-1.73341	0.0140132	0.237171	down
GATA2	159.759	0.227559	-2.13569	0.0140406	0.237298	down
LRRC37B	149.576	0.290923	-1.78129	0.0141113	0.238155	down
S100A6	418.716	2.42241	1.27644	0.0141513	0.238494	up
SMIM15	240.102	2.80209	1.4865	0.014201	0.238993	up
NAP1L5	26.183	0.127754	-2.96855	0.0142548	0.239561	down
CAMK4	25.7988	0.126989	-2.97723	0.0143804	0.241333	down
CTSD	24833.1	2.00814	1.00586	0.0144024	0.241362	up
CD53	44570.8	2.08706	1.06147	0.0144703	0.242126	up
MPEG1	52375.5	2.41793	1.27378	0.0145083	0.242126	up
IFIT3	5924.66	2.45629	1.29648	0.0145089	0.242126	up
RGPD1	11.0051	0.0286801	-5.12381	0.0145524	NA	down
MRPS7	478.097	2.26848	1.18173	0.0145744	0.242575	up
HOPX	91.2091	0.190262	-2.39394	0.0145765	0.242575	down
CXXC5	207.297	0.317902	-1.65335	0.0146466	0.242856	down
MXD3	181.341	0.284308	-1.81447	0.0146528	0.242856	down
SRRM2	3210.09	0.411775	-1.28007	0.0146544	0.242856	down
ERAP1	939.199	2.26105	1.17699	0.0147047	0.243352	up
GDPD3	55.4014	0.191545	-2.38424	0.014748	0.24343	down
LETM2	129.563	0.335694	-1.57478	0.0147502	0.24343	down
SNX17	1674.09	2.04525	1.03228	0.0147753	0.243506	up
CALM3	1751.11	2.08163	1.05772	0.0148037	0.243638	up
FAM225A	6.01466	82.6966	6.36976	0.0148422	NA	up
SEMA7A	7.71169	0.0149639	-6.06237	0.0148635	NA	down
RAPGEF1	666.351	0.410568	-1.28431	0.0148793	0.244333	down
LEF1	100.476	0.192777	-2.375	0.014917	0.244333	down
PLK3	229.59	0.381231	-1.39126	0.0149249	0.244333	down
NDUFA4	649.299	2.16969	1.11749	0.0149278	0.244333	up
CD151	239.069	2.6803	1.42239	0.0150584	0.246133	up
COL14A1	6.72011	91.8293	6.52088	0.0150648	NA	up
ADCK2	141.81	0.246606	-2.01972	0.0151503	0.24696	down
SLC38A1	233.378	0.35094	-1.5107	0.0151517	0.24696	down
TSPYL2	100.13	0.267895	-1.90026	0.0151711	0.24696	down
CCR3	14.9013	0.062132	-4.00852	0.0152113	0.247277	down
CXorf65	29.1631	0.153325	-2.70534	0.0152771	0.248008	down
CENPM	12.7772	0.048187	-4.37521	0.0154529	NA	down
HMGB2	3955.23	2.00309	1.00222	0.0154832	0.251013	up
SNORA70G	98.1279	0.304853	-1.71382	0.0155117	0.251134	down
RASSF7	513.957	0.413787	-1.27304	0.0156045	0.25195	down
LINC00937	138.701	0.336711	-1.57042	0.01561	0.25195	down
PTPRJ	569.749	0.356375	-1.48853	0.0156349	0.25195	down
CLK2	195.771	0.291209	-1.77988	0.0156466	0.25195	down
CTSS	51355.2	2.20557	1.14115	0.0157422	0.252928	up
YRDC	55.3993	0.170347	-2.55345	0.0157691	0.252928	down
ICAM3	5066.32	0.354532	-1.49601	0.0157709	0.252928	down
NRIR	35.9362	5.91693	2.56485	0.015843	0.253253	up
SPPL3	145.494	0.296749	-1.75268	0.0158775	0.253253	down
FCRL3	33.2567	0.13793	-2.858	0.0158877	0.253253	down
RPS25	1149.58	2.21498	1.14729	0.0159087	0.253253	up
LINC01578	266.125	0.347745	-1.5239	0.0159099	0.253253	down
HDC	86.5988	0.180994	-2.46598	0.0159229	0.253253	down
MRPL3	677.918	2.22527	1.15398	0.0159397	0.253253	up
WDR49	62.2899	0.268943	-1.89463	0.0159931	0.253763	down
LAPTM5	123580	2.1818	1.12552	0.0160344	0.253788	up
WLS	478.811	0.379612	-1.3974	0.0160372	0.253788	down
CHPT1	320.508	0.297706	-1.74804	0.0161072	0.254481	down
RICTOR	852.421	0.394592	-1.34157	0.0161365	0.254481	down
HIST1H2BG	44.7601	0.121352	-3.04273	0.016145	0.254481	down
NDUFA9	626.175	2.33904	1.22592	0.0162001	0.254568	up
GPBAR1	2514.11	1.99703	0.997855	0.0162088	0.254568	up
KIAA1211L	25.2862	0.0550914	-4.18203	0.0162145	0.254568	down
SLIRP	82.5008	3.58447	1.84176	0.0163322	0.256079	up
MYL6	5580.49	2.0001	1.00007	0.0163749	0.256204	up
FCRL6	449.907	0.0548976	-4.18711	0.0163832	0.256204	down
LOC254896	510.089	0.0257024	-5.28195	0.0164442	0.256532	down
PPCDC	224.03	0.323345	-1.62885	0.0164495	0.256532	down
HMGA1	638.947	2.15864	1.11012	0.0164852	0.256532	up
LILRB4	1633.21	2.15389	1.10694	0.0164901	0.256532	up
TYMP	32833.4	2.12793	1.08945	0.0165658	0.257334	up
FAM193B	331.759	0.367155	-1.44554	0.0165853	0.257334	down
PREX1	1931.92	0.352524	-1.50421	0.0166301	0.257334	down
PRKCB	2227.61	0.404369	-1.30626	0.0166314	0.257334	down
HEBP2	106.54	0.260911	-1.93837	0.0166495	0.257334	down
PCLO	10.1665	48.185	5.59051	0.0166778	NA	up
SLC2A3	1787.47	0.449194	-1.15459	0.0167095	0.257839	down
LRWD1	239.345	0.386605	-1.37107	0.0167254	0.257839	down
PLEKHO1	837.659	0.367524	-1.44409	0.016788	0.258471	down
TRIM32	55.0012	0.255072	-1.97102	0.0168458	0.258957	down
ABCA7	721.604	0.45096	-1.14893	0.0168827	0.258957	down
RAB13	71.249	3.90217	1.96428	0.0168847	0.258957	up
AUTS2	33.6804	0.194693	-2.36072	0.0169264	0.259056	down
ARMT1	275.815	2.44054	1.2872	0.0169346	0.259056	up
GNS	8904.02	2.14125	1.09846	0.0170334	0.260234	up
ACAP1	1082.28	0.43695	-1.19446	0.0170686	0.260438	down
SLC15A4	392.415	0.368918	-1.43863	0.0171101	0.260737	down
LGALS9	3791.06	2.12611	1.08821	0.0171744	0.261383	up
C3orf62	288.146	0.358725	-1.47905	0.0172701	0.262142	down
CUEDC1	94.6274	0.217587	-2.20034	0.0172753	0.262142	down
PCNXL2	47.5044	0.231437	-2.11131	0.0172939	0.262142	down
BASP1	1912.81	0.0180529	-5.79162	0.0173121	0.262142	down
FLT4	6.93626	0.0166683	-5.90675	0.0173457	NA	down
WRNIP1	154.082	0.286748	-1.80214	0.0173999	0.263138	down
PRSS33	55.5085	0.0020839	-8.9065	0.0175581	0.264883	down
SPATS2L	232.556	3.18029	1.66916	0.0175597	0.264883	up
SGSM2	247.041	0.367978	-1.44231	0.0176974	0.266623	down
COX7A2	250.131	2.35523	1.23587	0.0177544	0.266772	up
NLRP6	54.3849	0.156475	-2.67599	0.0177609	0.266772	down
MRPL13	92.6772	3.38086	1.75739	0.0177743	0.266772	up
NSG1	31.1569	0.157273	-2.66866	0.0178011	0.266838	down
SLC35F6	2493.39	2.08176	1.0578	0.0178465	0.267182	up
ETNK1	4747.2	2.4054	1.26628	0.0178752	0.267277	up
TULP2	10.4044	0.03042	-5.03884	0.0178924	NA	down
SAP18	1305.39	2.16222	1.11251	0.0179129	0.267505	up
CKB	50.9228	0.223022	-2.16474	0.017949	0.267709	down
MKNK2	808.846	0.403309	-1.31004	0.0179851	0.267912	down
TCP11L2	188.885	0.371981	-1.4267	0.0181018	0.269263	down
LOC100507642	156.876	3.94982	1.98179	0.0181208	0.269263	up
TRAF1	152.38	0.347792	-1.5237	0.018199	0.269931	down
RBM33	644.164	0.417915	-1.25872	0.0182118	0.269931	down
ATP5H	635.095	2.11912	1.08346	0.01826	0.269931	up
STK17B	13314.4	2.02016	1.01447	0.0183067	0.269931	up
LRRC59	1203.33	2.26749	1.1811	0.0183072	0.269931	up
B9D2	155.158	0.319653	-1.64542	0.0183215	0.269931	down
PTMA	12480.8	2.28853	1.19442	0.0183484	0.269931	up
IL1R1	56.4215	0.185744	-2.42861	0.0183515	0.269931	down
MYBL1	47.7185	0.241134	-2.05209	0.0183694	0.269931	down
DHRS12	185.774	0.325841	-1.61776	0.0183935	0.269953	down
FSCN3	15.0669	0.0469614	-4.41238	0.0185122	0.271361	down
CHI3L1	111	0.0153753	-6.02324	0.018559	0.271449	down
GBP1	2033.03	2.40073	1.26348	0.0185637	0.271449	up
BLVRB	610.353	2.30614	1.20548	0.0186008	0.271657	up
MPPE1	618.037	0.447092	-1.16136	0.0186589	0.272174	down
A2MP1	13.8661	0.0751588	-3.73391	0.0187076	0.272245	down
KCNH7	30.244	0.113741	-3.13618	0.0187287	0.272245	down
CDKN2D	775.007	0.302816	-1.72349	0.0187323	0.272245	down
ILK	695.07	2.10794	1.07584	0.0188581	0.273741	up
MARCKSL1	542.817	0.296884	-1.75203	0.0188951	0.273808	down
MGST1	147.06	4.18452	2.06506	0.0189145	0.273808	up
MTURN	52.6565	0.227279	-2.13746	0.0189376	0.273808	down
GPRASP1	27.9355	0.170596	-2.55135	0.0189545	0.273808	down
ALAS2	12.0887	17.706	4.14616	0.0190044	NA	up
IL5RA	35.2961	0.200676	-2.31706	0.0190632	0.275045	down
GATA3	74.1249	0.243281	-2.0393	0.0191044	0.275307	down
GPER1	131.616	2.96488	1.56797	0.0191476	0.275349	up
CRIP2	18.2054	0.108268	-3.20732	0.0191889	0.275349	down
FSCN1	92.4034	3.03326	1.60087	0.0191919	0.275349	up
HERPUD1	1707.53	2.04261	1.03042	0.0191997	0.275349	up
RPL35	99.2301	2.96589	1.56846	0.0192362	0.275389	up
KIAA2013	326.177	0.315519	-1.6642	0.0192486	0.275389	down
SELT	1461.41	2.18093	1.12494	0.0193327	0.27626	up
CACNA2D2	21.0232	0.136596	-2.87201	0.0193759	0.276547	down
CASP1	7724.31	2.05452	1.0388	0.0194286	0.276968	up
BOK	13.0926	0.054285	-4.2033	0.0195212	0.277955	down
RAB11FIP5	54.0032	0.250909	-1.99477	0.019568	0.27829	down
RPL36AL	486.86	2.59743	1.37709	0.0196046	0.278479	up
CD63	4428.53	1.96646	0.975603	0.0197443	0.279996	up
TMBIM6	33178.7	2.07506	1.05315	0.0197583	0.279996	up
LGR5	5.92232	80.9399	6.33878	0.0197689	NA	up
MID1	5.92232	80.9399	6.33878	0.0197689	NA	up
CCDC61	24.5194	0.0747852	-3.7411	0.0198392	0.2801	down
KMO	126.933	2.68926	1.42721	0.019849	0.2801	up
ATP5J	367.035	2.79109	1.48083	0.0198494	0.2801	up
NPTN	902.801	2.19518	1.13434	0.0198596	0.2801	up
CNOT11	379.444	0.311234	-1.68393	0.0199067	0.280433	down
CXCR1	3676.58	0.0449653	-4.47504	0.0199723	0.281025	down
LOC100507412	85.8219	3.69286	1.88474	0.0200002	0.281087	up
RPL9	531.476	2.51027	1.32784	0.0201299	0.282001	up
CAPG	6859.16	1.97143	0.979246	0.0201992	0.282001	up
LACC1	183.185	3.08939	1.62732	0.0202013	0.282001	up
PITPNM1	614.051	0.37664	-1.40874	0.0202267	0.282001	down
NDUFS5	236.242	3.1208	1.64192	0.0202665	0.282001	up
KRCC1	232.556	2.33456	1.22315	0.0202797	0.282001	up
GLUD1P3	63.1482	0.225801	-2.14688	0.0202933	0.282001	down
SPTAN1	511.979	0.461209	-1.11651	0.020304	0.282001	down
AP3D1	391.553	0.352773	-1.50319	0.0203074	0.282001	down
LINC01003	72.2445	0.188139	-2.41013	0.0203175	0.282001	down
BFSP1	20.9452	0.0991693	-3.33396	0.0203548	0.282001	down
GADD45GIP1	589.402	3.29876	1.72193	0.0203646	0.282001	up
CBWD1	1093.74	2.33878	1.22575	0.0203725	0.282001	up
COX6C	196.896	2.41536	1.27224	0.0204049	0.282122	up
PBDC1	173.747	2.63737	1.3991	0.0205186	0.283366	up
PDLIM7	1323.81	0.445061	-1.16792	0.020575	0.283816	down
GCSAML	26.3813	0.16804	-2.57312	0.0206565	0.284422	down
RBP7	373.025	2.37309	1.24677	0.0206715	0.284422	up
DET1	60.5283	3.65504	1.86989	0.0206905	0.284422	up
AQP3	53.378	0.198467	-2.33303	0.0207904	0.285013	down
C9orf69	228.871	0.349802	-1.51539	0.0207975	0.285013	down
SLC35A1	687.361	2.31928	1.21368	0.0208073	0.285013	up
TRIM22	5124.25	2.16289	1.11296	0.020829	0.285013	up
ADI1	1710.66	2.15149	1.10534	0.0209299	0.286065	up
TAGAP	2476.53	0.459252	-1.12264	0.0209857	0.286213	down
ZDHHC18	814.013	0.0779041	-3.68216	0.0209886	0.286213	down
GPR25	23.4456	0.107386	-3.21913	0.0210509	0.286735	down
KLHDC8B	152.12	0.351402	-1.50881	0.0211383	0.287402	down
SLC2A9	236.147	2.40197	1.26422	0.0211713	0.287402	up
PELP1	92.3394	3.3637	1.75005	0.0211722	0.287402	up
COL1A1	8.73578	0.0132129	-6.24191	0.0211955	NA	down
CDH23	451.466	0.42975	-1.21843	0.0212023	0.287483	down
CLEC9A	22.7997	0.0936463	-3.41663	0.021272	0.288102	down
SELL	31629.4	2.05284	1.03762	0.0214041	0.289561	up
ANXA1	28368.9	2.33822	1.22541	0.021478	0.289896	up
MRPL32	93.5203	3.43398	1.77988	0.0214828	0.289896	up
KDM4B	337.725	0.281586	-1.82835	0.0215017	0.289896	down
TSC22D4	1474.95	2.31715	1.21235	0.02155	0.29022	up
TCF7L1	52.739	0.251629	-1.99063	0.0215762	0.290244	down
MSN	23626.3	2.26559	1.17988	0.0216254	0.290579	up
LYRM4-AS1	15.9608	0.0815981	-3.61532	0.0217173	0.291225	down
ODF2L	86.563	0.337498	-1.56705	0.0217244	0.291225	down
LLPH	365.256	2.31331	1.20996	0.0217467	0.291225	up
IFIT5	467.04	2.16726	1.11587	0.0217719	0.291236	up
NCOA1	837.687	0.432017	-1.21084	0.0218429	0.2917	down
IQGAP2	1256.01	0.387399	-1.36811	0.0218921	0.2917	down
PRR16	42.2926	7.27631	2.86321	0.0218962	0.2917	up
SLC25A3	1013.76	2.01253	1.00901	0.0219044	0.2917	up
CXCL10	341.41	2.94523	1.55838	0.02196	0.292115	up
KIF13A	437.075	0.378045	-1.40337	0.022041	0.292374	down
PGK1	20520.1	1.99941	0.999577	0.022062	0.292374	up
VPS37C	314.032	2.22197	1.15184	0.0220711	0.292374	up
NBEAL2	1049.15	0.0975839	-3.35721	0.0220775	0.292374	down
GPR183	401.974	0.395884	-1.33685	0.0221359	0.292823	down
DUSP6	22360.8	2.13178	1.09206	0.0222977	0.294635	up
CCL4	40.0915	0.215564	-2.21381	0.0223817	0.295163	down
LOC145474	52.2152	0.200011	-2.32185	0.0223871	0.295163	down
MCOLN2	44.6992	0.254583	-1.97379	0.0224417	0.295557	down
ZNF316	164.502	0.333076	-1.58608	0.0224857	0.295809	down
HLA-DPA1	1598	2.3309	1.22089	0.0225342	0.29612	up
SMA5	158.926	3.77791	1.91759	0.0225623	0.29612	up
UACA	124.49	2.62374	1.39162	0.0225838	0.29612	up
SEC22B	2275.23	2.27241	1.18422	0.0226413	0.296549	up
FMNL1	1062.55	0.383842	-1.38142	0.0227533	0.297689	down
GK	1202.75	0.417181	-1.26126	0.0228196	0.297881	down
MICAL3	44.796	0.251156	-1.99334	0.0228218	0.297881	down
TTLL5	155.325	0.406896	-1.29727	0.0228429	0.297881	down
ING1	84.5851	0.284447	-1.81377	0.0228766	0.297996	down
BOD1L1	893.538	0.396417	-1.33491	0.0229234	0.298166	down
ZBTB7B	1245.85	2.50443	1.32448	0.0229459	0.298166	up
CTSZ	120.422	0.254028	-1.97694	0.0229647	0.298166	down
LRRC8A	169.819	0.294323	-1.76453	0.0230594	0.299071	down
SRP9	1468.68	2.32637	1.21808	0.0230877	0.299112	up
CCDC186	480.445	0.409437	-1.28829	0.0231308	0.299345	down
TNIK	94.8391	0.31973	-1.64507	0.0231684	0.299507	down
DNM2	851.287	0.353874	-1.49869	0.0232485	0.299961	down
NT5C3B	237.384	2.87669	1.52441	0.0232538	0.299961	up
TMEM33	4160.42	1.98425	0.988594	0.0234528	0.301239	up
SEC14L1	1572.36	0.405416	-1.30253	0.0234636	0.301239	down
TGFA	111.762	0.316701	-1.65881	0.0234669	0.301239	down
FAM53C	1007.85	0.433845	-1.20475	0.0234899	0.301239	down
FKBP9	91.7994	3.19002	1.67356	0.0234923	0.301239	up
PPA2	178.543	2.54739	1.34902	0.0235103	0.301239	up
PDGFB	15.3738	0.0811805	-3.62272	0.0235296	0.301239	down
AP1S2	20532	2.4859	1.31377	0.0235731	0.301473	up
CMIP	48.8251	0.245245	-2.02771	0.023603	0.301533	down
IGSF6	3240.24	2.07055	1.05002	0.0237229	0.302206	up
MYO15B	963.207	0.38237	-1.38696	0.0237676	0.302206	down
NCOA2	584.047	0.477817	-1.06547	0.0237778	0.302206	down
VTA1	1098.39	2.26786	1.18133	0.0237989	0.302206	up
PTPN4	191.745	0.366241	-1.44914	0.0238143	0.302206	down
CHD7	160.669	0.33287	-1.58697	0.023817	0.302206	down
GLIPR1	4150.35	1.93544	0.952661	0.023833	0.302206	up
PSMB6	355.599	2.6952	1.43039	0.0238614	0.302244	up
ARRDC2	216.881	0.326084	-1.61669	0.023967	0.302803	down
TAS2R60	14.8686	0.0697428	-3.84181	0.0239802	0.302803	down
LGALSL	40.4573	0.204895	-2.28704	0.0239817	0.302803	down
KRT8	5.56432	76.0478	6.24883	0.0239988	NA	up
KATNBL1	850.817	0.438786	-1.18841	0.0240119	0.302864	down
MAFF	53.847	0.27211	-1.87774	0.0241556	0.304355	down
CPT1A	674.274	2.77775	1.47392	0.0242194	0.304838	up
HLA-DMA	473.728	0.452889	-1.14277	0.0242731	0.305192	down
C5AR2	292.526	0.387756	-1.36678	0.0243181	0.305436	down
GSG2	27.4936	0.114602	-3.12529	0.0243529	0.30555	down
PLXNC1	1567.77	0.383028	-1.38448	0.0244128	0.305981	down
ZNF324	145.99	0.377071	-1.40709	0.0245188	0.306986	down
HNRNPL	304.169	0.321182	-1.63854	0.0245909	0.307567	down
PLEKHB1	33.4872	0.144414	-2.79172	0.0246729	0.308269	down
FAM117B	758.426	2.06951	1.04929	0.0247381	0.308471	up
DPEP2	1257.08	0.404306	-1.30648	0.0247408	0.308471	down
DAD1	588.636	2.07986	1.05649	0.0248201	0.309137	up
SLFN11	1449.94	1.98486	0.989036	0.0248597	0.309308	up
WDR34	22.4439	0.156139	-2.67909	0.024894	0.309411	down
C3AR1	2300.03	2.49635	1.31982	0.0249821	0.310183	up
C1orf226	7.72211	36.4591	5.18821	0.0250007	NA	up
ADCY4	83.0238	0.288349	-1.79411	0.025165	0.31213	down
2021-03-08	236.799	0.363689	-1.45922	0.0252169	0.312325	down
AKAP8L	305.761	0.0704308	-3.82765	0.0252331	0.312325	down
LILRA1	3178.67	2.05706	1.04058	0.0252696	0.312452	up
TPSAB1	10.9501	0.028852	-5.11518	0.0253933	NA	down
CTU1	15.2671	0.046566	-4.42458	0.0254492	0.314264	down
CCR1	5243.64	2.14926	1.10384	0.0254687	0.314264	up
LOC101928674	10.3842	0.0303108	-5.04403	0.0255671	NA	down
PHTF1	265.183	0.401629	-1.31607	0.0255817	0.314892	down
LOC644285	26.3185	0.157935	-2.6626	0.025586	0.314892	down
ZFP36L2	20965.4	2.20551	1.14111	0.0255988	0.314892	up
ZNF692	363.939	0.430999	-1.21424	0.0256793	0.315556	down
PTPN7	316.101	0.424634	-1.23571	0.0257867	0.316375	down
DNLZ	7.03835	0.0163914	-5.93091	0.0257957	NA	down
OSER1-AS1	41.4965	0.213438	-2.22811	0.0257989	0.316375	down
LOC100996579	6.28844	0.0183637	-5.767	0.0258516	NA	down
FAS-AS1	24.6497	0.137099	-2.86671	0.0258775	0.316802	down
FAM219A	107.228	2.933	1.55238	0.0258868	0.316802	up
ARPC1B	28877.1	1.89198	0.919894	0.0260155	0.31805	up
NLRP1	3511.62	0.516868	-0.952132	0.026054	0.318195	down
SLC35C1	486.652	2.20537	1.14102	0.0261026	0.318462	up
JAZF1	354.066	2.4445	1.28954	0.0261589	0.31856	up
KLF5	29.281	0.184844	-2.43562	0.0261653	0.31856	down
CCR6	12.9415	0.0811613	-3.62306	0.0262163	0.31856	down
IGF2R	955.678	0.354378	-1.49664	0.0262174	0.31856	down
PPP2R4	1322.21	2.00755	1.00543	0.0262502	0.318634	up
C17orf51	45.1993	3.90781	1.96636	0.0263435	0.319414	up
KHSRP	187.29	2.42326	1.27695	0.026368	0.319414	up
GOLGA7B	9.3064	0.034099	-4.87413	0.0264861	NA	down
COL9A3	104.575	0.227452	-2.13637	0.0265048	0.320746	down
INTS6	239.853	0.388174	-1.36523	0.0265367	0.320806	down
MTERF2	58.7406	0.28776	-1.79706	0.0266548	0.321908	down
PPP1R17	40.5023	0.200234	-2.32024	0.0268142	0.323506	down
ATP1A1	1262.4	1.99741	0.998128	0.0268813	0.323988	up
MIR29C	8.03692	0.0143611	-6.12169	0.026934	NA	down
PCBP1-AS1	98.4725	0.360294	-1.47276	0.0270648	0.32587	down
ISG15	335.532	2.45212	1.29403	0.0271807	0.326935	up
OTUD5	316.001	0.363329	-1.46065	0.0272502	0.327442	down
EFNB3	6.35242	87.5495	6.45203	0.0272716	NA	up
TSEN15	136.746	3.16239	1.66101	0.027325	0.327541	up
RTP4	78.964	3.21417	1.68445	0.0273287	0.327541	up
ANKRD44-IT1	127.887	0.309827	-1.69047	0.0273485	0.327541	down
PHC2	653.73	0.320972	-1.63948	0.0273763	0.327541	down
NAA30	122.873	2.52456	1.33603	0.0273957	0.327541	up
GIMAP2	323.12	2.31863	1.21328	0.0274729	0.327839	up
GRAP2	221.938	0.336009	-1.57343	0.0274998	0.327839	down
CFP	9232.69	1.90019	0.926144	0.0275031	0.327839	up
ALPL	712.243	0.0291277	-5.10146	0.0275928	0.32858	down
CSNK1A1L	20.4871	0.0655557	-3.93114	0.0276655	0.329118	down
NHP2	298.316	2.51432	1.33017	0.0277561	0.329866	up
YWHAE	4483.91	2.03627	1.02593	0.0278301	0.330401	up
CECR1	14062.6	2.17882	1.12355	0.0278822	0.330401	up
ANKRD28	67.9664	0.315168	-1.6658	0.027907	0.330401	down
TNFRSF14	1789.96	0.478885	-1.06225	0.0279118	0.330401	down
PLCB1	334.22	0.349948	-1.51479	0.0279663	0.330717	down
PDZD4	15.1291	0.0822166	-3.60443	0.0280418	0.331282	down
PARP9	2022.43	2.06271	1.04454	0.0282308	0.333146	up
MORN3	18.0798	0.120924	-3.04782	0.0282554	0.333146	down
2021-09-08	35.2111	0.207043	-2.27199	0.0283427	0.333845	down
ITPKB	337.585	0.42634	-1.22992	0.0283759	0.333907	down
N4BP1	365.39	0.379563	-1.39759	0.0284228	0.334128	down
RGS9	18.0713	0.137163	-2.86604	0.0284535	0.334161	down
PLCL1	22.7344	0.144453	-2.79133	0.0284958	0.334329	down
DRAXIN	19.7223	0.142594	-2.81002	0.0286042	0.335271	down
GPR162	150.782	0.296275	-1.75499	0.0286438	0.335276	down
UBE2M	42.9092	0.200401	-2.31904	0.0286813	0.335276	down
BRE-AS1	20.7713	0.152347	-2.71456	0.0287038	0.335276	down
CREBBP	732.536	0.425679	-1.23216	0.0287608	0.335276	down
LILRA4	29.3921	0.171368	-2.54483	0.0287638	0.335276	down
ENGASE	328.037	0.370013	-1.43435	0.0287732	0.335276	down
CXCR4	2074.56	0.359423	-1.47625	0.0288357	0.335363	down
SPSB3	847.977	0.43978	-1.18515	0.0288703	0.335363	down
CORO6	14.0559	0.0655716	-3.93078	0.0288773	0.335363	down
FAM198B	4041.83	2.16742	1.11598	0.0289232	0.335363	up
ATG2A	297.62	0.411182	-1.28215	0.0289295	0.335363	down
LINC01000	615.336	0.472375	-1.08199	0.0289494	0.335363	down
ARHGAP9	5581.15	0.405231	-1.30318	0.0290153	0.335695	down
LGALS9C	17.7925	0.114661	-3.12456	0.0290343	0.335695	down
LOC100288069	46.4196	0.262144	-1.93157	0.0290699	0.335781	down
C14orf2	181.453	3.0237	1.59632	0.0291448	0.336321	up
ZNF812	5.13507	70.766	6.14498	0.0291842	NA	up
SPPL2A	1002.77	2.02862	1.0205	0.0292689	0.337224	up
INADL	35.0134	0.215036	-2.21735	0.0292796	0.337224	down
SRSF6	6945.84	2.05951	1.0423	0.0293634	0.337863	up
GTF3C6	536.647	2.0176	1.01264	0.0294192	0.337948	up
WDFY4	510.923	0.474347	-1.07599	0.0294932	0.337948	down
B3GAT1	17.9757	0.105337	-3.24692	0.0295098	0.337948	down
PPP1R15A	5699.98	0.487651	-1.03608	0.0295124	0.337948	down
CFLAR-AS1	52.3654	0.253535	-1.97974	0.0295124	0.337948	down
SKAP2	4647.33	1.96412	0.973885	0.0295644	0.338219	up
EGLN1	466.619	0.308464	-1.69682	0.0296029	0.338265	down
TLR2	8773.05	1.98991	0.992705	0.0296251	0.338265	up
CXCL6	11.9821	0.0261362	-5.25781	0.0296387	NA	down
CTSL	614.887	1.99126	0.99368	0.0297225	0.339052	up
POLR2C	67.1641	3.0718	1.61908	0.0298807	0.340531	up
SEMA4B	335.173	0.34486	-1.53592	0.0299437	0.340924	down
MEPCE	128.534	0.371819	-1.42733	0.0300909	0.342273	down
COA3	167.423	2.33853	1.2256	0.0301264	0.342281	up
FGFBP2	367.061	0.0896845	-3.479	0.0301489	0.342281	down
CHP1	9104.76	1.85565	0.891921	0.0301907	0.342345	up
LINC00264	19.6797	0.128229	-2.9632	0.0302265	0.342345	down
NCK2	120.747	0.367597	-1.4438	0.0302587	0.342345	down
CD177	20.9833	0.125122	-2.9986	0.0302694	0.342345	down
TPRG1L	135.053	0.301556	-1.7295	0.0303764	0.343231	down
FAM205A	7.68748	0.0150134	-6.0576	0.0304753	NA	down
ANXA4	1092.3	2.31927	1.21367	0.0304994	0.344065	up
FBXL5	11485.7	2.05163	1.03677	0.0305402	0.344065	up
KLF2	869.862	0.112751	-3.14879	0.0305641	0.344065	down
ARHGAP25	2688.85	0.49231	-1.02236	0.0305656	0.344065	down
ATG2B	155.326	0.384641	-1.37841	0.030595	0.344071	down
DYRK2	141.827	0.409232	-1.28901	0.0306791	0.344692	down
PSD	20.0731	0.13964	-2.84021	0.030711	0.344726	down
FAM157C	86.1599	0.315133	-1.66597	0.0309336	0.346898	down
ZFAND3	319.586	2.65151	1.40681	0.0309775	0.347064	up
FKBP8	626.758	2.00274	1.00198	0.0311465	0.348469	up
PDXP	81.1286	0.199405	-2.32623	0.0311613	0.348469	down
LINC00836	5.28813	72.2505	6.17494	0.0312178	NA	up
IRF7	1211.95	1.94155	0.957208	0.0312268	0.348626	up
C1D	89.612	2.81533	1.49331	0.0312338	0.348626	up
FPGT	411.793	2.16058	1.11142	0.0312834	0.348854	up
SYTL3	507.091	0.440475	-1.18287	0.0313231	0.34897	down
KIAA0556	149.605	0.412444	-1.27773	0.0313895	0.349252	down
S100A4	189.559	2.23949	1.16317	0.0314403	0.349252	up
LYPLA1	1668.56	2.04536	1.03235	0.0314775	0.349252	up
RNF169	136.519	0.359503	-1.47592	0.0314819	0.349252	down
TSR3	25.1189	0.12243	-3.02997	0.0315165	0.349252	down
SBF2	386.753	0.434476	-1.20265	0.0315396	0.349252	down
PRKCH	955.764	0.41892	-1.25525	0.0315533	0.349252	down
CAPN2	6881.56	2.1117	1.0784	0.0315871	0.349303	up
CLPB	175.015	2.29059	1.19572	0.0316605	0.34979	up
PTOV1	129.646	0.320483	-1.64168	0.0316936	0.349832	down
CA4	20.8241	0.0732851	-3.77034	0.0317591	0.350121	down
SIAH2	256.659	0.290937	-1.78122	0.0317785	0.350121	down
PZP	43.3012	0.212633	-2.23356	0.0318562	0.350653	down
S100A9	70880.1	1.85528	0.891639	0.0319194	0.351025	up
NDFIP1	1294.62	1.96992	0.978137	0.0320691	0.352197	up
PIM1	1272.67	0.52208	-0.937657	0.032085	0.352197	down
PITPNC1	257.786	0.435919	-1.19787	0.0321588	0.352682	down
GLRX5	67.1067	0.22965	-2.12249	0.0322594	0.353366	down
RXFP1	6.08592	83.1968	6.37846	0.0322781	NA	up
FN1	70.1915	3.13413	1.64806	0.0322803	0.353366	up
GSTP1	1645.75	1.89027	0.918591	0.0324256	0.354631	up
ATOH8	12.5999	13.5301	3.7581	0.0324955	NA	up
PER1	352.707	2.09526	1.06713	0.0325085	0.355212	up
WBSCR16	76.509	0.251217	-1.993	0.0325598	0.355447	down
TLR10	83.1891	0.361557	-1.4677	0.0326263	0.355847	down
SCARB2	1433.67	2.01577	1.01133	0.0326622	0.355913	up
P2RY10	23.767	0.135443	-2.88424	0.0327573	0.356624	down
TNFRSF18	11.7505	0.0523016	-4.257	0.0328147	NA	down
MICALCL	107.267	0.351895	-1.50678	0.0328674	0.356772	down
SEC23A	1107.01	2.06768	1.04801	0.032869	0.356772	up
ZNF175	34.2096	4.21103	2.07417	0.0328932	0.356772	up
TSEN54	221.807	0.428721	-1.22189	0.0329289	0.356772	down
CAMP	13.3459	0.0783689	-3.67358	0.0329375	0.356772	down
MS4A3	54.8603	0.223504	-2.16163	0.0329503	0.356772	down
STAT2	4546.8	2.13231	1.09242	0.0330484	0.35751	up
CCL8	25.4108	7.83553	2.97003	0.0331085	0.3578	up
CPA3	62.843	0.208624	-2.26102	0.0331352	0.3578	down
TMPO	1407.82	2.23344	1.15927	0.033194	0.358111	up
CIRBP	1775.63	0.485997	-1.04098	0.0332947	0.358282	down
CAMK1D	722.056	0.39359	-1.34523	0.033321	0.358282	down
SLC30A1	349.539	2.29253	1.19694	0.0333287	0.358282	up
MIR548O	14.0887	0.0933906	-3.42058	0.033351	0.358282	down
RPL31	520.135	2.01046	1.00753	0.0333979	0.358282	up
MYO7A	124.719	2.44734	1.29121	0.0334221	0.358282	up
BRD1	120.329	0.357497	-1.484	0.0334425	0.358282	down
JAK3	1265.7	0.511889	-0.966097	0.0334501	0.358282	down
PGAM2	131.242	0.400371	-1.32059	0.033487	0.358356	down
RAB18	531.922	2.17573	1.1215	0.0335754	0.35898	up
LRMP	1477.07	0.491513	-1.0247	0.0337008	0.359067	down
ANXA3	323.29	0.0690953	-3.85527	0.0337049	0.359067	down
CCT8	718.894	2.05183	1.03691	0.0337489	0.359067	up
DLG5	18.8997	0.117901	-3.08435	0.0337743	0.359067	down
RPS6KA5	498.214	0.48892	-1.03233	0.0337794	0.359067	down
MORN1	23.5852	0.170624	-2.55111	0.0337911	0.359067	down
TPBG	28.003	0.190772	-2.39008	0.0337942	0.359067	down
HP	360.9	2.47878	1.30963	0.0338533	0.359375	up
SOCS3	394.29	0.326813	-1.61346	0.0339164	0.359547	down
BISPR	332.116	2.28981	1.19523	0.0339298	0.359547	up
STK35	254.61	0.403977	-1.30765	0.033964	0.35959	down
ARPC2	32562.5	1.87918	0.910106	0.0340895	0.360599	up
APBB1	90.3384	0.288062	-1.79555	0.0341273	0.360663	down
TLE3	1264.1	0.372041	-1.42647	0.0341837	0.360663	down
UBB	3737.91	1.92489	0.944779	0.0342214	0.360663	up
MOB1A	6288.98	2.12361	1.08652	0.0342379	0.360663	up
WDR59	124.325	0.378313	-1.40235	0.0342467	0.360663	down
POT1-AS1	7.57874	35.5075	5.15005	0.0342822	NA	up
ZNF469	29.8672	0.148565	-2.75084	0.034381	0.361759	down
TSEN34	2453.09	0.409347	-1.2886	0.0344824	0.362506	down
C2CD3	174.835	0.431437	-1.21278	0.0346907	0.364185	down
SLC25A38	286.813	0.478367	-1.06381	0.0347031	0.364185	down
EVA1B	11.7087	0.0521622	-4.26085	0.0348256	NA	down
TBC1D10C	1100.7	0.498023	-1.00572	0.0349084	0.365466	down
CTSO	1074.05	2.10844	1.07618	0.0349319	0.365466	up
ITGB2	54531	1.96153	0.971979	0.0349448	0.365466	up
PLCD1	122.988	0.390453	-1.35678	0.0349478	0.365466	down
SYPL1	365.044	2.14221	1.0991	0.0349794	0.365476	up
CYFIP1	466.444	2.17052	1.11804	0.0351314	0.366743	up
ISG20	432.263	0.388248	-1.36495	0.0352427	0.367183	down
DEXI	127.679	0.34255	-1.54561	0.0352588	0.367183	down
RAP2B	2332.04	2.03512	1.02511	0.0352658	0.367183	up
VSTM4	13.0455	0.054961	-4.18545	0.0353462	0.367699	down
E4F1	528.495	0.489961	-1.02926	0.0354172	0.368094	down
TRAPPC1	852.651	1.93571	0.95286	0.0354657	0.368094	up
COPS5	278.825	2.18432	1.12718	0.0354784	0.368094	up
C4orf32	130.027	0.280556	-1.83364	0.0355076	0.368094	down
LST1	109.908	2.56643	1.35976	0.0356237	0.368967	up
CXCR2	6386.23	0.0966475	-3.37112	0.0356536	0.368967	down
KLRC2	13.6829	0.0969003	-3.36735	0.0357041	0.369117	down
STX5	258.269	2.31774	1.21272	0.0357473	0.369117	up
DTX3L	2090.37	2.0776	1.05492	0.0357609	0.369117	up
LOC728392	78.0001	0.29931	-1.74029	0.0357945	0.369144	down
SHISA5	5024.84	1.84476	0.883434	0.0358924	0.369631	up
GFI1	13.2897	0.0740705	-3.75496	0.0359036	0.369631	down
SLAMF9	5.86112	0.0197877	-5.65925	0.036063	NA	down
LOC200772	40.8492	0.21541	-2.21484	0.036089	0.370855	down
DPYSL2	9047.07	1.95481	0.96703	0.0360998	0.370855	up
COPA	1788.64	2.02031	1.01458	0.0361158	0.370855	up
SSR1	4134.91	1.9544	0.966727	0.0362257	0.371348	up
FFAR2	1325.65	0.113035	-3.14516	0.0362382	0.371348	down
DNAJC15	232.164	2.21502	1.14732	0.0362572	0.371348	up
ECHDC1	2558.74	1.95196	0.96492	0.0365115	0.373633	up
USP20	349.748	0.471758	-1.08388	0.0365459	0.373664	down
ADGRG3	1071.99	0.043609	-4.51923	0.0366467	0.374209	down
TMEM127	1051.87	0.386235	-1.37245	0.0366765	0.374209	down
SECTM1	1054.6	0.0629287	-3.99014	0.0366933	0.374209	down
ABCA12	11.5467	25.6697	4.682	0.036715	NA	up
UPB1	10.4091	0.0592634	-4.07671	0.036781	NA	down
CDKN2B	212.243	2.41538	1.27225	0.0367866	0.37455	up
ITGAX	3625.32	0.449835	-1.15253	0.0367895	0.37455	down
MME	331.33	0.0953606	-3.39046	0.036878	0.37513	down
KCNQ1OT1	522.795	0.450994	-1.14882	0.036982	0.375869	down
TRABD2A	57.4255	0.324289	-1.62465	0.0371374	0.376864	down
CAPZB	4452.8	1.89635	0.923227	0.0371431	0.376864	up
REEP5	1737.95	1.94756	0.961666	0.0371835	0.376953	up
LTBP4	126.006	0.379236	-1.39883	0.0372218	0.377021	down
POLE4	179.847	2.62126	1.39026	0.0374486	0.378997	up
SIGLEC6	5.4888	0.0210745	-5.56836	0.0375001	NA	down
MRPL36	48.1964	3.64616	1.86638	0.0375914	0.380119	up
AATK	165.109	0.338874	-1.56118	0.037638	0.380269	down
GZMM	103.31	0.0450466	-4.47244	0.0377038	0.380354	down
SLC8A1-AS1	124.728	0.344341	-1.53809	0.0377409	0.380354	down
MAPK3	101.434	0.332451	-1.58879	0.0377421	0.380354	down
MXI1	393.226	0.392886	-1.34782	0.0378447	0.381066	down
KMT2D	617.738	0.414471	-1.27066	0.0378899	0.381146	down
MEF2A	648.579	2.20954	1.14375	0.0379165	0.381146	up
CYP51A1	489.341	2.38832	1.256	0.0379692	0.381354	up
PSMB3	230.854	2.4384	1.28594	0.0380847	0.381762	up
OGFRL1	279.974	0.430264	-1.21671	0.0381274	0.381762	down
MXRA7	18.4934	0.128959	-2.95502	0.0381405	0.381762	down
LOC285819	21.9662	0.13869	-2.85007	0.0381534	0.381762	down
METTL9	7340.15	1.85248	0.889461	0.0381698	0.381762	up
CEP78	142.65	0.349501	-1.51663	0.0383252	0.382748	down
CFL1	72842.7	1.87172	0.904367	0.0383508	0.382748	up
DFNB31	14.302	0.101363	-3.3024	0.0383646	0.382748	down
SH3BP1	124.707	2.97081	1.57086	0.0384472	0.38278	up
RUNX3	294.387	0.455115	-1.1357	0.0384809	0.38278	down
TCTEX1D4	23.6486	0.135722	-2.88127	0.0385422	0.38278	down
ANAPC11	411.642	1.97909	0.984837	0.0385749	0.38278	up
BTBD3	65.213	4.06256	2.02239	0.038575	0.38278	up
LMO2	160.753	0.357038	-1.48585	0.0385774	0.38278	down
GALNT2	994.847	1.88794	0.916813	0.0385924	0.38278	up
HEXB	8675.3	1.93616	0.9532	0.0386484	0.383017	up
SNX32	17.9614	0.128973	-2.95486	0.0387585	0.383789	down
THAP10	4.52112	61.9601	5.95327	0.0387992	NA	up
PCDH15	11.6076	16.7691	4.06773	0.0388195	NA	up
PQLC1	145.494	0.295041	-1.76101	0.0388276	0.383884	down
RYBP	353.665	0.359888	-1.47438	0.0388324	0.383884	down
C5orf58	42.9957	0.213553	-2.22733	0.0389113	0.384346	down
MBP	2455.42	0.501425	-0.995893	0.0390153	0.38483	down
UNC5A	25.445	0.19522	-2.35683	0.0390248	0.38483	down
MIR593	5.6151	0.020554	-5.60444	0.0390348	NA	down
SDHD	6117.24	1.90009	0.926064	0.0391735	0.385299	up
PWAR5	8.11023	0.0392117	-4.67257	0.0391815	NA	down
CPNE2	111.806	0.293409	-1.76901	0.039218	0.385299	down
ULK1	464.301	0.411002	-1.28278	0.0392189	0.385299	down
ESD	201.95	2.32672	1.2183	0.0392218	0.385299	up
ZBTB45	174.566	2.33025	1.22048	0.0392338	0.385299	up
NOV	51.5793	0.206248	-2.27755	0.0393013	0.385644	down
ZPR1	702.02	1.97424	0.981297	0.0393547	0.38585	up
GMPR	91.8703	2.60843	1.38318	0.0394026	0.386003	up
FANCL	98.4594	2.77286	1.47137	0.0394444	0.386096	up
MRPL27	183.263	2.23319	1.15911	0.0394806	0.386133	up
FAM89B	134.456	0.270112	-1.88837	0.0395729	0.386719	down
NACC1	24.5414	5.49983	2.45939	0.039609	0.386755	up
SMIM14	1499.15	1.97264	0.980124	0.0397404	0.38772	up
GNG7	156.127	0.374701	-1.41619	0.0398842	0.388806	down
AP3S1	1207.87	1.96717	0.976118	0.0399344	0.388817	up
ZBTB48	481.093	0.499018	-1.00284	0.0399506	0.388817	down
B3GALT2	18.0668	0.153279	-2.70577	0.0400186	0.388842	down
MIR3939	5.99006	0.0192584	-5.69837	0.0400559	NA	down
PACSIN3	5.99006	0.0192584	-5.69837	0.0400559	NA	down
LIN7C	782.186	2.08218	1.05809	0.0400649	0.388842	up
CD1D	7681.77	1.80059	0.848472	0.040106	0.388842	up
UNC80	9.15337	20.2145	4.33732	0.0401148	NA	up
TMX1	5095.19	2.05044	1.03594	0.0401202	0.388842	up
TIMP1	1713.79	1.82129	0.864961	0.0401431	0.388842	up
RB1	1612.05	2.00627	1.00452	0.040153	0.388842	up
PITPNA	227.991	0.387752	-1.36679	0.0401812	0.388842	down
PTGDS	20.4926	0.167299	-2.5795	0.0402412	0.389107	down
DCTN6	217.22	2.62588	1.3928	0.0403648	0.389449	up
FRAT2	2011.03	0.0820882	-3.60668	0.0403944	0.389449	down
LY86	587.915	2.06134	1.04358	0.0404121	0.389449	up
CHGA	29.073	0.206826	-2.27351	0.0404377	0.389449	down
HAUS8	104.161	0.400115	-1.32151	0.0404397	0.389449	down
PPP2R5A	436.245	0.384911	-1.3774	0.0404949	0.389665	down
LOC103611081	57.4366	0.317531	-1.65503	0.0405526	0.389907	down
VDAC3	784.812	1.94085	0.956691	0.0406052	0.390098	up
PAFAH1B2	1941.6	2.12093	1.08469	0.0407092	0.39044	up
PLCH2	20.7765	0.122395	-3.03038	0.0407237	0.39044	down
WDR91	278.505	0.464483	-1.1063	0.040739	0.39044	down
DPYD	3448.89	1.87715	0.908547	0.0408247	0.390947	up
FRMD4A	88.3372	0.33679	-1.57008	0.0409019	0.391156	down
DNAH1	108.705	0.375377	-1.41359	0.040912	0.391156	down
AIF1	403.937	2.46375	1.30085	0.0409667	0.391255	up
ZNF768	59.5579	0.278722	-1.8431	0.0409879	0.391255	down
PLBD2	781.545	1.93069	0.949119	0.041205	0.392956	up
NR2C2	322.81	0.44562	-1.16611	0.041279	0.392956	down
RUFY1	488.386	0.461411	-1.11588	0.0413155	0.392956	down
MYD88	9211.84	1.93545	0.952668	0.041395	0.392956	up
TPP1	15993.4	1.84067	0.880228	0.0414268	0.392956	up
SYVN1	77.5258	3.02316	1.59606	0.0414507	0.392956	up
ENPP4	76.5902	0.36352	-1.45989	0.0415141	0.392956	down
REPS2	164.094	0.32603	-1.61692	0.0415141	0.392956	down
MFSD7	150.151	0.30072	-1.73351	0.041535	0.392956	down
VCAN	25285	1.82339	0.866626	0.041536	0.392956	up
SRGAP1	187.137	17.6644	4.14277	0.0415648	0.392956	up
DNAJB5	37.2287	0.232376	-2.10547	0.041586	0.392956	down
PCMT1	2514.8	1.963	0.973059	0.0415943	0.392956	up
ANKRD36B	158.831	0.394542	-1.34175	0.0416816	0.393141	down
ZNF562	668.891	2.1061	1.07457	0.0417008	0.393141	up
IGF1R	426.192	0.344133	-1.53896	0.0417375	0.393141	down
ATP8B2	50.3247	0.210482	-2.24823	0.0417457	0.393141	down
FGL2	17746.3	1.90956	0.933237	0.0418383	0.393702	up
CFAP47	9.70704	23.3386	4.54465	0.0418985	NA	up
MDH2	877.802	1.8731	0.905425	0.0420153	0.395056	up
SKI	51.9969	0.240599	-2.0553	0.0420856	0.395256	down
LOC729867	11.4162	0.087391	-3.51637	0.0421028	NA	down
BCL3	428.089	0.0841418	-3.57103	0.0421614	0.395256	down
C2CD2L	279.448	0.395933	-1.33667	0.0422191	0.395256	down
GBP1P1	17.7784	7.8928	2.98054	0.0422888	0.395256	up
TC2N	151.776	0.272646	-1.8749	0.042428	0.395256	down
PSMD7	426.725	2.00225	1.00162	0.0424441	0.395256	up
BLVRA	3068.35	1.96578	0.975101	0.0424607	0.395256	up
PANX1	209.976	2.23496	1.16025	0.0424915	0.395256	up
CORO1A	11038.4	1.78535	0.836204	0.0425594	0.395256	up
KLF6	9017.22	0.559761	-0.837116	0.0425612	0.395256	down
FAM117A	115.309	0.401669	-1.31592	0.0425923	0.395256	down
BTBD6	28.709	0.175239	-2.5126	0.0425927	0.395256	down
ORAI2	772.762	0.48207	-1.05268	0.0426082	0.395256	down
ZNF397	179.581	0.416	-1.26534	0.0426097	0.395256	down
PSMB4	392.4	2.06423	1.0456	0.0426697	0.395256	up
PPP1R12B	506.351	0.448055	-1.15825	0.042684	0.395256	down
IARS2	722.875	2.034	1.02432	0.0427036	0.395256	up
RERE	671.344	0.396663	-1.33402	0.0427519	0.395256	down
MRPL18	281.365	2.06488	1.04606	0.0427643	0.395256	up
EIF4G2	18680.4	2.0097	1.00698	0.0428485	0.395256	up
RBBP4	2296.42	1.96347	0.973404	0.0429246	0.395256	up
CAMK2G	592.446	0.491108	-1.02589	0.0429373	0.395256	down
AMPH	30.59	4.27965	2.09749	0.0429608	0.395256	up
UQCRC1	2436.2	1.81023	0.856174	0.0429609	0.395256	up
SNRNP200	1042.53	0.539785	-0.889542	0.0429613	0.395256	down
ENPP5	18.0301	0.162975	-2.61728	0.0429835	0.395256	down
KIAA0430	881.464	0.468782	-1.09301	0.0429924	0.395256	down
MRPS28	67.8849	3.51001	1.81147	0.0430243	0.395256	up
THOC5	290.905	0.419698	-1.25258	0.0430317	0.395256	down
FOXP4	31.1029	4.19775	2.06962	0.0430596	0.395256	up
PHLDB3	77.6079	0.30558	-1.71038	0.0430635	0.395256	down
MALAT1	199663	1.80528	0.852222	0.0432106	0.395981	up
TMCO1	1229.43	1.95012	0.963565	0.0432786	0.395981	up
CCDC144B	93.6053	2.58289	1.36899	0.0433608	0.395981	up
RTKN2	26.9128	0.207919	-2.26591	0.0433788	0.395981	down
ZNF396	40.9293	0.259146	-1.94816	0.0434129	0.395981	down
DNAAF5	77.9906	0.251806	-1.98962	0.0434131	0.395981	down
DENND3	1780.22	0.446891	-1.162	0.0434375	0.395981	down
MIR3654	30.0991	4.35283	2.12195	0.0434762	0.395981	up
LINC00921	206.95	0.429381	-1.21967	0.043484	0.395981	down
SLAMF1	24.6604	0.198398	-2.33353	0.0435058	0.395981	down
ANKRD36	236.024	0.416363	-1.26409	0.0435075	0.395981	down
PRAF2	150.681	0.403202	-1.31043	0.0436718	0.396937	down
ANKRD36C	306.805	0.44336	-1.17345	0.043679	0.396937	down
SPSB2	90.679	0.390942	-1.35497	0.0439477	0.397713	down
PBXIP1	1662.53	0.542776	-0.88157	0.043949	0.397713	down
CCNG2	348.875	0.351108	-1.51001	0.0439929	0.397713	down
PRDM8	8.26861	0.0411216	-4.60396	0.0440262	NA	down
ANKRD22	97.5582	2.94977	1.5606	0.044051	0.397713	up
FAT2	22.4917	0.168281	-2.57105	0.0440808	0.397713	down
UVSSA	227.493	0.440602	-1.18245	0.044111	0.397713	down
CSMD3	10.8308	23.9839	4.58399	0.0441282	NA	up
FCGR3B	15467.2	0.0685272	-3.86718	0.044132	0.397713	down
BANP	315.351	0.454626	-1.13725	0.0441368	0.397713	down
SLC7A7	3859.89	1.77796	0.830225	0.0441462	0.397713	up
BAG4	1081.34	1.92925	0.948037	0.0441763	0.397713	up
PIP5K1B	68.6914	0.300338	-1.73534	0.0441865	0.397713	down
RSL24D1	833.173	1.92844	0.947434	0.0441872	0.397713	up
UIMC1	447.542	0.422169	-1.24411	0.0441977	0.397713	down
NUP210	1085.2	0.52724	-0.923469	0.0443103	0.3984	down
UCKL1-AS1	38.771	0.212794	-2.23247	0.0443727	0.3984	down
ATP1B3	1986.9	1.85825	0.893948	0.0444026	0.3984	up
FECH	120.434	2.59606	1.37632	0.0444077	0.3984	up
NR5A2	4.49033	61.3754	5.93959	0.0444782	NA	up
TPD52	57.2838	0.268326	-1.89794	0.0444833	0.398779	down
LOC729218	259.088	0.429543	-1.21912	0.0445765	0.39894	down
MIR23A	15.2749	0.0640688	-3.96423	0.0445966	0.39894	down
HEXIM1	651.652	0.44966	-1.15309	0.0446193	0.39894	down
C8orf31	31.7973	3.88233	1.95692	0.0446456	0.39894	up
FKBP11	95.2523	0.354133	-1.49764	0.0447015	0.39894	down
S100B	24.8214	0.201037	-2.31447	0.0447019	0.39894	down
MPZL3	635.151	0.467779	-1.0961	0.044804	0.399552	down
TCN1	32.9031	0.212643	-2.23349	0.0449123	0.400219	down
CCDC150	8.22275	18.1225	4.17971	0.0449609	NA	up
ST3GAL4	288.062	0.41586	-1.26583	0.0449987	0.40069	down
PSMA1	2153.37	1.86729	0.900945	0.0450443	0.400764	up
TRIM8	728.766	0.452939	-1.14261	0.0451146	0.400764	down
LOC100507195	33.0065	0.237591	-2.07345	0.0451297	0.400764	down
P4HB	4817.69	1.77135	0.824851	0.0451832	0.400764	up
SNAPIN	115.458	2.5769	1.36564	0.0451842	0.400764	up
PPTC7	227.506	0.417714	-1.25941	0.0452085	0.400764	down
ACE2	5.36993	73.4007	6.19772	0.045209	NA	up
SEMA3E	5.36993	73.4007	6.19772	0.045209	NA	up
UNC13C	5.36993	73.4007	6.19772	0.045209	NA	up
OASL	665.953	2.14415	1.10041	0.0452555	0.400882	up
CCDC109B	1672.2	1.88048	0.911103	0.0454229	0.402067	up
HSH2D	1657.98	0.512189	-0.965252	0.0455807	0.402537	down
KMT2C	1678.26	0.489588	-1.03036	0.045635	0.402537	down
XRRA1	139.981	0.410992	-1.28282	0.0456401	0.402537	down
HBP1	1033.44	1.94823	0.962165	0.0456438	0.402537	up
RPL34	693.331	1.89014	0.918496	0.0456863	0.402537	up
MKKS	394.436	2.08297	1.05864	0.0456989	0.402537	up
HSBP1	2963.09	1.91788	0.93951	0.0457122	0.402537	up
HADHA	7918.7	1.77093	0.824509	0.0458235	0.403219	up
SAP25	54.1701	0.228615	-2.12901	0.045925	0.403723	down
LAMTOR2	187.942	2.23353	1.15932	0.0459484	0.403723	up
LOC440461	5.19042	0.0222494	-5.49009	0.0461845	NA	down
CYP1B1	9234.3	1.86871	0.902042	0.0462357	0.405684	up
PGAP3	296.285	0.490574	-1.02746	0.0462729	0.405684	down
TJP3	7.95841	0.0400569	-4.64181	0.0462823	NA	down
APLP2	23220.2	1.83491	0.87571	0.0462946	0.405684	up
LGMN	31.813	0.248447	-2.00899	0.0463239	0.405684	down
TNFSF10	9870.86	2.03871	1.02766	0.0463775	0.405684	up
CSNK1G2	243.281	0.451103	-1.14847	0.0463899	0.405684	down
NSF	935.248	1.99189	0.994139	0.0464096	0.405684	up
PPP4R1L	81.8373	0.365892	-1.45051	0.0464978	0.406158	down
TMEM265	187.298	0.426146	-1.23058	0.0466336	0.406875	down
MS4A4A	43.0364	4.46782	2.15957	0.0466496	0.406875	up
EIF3M	585.788	1.87115	0.903926	0.0466822	0.406875	up
ELOVL4	9.29208	0.0726418	-3.78306	0.0466842	NA	down
PDCD6	159.137	2.31963	1.21389	0.0467257	0.406957	up
CD86	2302.99	1.88718	0.916229	0.0468014	0.407228	up
LRRC75A	48.6217	0.269019	-1.89422	0.0468251	0.407228	down
ANG	12.7012	10.6128	3.40773	0.0468509	NA	up
RASD1	25.1242	0.126269	-2.98543	0.0469663	0.40799	down
HMGN3	1127.33	1.98822	0.991475	0.046981	0.40799	up
CACTIN	43.9329	0.239322	-2.06298	0.0470228	0.408055	down
HDGF	879.917	0.428179	-1.22371	0.0471632	0.408719	down
ASB9	14.0304	9.66743	3.27313	0.0471988	0.408719	up
PPIA	6584.23	1.78151	0.833102	0.0472379	0.408719	up
NDUFB9	208.698	2.12693	1.08878	0.0472424	0.408719	up
LOC93622	28.6207	0.169197	-2.56323	0.0472705	0.408719	down
MAP3K11	3653.69	1.94025	0.956242	0.0473294	0.408932	up
SMARCA5-AS1	9.3176	0.0723819	-3.78823	0.0473545	NA	down
TRIM28	184.045	0.361417	-1.46826	0.0473905	0.409132	down
STXBP5	231.677	0.422593	-1.24266	0.0474212	0.409132	down
NSMCE3	55.1616	0.243576	-2.03756	0.0475152	0.409647	down
ELOVL1	836.808	1.83577	0.876389	0.0475922	0.410014	up
ZNF366	126.21	2.30628	1.20557	0.0477436	0.411022	up
TAF9	302.719	2.04962	1.03536	0.0478371	0.41153	up
IGHMBP2	277.604	0.490047	-1.02901	0.0481188	0.413541	down
WEE1	20.3074	0.166613	-2.58543	0.0481401	0.413541	down
LOC643733	12.7812	0.0986942	-3.34089	0.0483101	NA	down
TYROBP	1332.86	1.8155	0.860368	0.0483283	0.41466	up
IFI16	5244.64	1.92542	0.945175	0.0483399	0.41466	up
SFPQ	761.284	0.381291	-1.39104	0.0485119	0.415836	down
IL18R1	114.966	0.281316	-1.82974	0.0485758	0.416085	down
TRIM6	7.97734	17.5693	4.13498	0.0486207	NA	up
ELK3	632.843	1.95814	0.969485	0.048699	0.416841	up
CBR1	343.143	2.03654	1.02612	0.0488435	0.417467	up
PDK4	2030.19	2.08816	1.06224	0.0488659	0.417467	up
MRPL16	96.0198	2.90566	1.53887	0.0488852	0.417467	up
RPN1	2144.96	1.79637	0.845087	0.0489121	0.417467	up
UBE2V2	220.081	2.59792	1.37736	0.0489675	0.417587	up
MSC	17.8947	0.154597	-2.69341	0.0490158	0.417587	down
AOC3	8.11287	0.0390343	-4.67911	0.0490199	NA	down
ASB2	26.7041	0.218108	-2.19689	0.0490311	0.417587	down
CSTB	226.75	2.06436	1.0457	0.0491053	0.417921	up
FBXL6	162.347	0.0589076	-4.0854	0.0491509	0.418011	down
GALNT1	258.216	0.380902	-1.39251	0.0491864	0.418015	down
APOL6	3271.41	1.8575	0.893362	0.0493815	0.418793	up
C2orf81	50.6682	0.317622	-1.65462	0.0493873	0.418793	down
IFIT2	5812.73	2.03607	1.02579	0.0494482	0.418793	up
GIMAP8	3577.89	1.84563	0.884111	0.0494922	0.418793	up
SMCHD1	2182.74	0.499916	-1.00024	0.0495518	0.418793	down
PI3	21.2857	0.157166	-2.66964	0.0495823	0.418793	down
ATP5I	177.731	2.65853	1.41063	0.0496068	0.418793	up
OTX1	17.1381	0.114833	-3.12239	0.0496073	0.418793	down
SAMHD1	13879.6	2.11604	1.08137	0.0496103	0.418793	up
PPP6R1	848.001	0.524544	-0.930863	0.049629	0.418793	down
PHACTR2	1022.07	1.82689	0.869392	0.0498572	0.420031	up
CD163L1	22.1515	5.18684	2.37486	0.0498839	0.420031	up
LINC01353	15.3641	0.130125	-2.94203	0.0498923	0.420031	down
CMTM7	369.446	2.14106	1.09832	0.0499165	0.420031	up
TRIM47	5.13805	0.0225667	-5.46966	0.0499662	NA	down
ATP6V1C1	718.831	1.88612	0.915419	0.0500668	0.420999	up
TCL1A	49.0311	0.225631	-2.14797	0.0501163	0.421029	down
GFOD1	97.9494	0.321294	-1.63804	0.050153	0.421029	down
IMPA2	523.839	0.106432	-3.232	0.0501763	0.421029	down
FUCA1	871.022	1.82238	0.865827	0.0502838	0.421635	up
DYRK1A	265.374	0.416861	-1.26236	0.0503282	0.421711	down
FLT1	11.0663	12.2212	3.61131	0.0503459	NA	up
TMEM176B	4340.09	6.77939	2.76116	0.0503808	0.421855	up
LOC101927018	9.56102	0.0646408	-3.95141	0.0504191	NA	down
ORAI3	334.436	0.339817	-1.55717	0.0504706	0.422311	down
ENOSF1	52.6719	0.305943	-1.70867	0.0505344	0.422405	down
DLEC1	31.6703	0.225556	-2.14844	0.0505816	0.422405	down
RIC1	322.366	2.07241	1.05131	0.0505881	0.422405	up
MBNL1-AS1	84.6925	0.382168	-1.38772	0.0507202	0.423212	down
CACNA2D1	7.74235	36.039	5.17149	0.0507569	NA	up
ZHX1	205.687	2.5059	1.32533	0.0508369	0.423675	up
AHI1	55.5042	0.332573	-1.58826	0.0508467	0.423675	down
ZNF746	287.867	0.0736229	-3.7637	0.0509853	0.423773	down
NFKB1	499.304	0.448766	-1.15597	0.0511085	0.423773	down
TMED7	1499.57	1.97455	0.981527	0.0511436	0.423773	up
SMYD2	48.5832	3.57136	1.83647	0.0511561	0.423773	up
SSBP1	240.448	2.23439	1.15988	0.0511594	0.423773	up
C16orf72	327.753	0.416285	-1.26436	0.0511886	0.423773	down
FZD5	71.1225	2.62546	1.39257	0.0512047	0.423773	up
KDM3A	234.86	0.478311	-1.06398	0.0512324	0.423773	down
RILP	175.406	0.321903	-1.6353	0.0512553	0.423773	down
FBXO11	352.98	2.1729	1.11962	0.0512616	0.423773	up
CD160	34.3551	0.216745	-2.20593	0.0512909	0.423773	down
FAM132B	6.28976	0.0183476	-5.76827	0.0513108	NA	down
SSR2	1272.99	1.78808	0.83841	0.0513383	0.423773	up
LYST	5034.12	0.551636	-0.858212	0.0513635	0.423773	down
C1orf43	1278.55	1.81247	0.857955	0.0513682	0.423773	up
OSBPL2	959.579	0.511176	-0.968107	0.0513912	0.423773	down
COX5B	173.386	2.13218	1.09233	0.0514519	0.42391	up
RPL38	119.627	2.42538	1.27821	0.0514788	0.42391	up
AKT1	383.802	0.41602	-1.26528	0.0515499	0.424203	down
HSPA8	7127.05	1.88841	0.917172	0.0515866	0.424212	up
TMEM19	499.514	2.01443	1.01037	0.0516897	0.42457	up
KIF19	10.9326	0.0860145	-3.53928	0.0516928	NA	down
ATP2B1	2527.26	0.514812	-0.957883	0.0517344	0.42457	down
C7orf43	342.027	0.101696	-3.29767	0.0517369	0.42457	down
SULF2	1222.1	0.482276	-1.05207	0.0518109	0.424835	down
VCPKMT	152.916	0.439345	-1.18658	0.0518449	0.424835	down
EIF4E3	721.676	0.478898	-1.06221	0.051876	0.424835	down
UFC1	167.118	2.30308	1.20356	0.0519441	0.425101	up
BSCL2	11.5988	0.0913705	-3.45213	0.0520045	NA	down
CXCL11	13.6724	9.39178	3.2314	0.0521396	0.426408	up
LTA4H	11545.7	2.04081	1.02914	0.0523036	0.427318	up
GCNT1	282.439	1.99646	0.997447	0.0523224	0.427318	up
SLC23A1	26.6687	0.194879	-2.35935	0.0523762	0.427464	down
GOLGB1	1070.6	0.529162	-0.918218	0.0524123	0.427467	down
MYO9B	633.461	0.480879	-1.05625	0.0525129	0.427981	down
IL7R	517.696	0.0876508	-3.51209	0.0525471	0.427981	down
LILRP2	214.536	2.30697	1.206	0.0526672	0.428666	up
PSMA2	957.148	1.89811	0.924562	0.0527902	0.429375	up
MBOAT7	3788.06	0.119553	-3.06428	0.0528491	0.429561	down
RPIA	366.959	1.97843	0.984355	0.0529044	0.429673	up
CNOT7	1142.12	1.91917	0.940479	0.0529364	0.429673	up
LINC00659	4.96597	0.0232497	-5.42664	0.0529547	NA	down
SNN	1169.5	0.484341	-1.04591	0.0530006	0.429673	down
SLC9A8	221.841	0.4535	-1.14082	0.0530113	0.429673	down
PLP2	281.516	1.9958	0.996969	0.0530429	0.429673	up
NRP1	109.83	0.378597	-1.40127	0.0530799	0.429681	down
FBXW7	388.602	0.466077	-1.10136	0.0531591	0.43003	down
CCDC184	5.16621	0.0223311	-5.4848	0.0532101	NA	down
PPP1R14B	14.1286	0.10296	-3.27984	0.0532463	0.430049	down
DECR1	797.297	1.96439	0.97408	0.0532579	0.430049	up
MPV17L	27.4157	7.26119	2.86021	0.0532695	0.430049	up
PRDX5	1011.58	1.79514	0.844094	0.0533481	0.430357	up
BAD	155.246	0.434111	-1.20386	0.0533799	0.430357	down
THAP5	225.574	2.30301	1.20352	0.0534489	0.430623	up
NDE1	409.887	0.474189	-1.07647	0.0534985	0.430673	down
SLC23A2	310.514	0.498169	-1.00529	0.0535489	0.430673	down
NFAT5	408.233	0.517719	-0.949759	0.0535752	0.430673	down
TTLL11	11.7349	0.0792233	-3.65793	0.0535879	NA	down
IAH1	83.4	2.73724	1.45272	0.0535995	0.430673	up
PICALM	2642.78	0.541983	-0.88368	0.0537172	0.431312	down
TLR4	4511.58	1.944	0.95903	0.0537644	0.431312	up
LINC01207	5.01194	68.5032	6.0981	0.0538274	NA	up
SLC26A4	5.01194	68.5032	6.0981	0.0538274	NA	up
UBE2S	23.3803	0.152128	-2.71664	0.0538293	0.431312	down
CHD2	1673.46	0.545107	-0.875388	0.053855	0.431312	down
HIST1H3I	5.04123	0.0228898	-5.44915	0.0538594	NA	down
THRA1/BTR	7.43821	0.0427509	-4.5479	0.0539129	NA	down
ZNF783	173.48	2.10743	1.07548	0.0539229	0.431312	up
FUNDC2	232.538	2.44881	1.29208	0.0539241	0.431312	up
CANX	11820.3	1.93755	0.954237	0.0539347	0.431312	up
SNRPD2	107.922	2.38191	1.25212	0.0539953	0.431312	up
SMARCD2	293.331	0.449952	-1.15216	0.0540044	0.431312	down
NBPF10	120.307	0.373295	-1.42161	0.0540436	0.431336	down
ATG16L2	6806.38	0.500374	-0.998922	0.0541178	0.43164	down
SNRNP25	149.527	2.59412	1.37524	0.0541565	0.43166	up
RNASEK	82.8936	0.385729	-1.37434	0.0542659	0.432116	down
KIAA0753	119.059	0.429736	-1.21848	0.0543224	0.432116	down
RAN	1165.04	1.80265	0.850115	0.054392	0.432116	up
AGFG2	46.6108	0.294994	-1.76124	0.0544571	0.432116	down
NXT2	172.832	2.62456	1.39208	0.0544663	0.432116	up
ATXN7	337.707	0.462952	-1.11107	0.0544692	0.432116	down
SERINC5	1255.98	1.9484	0.962286	0.0544828	0.432116	up
CENPBD1P1	424.756	0.473109	-1.07976	0.0545034	0.432116	down
ARHGAP15	2097.68	0.510915	-0.968845	0.0546028	0.432617	down
NUDT19	1292.65	1.82809	0.870339	0.0547038	0.433129	up
CEP70	10.7579	0.0874984	-3.5146	0.0547293	NA	down
GAL3ST4	10.7579	0.0874984	-3.5146	0.0547293	NA	down
OXER1	134.879	0.415298	-1.26778	0.0548522	0.433979	down
HK1	5040.55	1.83324	0.874396	0.0548838	0.433979	up
C12orf57	50.7383	0.314357	-1.66952	0.0549459	0.434182	down
SMG1P7	24.97	0.211017	-2.24457	0.0550283	0.434545	down
PHKA2-AS1	9.33658	0.066225	-3.91648	0.055147	NA	down
MCAM	7.89497	0.043264	-4.53069	0.0552726	NA	down
MBOAT2	175.689	0.408007	-1.29333	0.0553191	0.436553	down
SARAF	1162.41	1.92172	0.942399	0.0554295	0.436618	up
JUNB	8398.3	0.529158	-0.91823	0.055441	0.436618	down
HERC5	1248.95	1.95977	0.970682	0.0554617	0.436618	up
PEX11G	23.7338	0.186664	-2.42149	0.0554737	0.436618	down
RSL1D1	2936.98	1.76087	0.816284	0.0555858	0.437212	up
ST3GAL2	424.557	0.456306	-1.13193	0.055677	0.43764	down
TMEM236	4.05054	55.4077	5.79201	0.0558063	NA	up
CEBPD	1326.73	0.0755226	-3.72695	0.0558289	0.438519	down
CCDC6	370.305	1.92778	0.946942	0.0558843	0.438519	up
SOAT1	1882.01	1.87865	0.909696	0.0559435	0.438519	up
PEX11B	396.143	1.99852	0.99893	0.0559812	0.438519	up
CEBPA-AS1	42.1564	3.19317	1.67499	0.0559849	0.438519	up
QSOX1	2142.85	1.74704	0.804913	0.0560093	0.438519	up
SPCS3	3252.66	1.90193	0.92746	0.0561563	0.439382	up
ATL3	892.358	1.86282	0.897489	0.0562856	0.439426	up
BET1L	637.162	0.539538	-0.890203	0.0563065	0.439426	down
SIRPB1	8742.58	1.82775	0.870065	0.0563087	0.439426	up
ZBTB17	541.59	0.530782	-0.913809	0.0563092	0.439426	down
TNRC6C-AS1	157.645	0.451616	-1.14683	0.0564035	0.439874	down
UBE2D4	198.434	2.3895	1.25671	0.0564933	0.440286	up
TTC22	10.3286	0.0596023	-4.06849	0.0565575	NA	down
MAL	13.8047	0.115484	-3.11423	0.0566273	0.440659	down
QDPR	197.033	2.08733	1.06166	0.0566292	0.440659	up
SIGLEC17P	48.3109	0.301502	-1.72976	0.0566773	0.440659	down
ADSL	307.726	1.97887	0.984674	0.0566889	0.440659	up
MAB21L3	9.6618	0.0637218	-3.97207	0.05672	NA	down
KCNH3	32.879	0.231122	-2.11327	0.0568721	0.441663	down
GZMH	575.152	0.0877825	-3.50992	0.0568921	0.441663	down
SHC4	4.21414	57.5725	5.84731	0.0569094	NA	up
TMEM129	307.171	0.396141	-1.33591	0.0569577	0.441885	down
DOCK5	767.799	0.465214	-1.10403	0.057019	0.442049	down
RNF126	623.517	0.472783	-1.08075	0.057053	0.442049	down
SEC31B	345.361	0.492929	-1.02055	0.0571465	0.442368	down
RPS19	233.821	2.05124	1.0365	0.0571682	0.442368	up
RSPH3	393.844	0.521298	-0.939821	0.0572219	0.442496	down
RHOB	729.745	0.504282	-0.987698	0.0573668	0.443256	down
PLA2G4A	277.892	2.05362	1.03817	0.0574068	0.443256	up
S100A12	766.094	1.96175	0.972143	0.0574316	0.443256	up
GLIPR2	7542.12	1.74306	0.801623	0.0575279	0.443359	up
USP42	129.726	0.434196	-1.20358	0.0575867	0.443359	down
CDAN1	73.0527	0.37283	-1.42341	0.0575935	0.443359	down
ITPA	65.2228	2.81384	1.49254	0.0575935	0.443359	up
RALA	583.37	2.05555	1.03953	0.0577251	0.443557	up
GNA12	132.345	0.400457	-1.32028	0.0577376	0.443557	down
EVI2A	1284.81	1.77036	0.824046	0.0577863	0.443557	up
COMMD9	2588.78	1.76359	0.818512	0.0578063	0.443557	up
TCTA	226.814	2.17131	1.11857	0.0578735	0.443557	up
HSP90B1	4203.62	1.85462	0.891124	0.0578751	0.443557	up
PPP1R7	784.171	1.96569	0.975035	0.0578795	0.443557	up
TMCC3	562.945	0.402014	-1.31468	0.057949	0.443764	down
SARNP	298.535	1.9982	0.998699	0.0579809	0.443764	up
FLVCR1-AS1	11.7919	0.113589	-3.13811	0.0580118	NA	down
APBA3	372.463	0.512557	-0.964214	0.0580754	0.444203	down
CSMD1	3.91771	53.8615	5.75118	0.0580989	NA	up
FCER1A	43.7638	0.206924	-2.27283	0.0581474	0.444254	down
IL6ST	995.466	1.80923	0.855372	0.0581668	0.444254	up
RRAS2	22.6265	0.158831	-2.65444	0.0581938	0.444254	down
TRAF2	151.171	0.467408	-1.09724	0.0583484	0.444888	down
ZNF831	18.1604	0.16841	-2.56995	0.0583515	0.444888	down
ZMYM6NB	81.8385	2.83839	1.50507	0.0584256	0.445168	up
MIDN	591.197	0.441732	-1.17876	0.0586518	0.446607	down
CHPF2	482.057	1.93903	0.955336	0.0587874	0.447354	up
C17orf105	5.94033	0.0194262	-5.68585	0.0588692	NA	down
NOMO2	389.836	1.91813	0.939703	0.0589335	0.44818	up
SRPK1	282.429	0.476875	-1.06832	0.0591063	0.448949	down
PPP1CC	1241.8	2.21413	1.14674	0.0591877	0.448949	up
TCEAL8	110.759	2.36122	1.23953	0.0592191	0.448949	up
OGFOD2	185.145	0.479814	-1.05945	0.0592241	0.448949	down
SNX10	5568.43	1.98198	0.986944	0.0592849	0.448949	up
SNORA70	43.496	0.286549	-1.80315	0.059297	0.448949	down
CCNC	460.835	1.99091	0.993426	0.059298	0.448949	up
WNT10B	10.5092	0.0896181	-3.48007	0.0593298	NA	down
APBB1IP	1985.63	0.535931	-0.899882	0.0593502	0.449059	down
TXNRD3	5.81955	26.989	4.7543	0.0594147	NA	up
FAM201A	7.31978	0.04686	-4.4155	0.0594261	NA	down
ZBTB40	241.512	0.505185	-0.985116	0.0594571	0.449306	down
LOC100505658	53.1803	0.276943	-1.85234	0.0594698	0.449306	down
LINC01128	70.2622	0.35662	-1.48754	0.0595148	0.449306	down
PTPN12	565.906	0.508028	-0.977019	0.0595645	0.449306	down
LINC00607	3.88693	53.2609	5.735	0.0595671	NA	up
TMEM232	3.88693	53.2609	5.735	0.0595671	NA	up
KCNA3	333.172	0.388893	-1.36255	0.059571	0.449306	down
RARA-AS1	12.742	0.104006	-3.26527	0.0597067	NA	down
FBXL22	11.2918	0.0589895	-4.0834	0.0597099	NA	down
RNF166	1299.06	0.51775	-0.949672	0.0597638	0.450474	down
PPP4R1	744.921	0.453225	-1.1417	0.0599733	0.451536	down
CCNJL	149.756	0.061187	-4.03063	0.0599802	0.451536	down
MIR21	49.4638	3.02329	1.59612	0.0601957	0.452872	up
DHRS9	418.797	0.527576	-0.922548	0.0602846	0.453255	down
SLC25A5	155.974	2.92682	1.54933	0.0603345	0.453345	up
DENND5B	8.16118	17.8415	4.15717	0.0603509	NA	up
RAF1	2221.45	0.553002	-0.854642	0.0604177	0.453684	down
FBXL2	10.5184	0.0954375	-3.3893	0.0605291	NA	down
TM2D3	95.9459	2.35001	1.23267	0.0605311	0.454182	up
SQRDL	2153.72	1.79334	0.842645	0.0605665	0.454182	up
SPOCD1	16.4281	0.137755	-2.85982	0.0606298	0.454182	down
RAB10	5893.38	1.93747	0.954175	0.0606363	0.454182	up
C1orf123	147.559	2.11371	1.07978	0.0606785	0.454213	up
DOCK3	17.0963	0.162883	-2.61809	0.0607497	0.454461	down
ADAMTS1	14.4997	0.150582	-2.73138	0.0609378	0.455582	down
TXNIP	112253	1.72666	0.787983	0.0611036	0.456536	up
PRDX1	1873.6	1.785	0.835922	0.061258	0.457403	up
BRI3BP	22.9753	0.167734	-2.57575	0.0613401	0.457625	down
PKD1	123.838	0.447151	-1.16117	0.0613952	0.457625	down
ATG4B	720.612	0.537464	-0.89576	0.0614027	0.457625	down
TPK1	445.045	2.014	1.01007	0.06158	0.458091	up
TRRAP	227.723	0.485435	-1.04265	0.0615974	0.458091	down
KRTCAP2	122.955	2.61155	1.38491	0.0616337	0.458091	up
TSPO	2004.26	2.37302	1.24673	0.0616445	0.458091	up
STEAP4	783.629	0.547383	-0.869379	0.0616572	0.458091	down
SCARNA3	36.6856	0.239015	-2.06483	0.0618012	0.458875	down
ANKS3	123.573	0.431721	-1.21183	0.0619873	0.45997	down
FRAT1	478.882	0.0992423	-3.3329	0.062076	0.460342	down
DHRS3	70.5368	0.306602	-1.70556	0.06214	0.460531	down
ROGDI	1073.56	0.540698	-0.887105	0.062189	0.460608	down
HNRNPK	34769.8	1.86965	0.902765	0.0623275	0.46091	up
EEF1A1	50136.3	1.73578	0.795588	0.062363	0.46091	up
MIR5047	92.9913	2.41408	1.27147	0.062368	0.46091	up
C11orf68	54.2666	0.280881	-1.83197	0.0623843	0.46091	down
DTX4	252.721	0.482117	-1.05255	0.0624653	0.460961	down
GMPPA	246.253	2.08587	1.06065	0.0625281	0.460961	up
FAM167A	9.18738	0.0672139	-3.8951	0.0625399	NA	down
TMEM185A	47.5265	0.338851	-1.56128	0.0626029	0.460961	down
LPIN1	287.756	0.486963	-1.03811	0.062616	0.460961	down
RBSN	374.348	0.498727	-1.00368	0.06263	0.460961	down
PPP2R2D	69.6359	0.326261	-1.6159	0.062678	0.460961	down
NKTR	1043.94	0.534808	-0.902906	0.0627043	0.460961	down
SPA17	12.9291	0.0868079	-3.52603	0.0627288	0.460961	down
TUBA1C	598.457	1.80874	0.854987	0.0627389	0.460961	up
SLC14A1	16.631	0.135487	-2.88378	0.062843	0.461442	down
OLAH	6.10629	28.5149	4.83365	0.0630262	NA	up
TDRKH	46.7072	0.319182	-1.64755	0.063031	0.46174	down
LRP5L	66.9935	0.345038	-1.53517	0.0630488	0.46174	down
RIPK3	590.257	0.536743	-0.897696	0.063085	0.46174	down
AKAP12	17.6172	0.17977	-2.47578	0.0631089	0.46174	down
HR	5.76561	0.0200146	-5.6428	0.0631282	NA	down
NEUROD2	5.76561	0.0200146	-5.6428	0.0631282	NA	down
RNF152	5.76561	0.0200146	-5.6428	0.0631282	NA	down
PPP1CB	6460.59	1.81396	0.859142	0.0631644	0.46174	up
CACNG8	4.56549	0.025346	-5.3021	0.0631652	NA	down
LRRC46	25.0276	0.214418	-2.2215	0.0632031	0.46174	down
DEPTOR	41.3462	3.1684	1.66375	0.0632236	0.46174	up
RBBP6	488	0.473817	-1.0776	0.0632618	0.46174	down
ABCA6	37.3203	0.249294	-2.00408	0.0632697	0.46174	down
RPS14	2573.92	1.70706	0.771513	0.0633013	0.46174	up
CMTR2	360.775	2.0884	1.0624	0.0633092	0.46174	up
NHSL2	668.23	0.465185	-1.10412	0.0634704	0.461817	down
DOK4	15.0978	0.137743	-2.85995	0.0634759	0.461817	down
LINC00944	13.4736	0.129469	-2.94932	0.0634925	0.461817	down
CTDSP2	1337.64	0.466364	-1.10047	0.0635063	0.461817	down
NDUFA13	197.955	2.00009	1.00006	0.0635759	0.461817	up
NAA20	398.271	1.90207	0.927574	0.0636211	0.461817	up
LINC01506	31.9484	0.250511	-1.99705	0.0636242	0.461817	down
PSTPIP1	1938.43	0.558351	-0.840756	0.0636295	0.461817	down
BANF1	318.007	1.9656	0.974968	0.0637357	0.462307	up
GOLGA2P5	20.9029	0.186758	-2.42076	0.0638988	0.463208	down
WARS	20653.8	2.04468	1.03188	0.0639684	0.463431	up
SYCP2	55.6497	0.361013	-1.46988	0.0640643	0.463752	down
ANO3	7.02636	32.5328	5.02382	0.0640703	NA	up
BAZ2B	1480.64	0.548097	-0.867497	0.0641048	0.463752	down
AHSA2	138.633	0.376857	-1.40791	0.0641292	0.463752	down
PCNX	355.984	0.471841	-1.08363	0.06418	0.463838	down
VAV3	232.951	0.410715	-1.28379	0.0643286	0.46463	down
ADAD1	4.65394	63.6062	5.9911	0.0643579	NA	up
LYRM2	165.174	2.141	1.09829	0.0643687	0.464639	up
TTC21A	68.722	0.379024	-1.39964	0.0645099	0.465323	down
FRY	413.516	0.504545	-0.986946	0.0645415	0.465323	down
DEF6	3201.19	0.550165	-0.862065	0.0646748	0.465568	down
LOC102724297	31.1395	3.57057	1.83615	0.0646867	0.465568	up
SPARC	392.882	0.544411	-0.877231	0.0647245	0.465568	down
CHST11	319.17	0.39195	-1.35126	0.0647489	0.465568	down
OS9	14638.9	1.7402	0.799252	0.0648291	0.465568	up
NBPF15	112.506	0.394974	-1.34017	0.0648309	0.465568	down
DCST2	16.1403	0.145268	-2.78322	0.0648487	0.465568	down
UBE2E2	524.224	1.93383	0.951463	0.0649149	0.465764	up
KLRC1	39.1657	0.262548	-1.92935	0.0650254	0.466192	down
FBXL3	349.422	0.439174	-1.18713	0.0651055	0.466192	down
CARS2	966.052	0.516109	-0.954251	0.0651219	0.466192	down
IL27	71.0723	0.333908	-1.58248	0.0651667	0.466192	down
FAM46C	52.2375	0.332981	-1.58649	0.06517	0.466192	down
BOLA1	69.9771	0.371059	-1.43028	0.0652968	0.46682	down
C15orf52	196.937	0.455217	-1.13537	0.065387	0.467012	down
CDC26	160.431	2.0605	1.04299	0.0654021	0.467012	up
HES1	7.36428	0.0431101	-4.53583	0.0654141	NA	down
PEX6	91.7415	0.351392	-1.50885	0.0655433	0.467423	down
SASH1	264.702	1.95183	0.964825	0.0655572	0.467423	up
RGS14	761.891	0.553868	-0.852386	0.0655772	0.467423	down
MILR1	310.619	2.05371	1.03823	0.0656411	0.467535	up
RFNG	92.9449	0.351823	-1.50708	0.0656935	0.467535	down
PTP4A2	3297.53	0.448145	-1.15796	0.065785	0.467535	down
BEST1	395.01	0.475182	-1.07345	0.0658134	0.467535	down
DOK2	2499.44	1.94391	0.958963	0.0658154	0.467535	up
BBC3	143.262	0.321185	-1.63852	0.0658279	0.467535	down
LOC100129550	156.054	0.410023	-1.28622	0.0659375	0.467737	down
EIF5A	1425.26	1.86054	0.895719	0.0659465	0.467737	up
ILF2	1644.39	1.73211	0.792528	0.065974	0.467737	up
WRAP73	424.191	0.523774	-0.932984	0.0660532	0.468021	down
NLGN3	34.7618	0.268844	-1.89516	0.0662441	0.469095	down
KIAA1683	23.1953	0.218486	-2.19439	0.0663073	0.469263	down
PDGFD	28.9558	0.219281	-2.18915	0.0664667	0.470113	down
CTC1	322.032	0.50689	-0.980254	0.0666062	0.470821	down
KCNS1	12.049	0.0878604	-3.50864	0.0666174	NA	down
UQCRB	449.974	1.82506	0.867946	0.0666822	0.47085	up
NDUFA2	187.165	2.00742	1.00534	0.0667446	0.47085	up
MRVI1-AS1	24.7959	0.19626	-2.34916	0.06676	0.47085	down
PIGBOS1	117.06	2.33377	1.22266	0.0668634	0.47085	up
FLJ42393	84.3333	0.373583	-1.4205	0.0669057	0.47085	down
GPSM1	18.6459	0.147051	-2.76562	0.0669231	0.47085	down
NDUFB8	340.619	2.3536	1.23487	0.0669273	0.47085	up
TNRC6C	86.3267	0.396553	-1.33442	0.0669304	0.47085	down
ATRAID	742.784	1.77744	0.829797	0.0669655	0.47085	up
PHF12	304.621	0.516329	-0.953637	0.0671471	0.471849	down
CCZ1B	316.804	0.429372	-1.2197	0.0672219	0.472096	down
PI4K2A	94.4246	0.35593	-1.49033	0.0673436	0.472574	down
FAF1	161.415	0.393339	-1.34616	0.0673692	0.472574	down
GAPDH	36559.3	1.69532	0.761561	0.067474	0.472702	up
RTCB	1301.71	1.81017	0.856124	0.067477	0.472702	up
PFDN5	687.768	2.127	1.08882	0.0675062	0.472702	up
POU5F1P5	10.2109	0.0922485	-3.43833	0.0676859	NA	down
VILL	181.119	0.487716	-1.03589	0.0677025	0.473562	down
UBE2O	159.582	0.450104	-1.15167	0.0677084	0.473562	down
HIGD1A	1193.49	1.86336	0.897903	0.0678183	0.474053	up
LGR6	17.983	0.170433	-2.55272	0.0679364	0.474555	down
FAM13A-AS1	144.058	0.397239	-1.33192	0.0679696	0.474555	down
ERP29	2550.44	1.68782	0.755158	0.0680595	0.474904	up
MDGA2	11.0342	11.5727	3.53266	0.068074	NA	up
ZBED3	12.791	0.0770657	-3.69777	0.0681194	NA	down
USP7	479.004	0.521641	-0.938871	0.0681623	0.47498	down
FXR2	84.6828	0.395447	-1.33844	0.0681777	0.47498	down
MGAT1	15127.4	1.69758	0.763476	0.0682223	0.47498	up
LONRF1	104.926	0.352052	-1.50614	0.0682548	0.47498	down
FFAR4	32.8934	3.40174	1.76627	0.0682695	0.47498	up
EIF4E	332.946	1.94354	0.95869	0.0684184	0.47556	up
ERCC8	26.4811	3.97323	1.99031	0.0684325	0.47556	up
CNBD2	5.54336	25.6037	4.67828	0.0684632	NA	up
ADCY2	5.78877	26.7058	4.73908	0.0685243	NA	up
LRRC8D	1545.4	1.77239	0.825697	0.0686268	0.476275	up
ANKRD36BP1	246.032	2.48518	1.31335	0.06863	0.476275	up
JAGN1	93.3753	2.49392	1.31842	0.0687091	0.476275	up
ALKBH4	188.974	0.490628	-1.0273	0.0687233	0.476275	down
PLAC8	564.046	2.02768	1.01983	0.0687535	0.476275	up
LOC285074	65.9339	0.298527	-1.74407	0.0687749	0.476275	down
LILRA6	1489.05	1.85808	0.893814	0.0688578	0.476333	up
DCUN1D2	134.699	0.443509	-1.17297	0.0688759	0.476333	down
HSPBAP1	493.25	0.53918	-0.89116	0.0689142	0.476333	down
VPS8	848.616	0.570785	-0.80898	0.0689683	0.476333	down
MED28	892.924	1.79312	0.842475	0.0689829	0.476333	up
RPS8	186.109	1.98186	0.986856	0.0690525	0.476477	up
LRRC4	22.3223	0.204285	-2.29134	0.0690836	0.476477	down
CGA	3.77434	51.5971	5.68922	0.0691045	NA	up
STOX1	3.77434	51.5971	5.68922	0.0691045	NA	up
STOML1	104.416	0.41749	-1.26019	0.0693011	0.477651	down
CTRC	6.92061	0.049782	-4.32823	0.0693339	NA	down
GSK3A	36.1551	3.37907	1.75663	0.0693395	0.477651	up
SEC61A2	59.273	0.347137	-1.52642	0.0693985	0.477651	down
ATP2C2	8.29483	0.0820483	-3.60738	0.069442	NA	down
C10orf54	37876.6	1.66279	0.73361	0.0694595	0.477651	up
SH3BP5L	324.13	0.385141	-1.37654	0.069592	0.477651	down
MARK3	687.696	0.454019	-1.13918	0.0696073	0.477651	down
PLXNA1	16.8974	0.164961	-2.5998	0.0696087	0.477651	down
BTBD19	32.1985	0.247158	-2.0165	0.0696157	0.477651	down
YPEL1	38.6346	0.315772	-1.66305	0.0696322	0.477651	down
TPGS2	485.122	1.79724	0.84578	0.0696541	0.477651	up
SERPINI1	24.6396	0.244752	-2.03061	0.0698315	0.478592	down
SAR1A	1784.5	1.72874	0.789722	0.0698995	0.478783	up
HIST1H4K	4.76705	0.0241971	-5.36902	0.0699185	NA	down
LINC01341	4.76705	0.0241971	-5.36902	0.0699185	NA	down
ACPP	592.639	1.76841	0.822453	0.0700384	0.479212	up
OTOF	27.1238	3.85906	1.94825	0.0700424	0.479212	up
LINC00540	4.44183	0.0259975	-5.26548	0.0700845	NA	down
HIST1H3J	8.74434	0.0392099	-4.67264	0.0701023	NA	down
APCDD1	17.4851	0.191298	-2.38611	0.0702007	0.48002	down
CGNL1	3.69254	50.5204	5.6588	0.0702528	NA	up
SYDE2	3.69254	50.5204	5.6588	0.0702528	NA	up
AK2	2370.34	1.83832	0.878391	0.0704376	0.481182	up
FAM63A	592.086	0.475915	-1.07122	0.0704513	0.481182	down
CYP2A6	4.51708	0.0255476	-5.29067	0.0705323	NA	down
LOC101927269	4.51708	0.0255476	-5.29067	0.0705323	NA	down
FLT3LG	97.3319	0.430849	-1.21475	0.0705534	0.481269	down
TRIM71	17.4916	0.151805	-2.71971	0.0705536	0.481269	down
UBALD1	123.848	2.3842	1.2535	0.0706488	0.481269	up
AP2M1	8048.19	1.744	0.802398	0.0706547	0.481269	up
OFD1	409.881	0.545679	-0.873876	0.0706657	0.481269	down
KAT6A	595.779	0.55173	-0.857965	0.0708165	0.482021	down
PDE7B	18.7101	0.197783	-2.33801	0.070959	0.482716	down
LTBP3	71.019	0.390623	-1.35615	0.071077	0.483243	down
HVCN1	2095.87	1.75279	0.809657	0.0711279	0.483313	up
GPR65	1228.43	1.77659	0.829111	0.0712303	0.483331	up
CD274	33.8915	0.29192	-1.77635	0.0712845	0.483331	down
PSMB9	167.619	2.45586	1.29623	0.0713087	0.483331	up
SRM	132.744	0.341622	-1.54953	0.0713706	0.483331	down
CSRP1	1905.1	1.69902	0.7647	0.0713713	0.483331	up
ORMDL1	467.989	2.11024	1.07741	0.0713735	0.483331	up
PQLC3	919.043	1.91076	0.934145	0.0714163	0.483346	up
FOSL2	931.182	0.551531	-0.858487	0.0714959	0.48361	down
PTP4A1	2135.31	1.87569	0.90742	0.0717849	0.484787	up
CARNS1	19.2721	0.152297	-2.71504	0.0718241	0.484787	down
ANGPTL6	14.8295	0.121532	-3.0406	0.0718256	0.484787	down
SH3BP5-AS1	92.7758	0.411475	-1.28112	0.071921	0.484787	down
BORCS7	322.07	1.88537	0.914848	0.0720014	0.484787	up
HYOU1	585.365	1.85901	0.894532	0.0720036	0.484787	up
MIB2	254.03	0.381419	-1.39055	0.0720054	0.484787	down
DESI2	314.503	1.88943	0.91795	0.0720304	0.484787	up
TLK1	649.174	2.03787	1.02706	0.0720426	0.484787	up
DDX11L10	53.7884	0.319093	-1.64795	0.0720818	0.484787	down
OPRM1	5.87057	27.0495	4.75753	0.0720969	NA	up
CD83	179.352	0.448701	-1.15617	0.0721167	0.484787	down
ZCCHC10	662.854	1.97375	0.980939	0.0721637	0.484829	up
MALRD1	6.66836	30.7818	4.94401	0.0722511	NA	up
PLEKHH2	6.66836	30.7818	4.94401	0.0722511	NA	up
SV2B	6.66836	30.7818	4.94401	0.0722511	NA	up
TMEM167A	2286.95	1.7787	0.830823	0.0723209	0.485612	up
GPX7	17.3136	0.177756	-2.49203	0.0724695	0.486336	down
ACTB	249279	1.83531	0.876027	0.0725477	0.486473	up
CYFIP2	790.826	0.573875	-0.80119	0.0725714	0.486473	down
XRCC5	11428.6	1.80821	0.854563	0.0726597	0.486791	up
LOC105274304	5.41618	0.0213052	-5.55265	0.0727628	NA	down
ZG16B	11.2182	9.25339	3.20998	0.0728387	NA	up
PIAS2	204.186	1.96213	0.972423	0.0728434	0.486981	up
TPMT	826.676	1.859	0.894528	0.0728533	0.486981	up
TMEM132A	20.1962	0.190752	-2.39023	0.072868	0.486981	down
ARHGAP1	1303.28	1.75387	0.810546	0.0728923	0.486981	up
ZACN	15.0298	0.169282	-2.5625	0.0729617	0.486981	down
RGCC	55.5357	0.323438	-1.62844	0.0729624	0.486981	down
PRR19	5.44132	25.2637	4.65899	0.0729713	NA	up
GPX1	388.168	2.27059	1.18306	0.0730111	0.486981	up
MAP3K10	29.7059	0.262698	-1.92852	0.0730535	0.486981	down
DGAT2	609.528	0.456913	-1.13001	0.0730554	0.486981	down
DMPK	16.4904	0.164449	-2.60429	0.0731069	0.487053	down
RNF11	852.917	1.84513	0.883719	0.0732218	0.487546	up
LOC101927550	30.1464	0.265059	-1.91561	0.073451	0.488198	down
PELI3	80.016	0.337964	-1.56506	0.0734638	0.488198	down
FOXP2	7.88499	17.1565	4.10069	0.0734739	NA	up
DCDC2B	26.4666	0.23997	-2.05908	0.073476	0.488198	down
RGS1	15.2301	0.166616	-2.5854	0.0734833	0.488198	down
MRPS35	945.692	1.78159	0.833166	0.0736301	0.488901	up
NUAK2	1431.52	0.541054	-0.886157	0.073743	0.489378	down
CYP2D7	6.48938	0.0492784	-4.3429	0.0737596	NA	down
IQCE	200.422	0.425049	-1.2343	0.0738694	0.489767	down
KCMF1	119.936	0.44224	-1.1771	0.0739166	0.489767	down
PTOV1-AS1	51.6001	0.319591	-1.6457	0.0739248	0.489767	down
SPG21	2617.06	1.72579	0.78726	0.074027	0.490172	up
CYTIP	1308.81	0.585245	-0.772888	0.0742149	0.491144	down
SAMD4B	255.682	0.468786	-1.093	0.0742897	0.491366	down
MBTD1	222.108	0.470998	-1.08621	0.0743353	0.491395	down
ABCD3	187.344	2.07133	1.05056	0.0744656	0.491819	up
TRIOBP	470.81	0.513101	-0.962686	0.0744818	0.491819	down
HIST1H2BI	8.13839	0.0388179	-4.68713	0.0745549	NA	down
LPCAT1	632.035	0.4658	-1.10222	0.074723	0.492903	down
GUSBP11	173.493	0.498105	-1.00548	0.0747285	0.492903	down
LOC100289230	152.72	0.435351	-1.19975	0.0747984	0.493091	down
MXD4	204.137	0.482385	-1.05174	0.0748698	0.493289	down
HEATR3	648.216	1.91014	0.933681	0.0749477	0.493351	up
SMS	314.774	2.0255	1.01828	0.0749619	0.493351	up
CNBP	38073.9	1.80339	0.850713	0.0751655	0.494418	up
WDR3	246.884	1.96868	0.977226	0.0752898	0.494922	up
LINC01089	165.215	0.469261	-1.09154	0.0753359	0.494922	down
DLD	1118.2	1.78151	0.833103	0.0754285	0.494922	up
MAK	90.1862	0.37607	-1.41093	0.0754653	0.494922	down
SLC18A2	90.419	2.29334	1.19745	0.0755267	0.494922	up
PARP14	2950.21	1.68859	0.75582	0.0755279	0.494922	up
PLIN2	888.159	1.80097	0.848771	0.0755325	0.494922	up
PSTPIP2	1545.9	1.73652	0.796197	0.0755962	0.495063	up
DENND5A	1110.68	0.522353	-0.936903	0.0756369	0.495063	down
HLA-DRA	9745.93	5.32972	2.41406	0.0756979	0.49519	up
ARHGAP17	775.428	1.88231	0.912503	0.0759043	0.496269	up
CUL1	715.55	1.86752	0.901123	0.076029	0.496811	up
FGD3	3056.65	0.54859	-0.866199	0.0761292	0.497194	down
ZNF300	12.3223	8.35112	3.06197	0.076219	NA	up
EBI3	3.6723	50.6324	5.66199	0.0762961	NA	up
CYCS	1086.04	1.80329	0.850635	0.076348	0.498143	up
PDE7A	129.556	0.408394	-1.29197	0.0763978	0.498143	down
LAMTOR5	807.469	1.78276	0.834115	0.0763998	0.498143	up
CASP9	354.661	0.489983	-1.0292	0.0765014	0.498316	down
S100A10	300.164	2.60208	1.37966	0.0765342	0.498316	up
ADGRA2	34.2343	0.257606	-1.95676	0.0765622	0.498316	down
GSKIP	224.036	2.00094	1.00068	0.0765934	0.498316	up
ACTR3	11436.9	1.81084	0.856658	0.0766805	0.498437	up
SNORD7	8.14564	0.0836368	-3.57972	0.0766945	NA	down
SOX12	26.2186	0.230734	-2.1157	0.076708	0.498437	down
MIR29B2	8.61351	0.0718478	-3.79891	0.0767245	NA	down
NFKBID	370.46	0.516275	-0.953789	0.0767373	0.498437	down
RNF157	9.69848	0.111774	-3.16135	0.0768066	NA	down
ZNF7	300.015	0.5367	-0.897812	0.0768777	0.498864	down
NCF4	3858.46	0.501917	-0.99448	0.076919	0.498864	down
PAPLN	214.575	0.466874	-1.09889	0.0769284	0.498864	down
FAM166A	8.48852	0.073019	-3.77558	0.0770117	NA	down
G6PD	2396.68	1.67263	0.742118	0.0770296	0.499249	up
[truncated: 18,807 more rows]
