# Supplementary material for: Capturing 3D Chromatin Maps of Human Primary Monocytes: Insights From High-Resolution Hi-C
Source: Front Immunol. 2022 Mar 3;13:837336. doi: 10.3389/fimmu.2022.837336 (PMC8927851; doi:10.3389/fimmu.2022.837336)
Supplement: Supplementary Data Sheet 2 — Full results of ATAC-seq. [file DataSheet_2.xlsx]

## Sheet: SLE-1
Chr	PeakStart	PeakEnd	PeakScore	PeakFoldEnrichment	minusLOG10(pvalue)	minusLOG10(qvalue)	Summit	GeneStart	GeneEnd	GeneID	Element	Strand	NR:Seq-id	NR:Score	NR:Evalue	NR:Description	NT:Seq-id	NT:Score	NT:Evalue	NT:Description	Uniprot:UniProtKB-AC	Uniprot:Score	Uniprot:Evalue	Uniprot:Description	COG:gene	COG:Score	COG:Eval	COG:num	Pfam:pfam_ID	Pfam:pfam_Name	Pfam:pfam_Description	GO:biological_process	GO:cellular_component	GO:molecular_function	KEGG:KO	KEGG:Description
chr1	27763163	27763316	38	5.43478	7.64752	3.87337	132	27755443	27816496	NM_006990	Intron	-	gi|297282662|ref|XP_001111312.2|	1348	2e-165	PREDICTED: wiskott-Aldrich syndrome protein family member 2-like [Macaca mulatta]	gi|426328622|ref|XM_004025302.1|	4959	0	PREDICTED: Gorilla gorilla gorilla WAS protein family, member 2 (WASF2), mRNA	Q9Y6W5	522	1e-165	Wiskott-Aldrich syndrome protein family member 2	.	.	.	.	pfam15322	PMSI1	Protein missing in infertile sperm 1, putative. This family of proteins is found in eukaryotes. Proteins in this family are typically between 249 and 341 amino acids in length.	GO:0030036|actin cytoskeleton organization;GO:0030048|actin filament-based movement;GO:0007188|adenylate cyclase-modulating G-protein coupled receptor signaling pathway;GO:0001667|ameboidal-type cell migration;GO:0001525|angiogenesis;GO:0038096|Fc-gamma receptor signaling pathway involved in phagocytosis;GO:0030032|lamellipodium assembly;GO:0072673|lamellipodium morphogenesis;GO:0035855|megakaryo…	GO:0015629|actin cytoskeleton;GO:0005913|cell-cell adherens junction;GO:0005829|cytosol;GO:0005769|early endosome;GO:0070062|extracellular exosome;GO:0005622|intracellular;GO:0030027|lamellipodium;GO:0001726|ruffle;GO:0031209|SCAR complex;	GO:0003779|actin binding;GO:0098641|cadherin binding involved in cell-cell adhesion;GO:0032403|protein complex binding;	K05748	WASF2; WAS protein family, member 2
chr1	27763163	27763316	38	5.43478	7.64752	3.87337	132	27755443	27816496	NM_001201404	Intron	-	gi|319655728|ref|NP_001188333.1|	1303	1e-162	wiskott-Aldrich syndrome protein family member 2 isoform 2 [Homo sapiens]	gi|544407916|ref|XM_005544277.1|	4448	0	PREDICTED: Macaca fascicularis WAS protein family, member 2 (WASF2), transcript variant X4, mRNA	Q9Y6W5	496	3e-157	Wiskott-Aldrich syndrome protein family member 2	.	.	.	.	pfam15322	PMSI1	Protein missing in infertile sperm 1, putative. This family of proteins is found in eukaryotes. Proteins in this family are typically between 249 and 341 amino acids in length.	GO:0030036|actin cytoskeleton organization;GO:0030048|actin filament-based movement;GO:0007188|adenylate cyclase-modulating G-protein coupled receptor signaling pathway;GO:0001667|ameboidal-type cell migration;GO:0001525|angiogenesis;GO:0038096|Fc-gamma receptor signaling pathway involved in phagocytosis;GO:0030032|lamellipodium assembly;GO:0072673|lamellipodium morphogenesis;GO:0035855|megakaryo…	GO:0015629|actin cytoskeleton;GO:0005913|cell-cell adherens junction;GO:0005829|cytosol;GO:0005769|early endosome;GO:0070062|extracellular exosome;GO:0005622|intracellular;GO:0030027|lamellipodium;GO:0001726|ruffle;GO:0031209|SCAR complex;	GO:0003779|actin binding;GO:0098641|cadherin binding involved in cell-cell adhesion;GO:0032403|protein complex binding;	K05748	WASF2; WAS protein family, member 2
chr1	33023524	33023674	22	4.4164	5.55371	2.22244	113	33019141	33060654	NR_111980	Intron	+	gi|686704973|ref|XP_009251334.1|	383	2e-36	PREDICTED: zinc finger and BTB domain-containing protein 8A isoform X2 [Pongo abelii]	gi|612407898|ref|NR_111980.1|	6360	0	Homo sapiens zinc finger and BTB domain containing 8A (ZBTB8A), transcript variant 3, non-coding RNA	Q0VCJ6	82.4	2e-14	Zinc finger and BTB domain-containing protein 8A	.	.	.	.	pfam13900	GVQW	Putative binding domain. This short domain is often found nested inside other longer domains. The function is not known, but the domain carries a highly conserved GVQW motif. The members are rich in proline and cysteine. This may be a binding domain.	GO:0006355|regulation of transcription, DNA-templated;GO:0006351|transcription, DNA-templated;	GO:0005634|nucleus;	GO:0003677|DNA binding;GO:0046872|metal ion binding;	K10495	ZBTB8; zinc finger and BTB domain-containing protein 8
chr1	33023524	33023674	22	4.4164	5.55371	2.22244	113	33019141	33058531	NM_001040441	Intron	+	gi|251765171|sp|Q96BR9.2|ZBT8A_HUMAN	2281	0	RecName: Full=Zinc finger and BTB domain-containing protein 8A; AltName: Full=BTB/POZ and zinc-finger domain-containing factor; AltName: Full=BTB/POZ and zinc-finger domains factor on chromosome 1; Short=BOZ-F1	gi|612407807|ref|NM_001040441.2|	7365	0	Homo sapiens zinc finger and BTB domain containing 8A (ZBTB8A), transcript variant 1, mRNA	Q96BR9	879	0	Zinc finger and BTB domain-containing protein 8A	.	.	.	.	pfam13900	GVQW	Putative binding domain. This short domain is often found nested inside other longer domains. The function is not known, but the domain carries a highly conserved GVQW motif. The members are rich in proline and cysteine. This may be a binding domain.	GO:0006355|regulation of transcription, DNA-templated;GO:0006351|transcription, DNA-templated;	GO:0005634|nucleus;	GO:0003677|DNA binding;GO:0046872|metal ion binding;	K10495	ZBTB8; zinc finger and BTB domain-containing protein 8
chr1	33023524	33023674	22	4.4164	5.55371	2.22244	113	33019141	33058531	NM_001291496	Intron	+	gi|686704973|ref|XP_009251334.1|	1779	0	PREDICTED: zinc finger and BTB domain-containing protein 8A isoform X2 [Pongo abelii]	gi|612407815|ref|NM_001291496.1|	7184	0	Homo sapiens zinc finger and BTB domain containing 8A (ZBTB8A), transcript variant 2, mRNA	Q96BR9	86.7	7e-16	Zinc finger and BTB domain-containing protein 8A	.	.	.	.	pfam13900	GVQW	Putative binding domain. This short domain is often found nested inside other longer domains. The function is not known, but the domain carries a highly conserved GVQW motif. The members are rich in proline and cysteine. This may be a binding domain.	GO:0006355|regulation of transcription, DNA-templated;GO:0006351|transcription, DNA-templated;	GO:0005634|nucleus;	GO:0003677|DNA binding;GO:0046872|metal ion binding;	K10495	ZBTB8; zinc finger and BTB domain-containing protein 8
chr1	47779916	47780066	32	5.14469	6.86475	3.22427	71	47779819	47781819	NM_001048166	Promoter	-	gi|115298663|ref|NP_001041631.1|	6629	0	SCL-interrupting locus protein isoform 1 [Homo sapiens]	gi|115298662|ref|NM_001048166.1|	5019	0	Homo sapiens SCL/TAL1 interrupting locus (STIL), transcript variant 1, mRNA	Q15468	2553	0	SCL-interrupting locus protein	.	.	.	.	pfam15253	STIL_N	SCL-interrupting locus protein N-terminus.	GO:0008283|cell proliferation;GO:0051298|centrosome duplication;GO:0007368|determination of left/right symmetry;GO:0000578|embryonic axis specification;GO:0033504|floor plate development;GO:0030900|forebrain development;GO:0001947|heart looping;GO:0001701|in utero embryonic development;GO:0007052|mitotic spindle organization;GO:0035264|multicellular organism growth;GO:0043066|negative regulation …	GO:0005814|centriole;GO:0005813|centrosome;GO:0005737|cytoplasm;GO:0005829|cytosol;	.	K16724	STIL; SCL-interrupting locus protein
chr1	47779916	47780066	32	5.14469	6.86475	3.22427	71	47779819	47781819	NM_001282939	Promoter	-	gi|544711295|ref|NP_001269868.1|	6346	0	SCL-interrupting locus protein isoform 5 [Homo sapiens]	gi|544711294|ref|NM_001282939.1|	4898	0	Homo sapiens SCL/TAL1 interrupting locus (STIL), transcript variant 6, mRNA	Q15468	2416	0	SCL-interrupting locus protein	.	.	.	.	pfam15253	STIL_N	SCL-interrupting locus protein N-terminus.	GO:0008283|cell proliferation;GO:0051298|centrosome duplication;GO:0007368|determination of left/right symmetry;GO:0000578|embryonic axis specification;GO:0033504|floor plate development;GO:0030900|forebrain development;GO:0001947|heart looping;GO:0001701|in utero embryonic development;GO:0007052|mitotic spindle organization;GO:0035264|multicellular organism growth;GO:0043066|negative regulation …	GO:0005814|centriole;GO:0005813|centrosome;GO:0005737|cytoplasm;GO:0005829|cytosol;	.	K16724	STIL; SCL-interrupting locus protein
chr1	47779916	47780066	32	5.14469	6.86475	3.22427	71	47779819	47781819	NM_001282938	Promoter	-	gi|544711292|ref|NP_001269867.1|	6371	0	SCL-interrupting locus protein isoform 4 [Homo sapiens]	gi|544711291|ref|NM_001282938.1|	5087	0	Homo sapiens SCL/TAL1 interrupting locus (STIL), transcript variant 5, mRNA	Q15468	2434	0	SCL-interrupting locus protein	.	.	.	.	pfam15253	STIL_N	SCL-interrupting locus protein N-terminus.	GO:0008283|cell proliferation;GO:0051298|centrosome duplication;GO:0007368|determination of left/right symmetry;GO:0000578|embryonic axis specification;GO:0033504|floor plate development;GO:0030900|forebrain development;GO:0001947|heart looping;GO:0001701|in utero embryonic development;GO:0007052|mitotic spindle organization;GO:0035264|multicellular organism growth;GO:0043066|negative regulation …	GO:0005814|centriole;GO:0005813|centrosome;GO:0005737|cytoplasm;GO:0005829|cytosol;	.	K16724	STIL; SCL-interrupting locus protein
chr1	47779916	47780066	32	5.14469	6.86475	3.22427	71	47779819	47781819	NM_001282937	Promoter	-	gi|544711278|ref|NP_001269866.1|	6598	0	SCL-interrupting locus protein isoform 3 [Homo sapiens]	gi|544711277|ref|NM_001282937.1|	5174	0	Homo sapiens SCL/TAL1 interrupting locus (STIL), transcript variant 4, mRNA	Q15468	2533	0	SCL-interrupting locus protein	.	.	.	.	pfam15253	STIL_N	SCL-interrupting locus protein N-terminus.	GO:0008283|cell proliferation;GO:0051298|centrosome duplication;GO:0007368|determination of left/right symmetry;GO:0000578|embryonic axis specification;GO:0033504|floor plate development;GO:0030900|forebrain development;GO:0001947|heart looping;GO:0001701|in utero embryonic development;GO:0007052|mitotic spindle organization;GO:0035264|multicellular organism growth;GO:0043066|negative regulation …	GO:0005814|centriole;GO:0005813|centrosome;GO:0005737|cytoplasm;GO:0005829|cytosol;	.	K16724	STIL; SCL-interrupting locus protein
chr1	47779916	47780066	32	5.14469	6.86475	3.22427	71	47779819	47781819	NM_001282936	Promoter	-	gi|115298661|ref|NP_003026.2|	6678	0	SCL-interrupting locus protein isoform 2 [Homo sapiens]	gi|544711271|ref|NM_001282936.1|	5225	0	Homo sapiens SCL/TAL1 interrupting locus (STIL), transcript variant 3, mRNA	Q15468	2576	0	SCL-interrupting locus protein	.	.	.	.	pfam15253	STIL_N	SCL-interrupting locus protein N-terminus.	GO:0008283|cell proliferation;GO:0051298|centrosome duplication;GO:0007368|determination of left/right symmetry;GO:0000578|embryonic axis specification;GO:0033504|floor plate development;GO:0030900|forebrain development;GO:0001947|heart looping;GO:0001701|in utero embryonic development;GO:0007052|mitotic spindle organization;GO:0035264|multicellular organism growth;GO:0043066|negative regulation …	GO:0005814|centriole;GO:0005813|centrosome;GO:0005737|cytoplasm;GO:0005829|cytosol;	.	K16724	STIL; SCL-interrupting locus protein
chr1	47779916	47780066	32	5.14469	6.86475	3.22427	71	47779819	47781819	NM_003035	Promoter	-	gi|115298661|ref|NP_003026.2|	6678	0	SCL-interrupting locus protein isoform 2 [Homo sapiens]	gi|115298660|ref|NM_003035.2|	5016	0	Homo sapiens SCL/TAL1 interrupting locus (STIL), transcript variant 2, mRNA	Q15468	2576	0	SCL-interrupting locus protein	.	.	.	.	pfam15253	STIL_N	SCL-interrupting locus protein N-terminus.	GO:0008283|cell proliferation;GO:0051298|centrosome duplication;GO:0007368|determination of left/right symmetry;GO:0000578|embryonic axis specification;GO:0033504|floor plate development;GO:0030900|forebrain development;GO:0001947|heart looping;GO:0001701|in utero embryonic development;GO:0007052|mitotic spindle organization;GO:0035264|multicellular organism growth;GO:0043066|negative regulation …	GO:0005814|centriole;GO:0005813|centrosome;GO:0005737|cytoplasm;GO:0005829|cytosol;	.	K16724	STIL; SCL-interrupting locus protein
chr1	48710360	48710544	38	5.43478	7.64752	3.87337	83	48708288	48713006	NM_001011547	Intron	+	gi|206597483|ref|NP_001011547.2|	3053	0	sodium/glucose cotransporter 4 isoform 2 [Homo sapiens]	gi|206597482|ref|NM_001011547.2|	3199	0	Homo sapiens solute carrier family 5 (sodium/sugar cotransporter), member 9 (SLC5A9), transcript variant 2, mRNA	Q2M3M2	1180	0	Sodium/glucose cotransporter 4	BH2222	125	5e-29	COG4146	pfam00474	SSF	Sodium:solute symporter family. Membership of this family is supported by a significant blast score.	.	GO:0070062|extracellular exosome;GO:0005887|integral component of plasma membrane;GO:0005886|plasma membrane;	GO:0005362|low-affinity glucose:sodium symporter activity;GO:0015293|symporter activity;	K14389	SLC5A9, SGLT4; solute carrier family 5 (sodium/glucose cotransporter), member 9
chr1	48710360	48710544	38	5.43478	7.64752	3.87337	83	48708288	48713006	NM_001135181	Intron	+	gi|206597487|ref|NP_001128653.1|	3189	0	sodium/glucose cotransporter 4 isoform 1 [Homo sapiens]	gi|206597486|ref|NM_001135181.1|	3274	0	Homo sapiens solute carrier family 5 (sodium/sugar cotransporter), member 9 (SLC5A9), transcript variant 1, mRNA	Q2M3M2	1166	0	Sodium/glucose cotransporter 4	BH2222	116	4e-26	COG4146	pfam00474	SSF	Sodium:solute symporter family. Membership of this family is supported by a significant blast score.	.	GO:0070062|extracellular exosome;GO:0005887|integral component of plasma membrane;GO:0005886|plasma membrane;	GO:0005362|low-affinity glucose:sodium symporter activity;GO:0015293|symporter activity;	K14389	SLC5A9, SGLT4; solute carrier family 5 (sodium/glucose cotransporter), member 9
chr1	49302574	49302724	37	5.46075	7.44493	3.70389	72	49128913	49332862	NM_001323575	Intron	-	gi|578799971|ref|XP_006711049.1|	2682	0	PREDICTED: cytosolic carboxypeptidase 6 isoform X3 [Homo sapiens]	gi|635108321|ref|XM_007978829.1|	2663	0	PREDICTED: Chlorocebus sabaeus ATP/GTP binding protein-like 4 (AGBL4), mRNA	Q5VU57	1031	0	Cytosolic carboxypeptidase 6	RSc2008	117	4e-27	COG2866	pfam00246	Peptidase_M14	Zinc carboxypeptidase.	GO:0035609|C-terminal protein deglutamylation;GO:0051607|defense response to virus;GO:0035608|protein deglutamylation;GO:0035610|protein side chain deglutamylation;	GO:0005814|centriole;GO:0036064|ciliary basal body;GO:0005829|cytosol;GO:0005794|Golgi apparatus;	GO:0004181|metallocarboxypeptidase activity;GO:0015631|tubulin binding;GO:0008270|zinc ion binding;	.	.
chr1	49302574	49302724	37	5.46075	7.44493	3.70389	72	49128913	49332862	NM_001323573	Intron	-	gi|767906454|ref|XP_011540611.1|	2744	0	PREDICTED: cytosolic carboxypeptidase 6 isoform X2 [Homo sapiens]	gi|544406086|ref|XM_005543434.1|	2670	0	PREDICTED: Macaca fascicularis uncharacterized LOC101925062 (LOC101925062), transcript variant X5, mRNA	Q5VU57	1023	0	Cytosolic carboxypeptidase 6	RSc2008	112	1e-25	COG2866	pfam00246	Peptidase_M14	Zinc carboxypeptidase.	GO:0035609|C-terminal protein deglutamylation;GO:0051607|defense response to virus;GO:0035608|protein deglutamylation;GO:0035610|protein side chain deglutamylation;	GO:0005814|centriole;GO:0036064|ciliary basal body;GO:0005829|cytosol;GO:0005794|Golgi apparatus;	GO:0004181|metallocarboxypeptidase activity;GO:0015631|tubulin binding;GO:0008270|zinc ion binding;	.	.
chr1	49302574	49302724	37	5.46075	7.44493	3.70389	72	49128913	49332862	NM_001323574	Intron	-	gi|767906454|ref|XP_011540611.1|	2727	0	PREDICTED: cytosolic carboxypeptidase 6 isoform X2 [Homo sapiens]	gi|190194402|ref|NM_032785.3|	2549	0	Homo sapiens ATP/GTP binding protein-like 4 (AGBL4), mRNA	Q5VU57	1048	0	Cytosolic carboxypeptidase 6	RSc2008	112	2e-25	COG2866	pfam00246	Peptidase_M14	Zinc carboxypeptidase.	GO:0035609|C-terminal protein deglutamylation;GO:0051607|defense response to virus;GO:0035608|protein deglutamylation;GO:0035610|protein side chain deglutamylation;	GO:0005814|centriole;GO:0036064|ciliary basal body;GO:0005829|cytosol;GO:0005794|Golgi apparatus;	GO:0004181|metallocarboxypeptidase activity;GO:0015631|tubulin binding;GO:0008270|zinc ion binding;	.	.
chr1	49302574	49302724	37	5.46075	7.44493	3.70389	72	49128913	49332862	NM_032785	Intron	-	gi|193787735|dbj|BAG52938.1|	2737	0	unnamed protein product [Homo sapiens]	gi|190194402|ref|NM_032785.3|	2988	0	Homo sapiens ATP/GTP binding protein-like 4 (AGBL4), mRNA	Q5VU57	1056	0	Cytosolic carboxypeptidase 6	RSc2008	117	4e-27	COG2866	pfam00246	Peptidase_M14	Zinc carboxypeptidase.	GO:0035609|C-terminal protein deglutamylation;GO:0051607|defense response to virus;GO:0035608|protein deglutamylation;GO:0035610|protein side chain deglutamylation;	GO:0005814|centriole;GO:0036064|ciliary basal body;GO:0005829|cytosol;GO:0005794|Golgi apparatus;	GO:0004181|metallocarboxypeptidase activity;GO:0015631|tubulin binding;GO:0008270|zinc ion binding;	.	.
chr1	49302574	49302724	37	5.46075	7.44493	3.70389	72	49155575	49332862	NR_136623	Intron	-	gi|767906454|ref|XP_011540611.1|	1535	0	PREDICTED: cytosolic carboxypeptidase 6 isoform X2 [Homo sapiens]	gi|194378123|dbj|AK294633.1|	2275	0	Homo sapiens cDNA FLJ60499 complete cds	Q09LZ8	96.3	3e-19	Cytosolic carboxypeptidase 6	RSc2008	89	6e-18	COG2866	pfam00246	Peptidase_M14	Zinc carboxypeptidase.	GO:0035609|C-terminal protein deglutamylation;GO:0051607|defense response to virus;GO:0035608|protein deglutamylation;GO:0035610|protein side chain deglutamylation;	GO:0005814|centriole;GO:0036064|ciliary basal body;GO:0005829|cytosol;GO:0005794|Golgi apparatus;	GO:0004181|metallocarboxypeptidase activity;GO:0015631|tubulin binding;GO:0008270|zinc ion binding;	.	.
chr1	49446426	49446576	27	4.77816	6.20638	2.72404	69	49332902	49511255	NM_001323573	Intron	-	gi|767906454|ref|XP_011540611.1|	2744	0	PREDICTED: cytosolic carboxypeptidase 6 isoform X2 [Homo sapiens]	gi|544406086|ref|XM_005543434.1|	2670	0	PREDICTED: Macaca fascicularis uncharacterized LOC101925062 (LOC101925062), transcript variant X5, mRNA	Q5VU57	1023	0	Cytosolic carboxypeptidase 6	RSc2008	112	1e-25	COG2866	pfam00246	Peptidase_M14	Zinc carboxypeptidase.	GO:0035609|C-terminal protein deglutamylation;GO:0051607|defense response to virus;GO:0035608|protein deglutamylation;GO:0035610|protein side chain deglutamylation;	GO:0005814|centriole;GO:0036064|ciliary basal body;GO:0005829|cytosol;GO:0005794|Golgi apparatus;	GO:0004181|metallocarboxypeptidase activity;GO:0015631|tubulin binding;GO:0008270|zinc ion binding;	.	.
chr1	49446426	49446576	27	4.77816	6.20638	2.72404	69	49332902	49511255	NM_001323575	Intron	-	gi|578799971|ref|XP_006711049.1|	2682	0	PREDICTED: cytosolic carboxypeptidase 6 isoform X3 [Homo sapiens]	gi|635108321|ref|XM_007978829.1|	2663	0	PREDICTED: Chlorocebus sabaeus ATP/GTP binding protein-like 4 (AGBL4), mRNA	Q5VU57	1031	0	Cytosolic carboxypeptidase 6	RSc2008	117	4e-27	COG2866	pfam00246	Peptidase_M14	Zinc carboxypeptidase.	GO:0035609|C-terminal protein deglutamylation;GO:0051607|defense response to virus;GO:0035608|protein deglutamylation;GO:0035610|protein side chain deglutamylation;	GO:0005814|centriole;GO:0036064|ciliary basal body;GO:0005829|cytosol;GO:0005794|Golgi apparatus;	GO:0004181|metallocarboxypeptidase activity;GO:0015631|tubulin binding;GO:0008270|zinc ion binding;	.	.
chr1	49446426	49446576	27	4.77816	6.20638	2.72404	69	49332902	49511255	NR_136623	Intron	-	gi|767906454|ref|XP_011540611.1|	1535	0	PREDICTED: cytosolic carboxypeptidase 6 isoform X2 [Homo sapiens]	gi|194378123|dbj|AK294633.1|	2275	0	Homo sapiens cDNA FLJ60499 complete cds	Q09LZ8	96.3	3e-19	Cytosolic carboxypeptidase 6	RSc2008	89	6e-18	COG2866	pfam00246	Peptidase_M14	Zinc carboxypeptidase.	GO:0035609|C-terminal protein deglutamylation;GO:0051607|defense response to virus;GO:0035608|protein deglutamylation;GO:0035610|protein side chain deglutamylation;	GO:0005814|centriole;GO:0036064|ciliary basal body;GO:0005829|cytosol;GO:0005794|Golgi apparatus;	GO:0004181|metallocarboxypeptidase activity;GO:0015631|tubulin binding;GO:0008270|zinc ion binding;	.	.
chr1	49446426	49446576	27	4.77816	6.20638	2.72404	69	49332902	49511255	NM_001323574	Intron	-	gi|767906454|ref|XP_011540611.1|	2727	0	PREDICTED: cytosolic carboxypeptidase 6 isoform X2 [Homo sapiens]	gi|190194402|ref|NM_032785.3|	2549	0	Homo sapiens ATP/GTP binding protein-like 4 (AGBL4), mRNA	Q5VU57	1048	0	Cytosolic carboxypeptidase 6	RSc2008	112	2e-25	COG2866	pfam00246	Peptidase_M14	Zinc carboxypeptidase.	GO:0035609|C-terminal protein deglutamylation;GO:0051607|defense response to virus;GO:0035608|protein deglutamylation;GO:0035610|protein side chain deglutamylation;	GO:0005814|centriole;GO:0036064|ciliary basal body;GO:0005829|cytosol;GO:0005794|Golgi apparatus;	GO:0004181|metallocarboxypeptidase activity;GO:0015631|tubulin binding;GO:0008270|zinc ion binding;	.	.
chr1	49446426	49446576	27	4.77816	6.20638	2.72404	69	49332902	49511255	NM_032785	Intron	-	gi|193787735|dbj|BAG52938.1|	2737	0	unnamed protein product [Homo sapiens]	gi|190194402|ref|NM_032785.3|	2988	0	Homo sapiens ATP/GTP binding protein-like 4 (AGBL4), mRNA	Q5VU57	1056	0	Cytosolic carboxypeptidase 6	RSc2008	117	4e-27	COG2866	pfam00246	Peptidase_M14	Zinc carboxypeptidase.	GO:0035609|C-terminal protein deglutamylation;GO:0051607|defense response to virus;GO:0035608|protein deglutamylation;GO:0035610|protein side chain deglutamylation;	GO:0005814|centriole;GO:0036064|ciliary basal body;GO:0005829|cytosol;GO:0005794|Golgi apparatus;	GO:0004181|metallocarboxypeptidase activity;GO:0015631|tubulin binding;GO:0008270|zinc ion binding;	.	.
chr1	49635854	49636260	54	6.07477	9.51295	5.47778	82	49511472	49711441	NM_001323573	Intron	-	gi|767906454|ref|XP_011540611.1|	2744	0	PREDICTED: cytosolic carboxypeptidase 6 isoform X2 [Homo sapiens]	gi|544406086|ref|XM_005543434.1|	2670	0	PREDICTED: Macaca fascicularis uncharacterized LOC101925062 (LOC101925062), transcript variant X5, mRNA	Q5VU57	1023	0	Cytosolic carboxypeptidase 6	RSc2008	112	1e-25	COG2866	pfam00246	Peptidase_M14	Zinc carboxypeptidase.	GO:0035609|C-terminal protein deglutamylation;GO:0051607|defense response to virus;GO:0035608|protein deglutamylation;GO:0035610|protein side chain deglutamylation;	GO:0005814|centriole;GO:0036064|ciliary basal body;GO:0005829|cytosol;GO:0005794|Golgi apparatus;	GO:0004181|metallocarboxypeptidase activity;GO:0015631|tubulin binding;GO:0008270|zinc ion binding;	.	.
chr1	49635854	49636260	54	6.07477	9.51295	5.47778	82	49511472	49711441	NR_136623	Intron	-	gi|767906454|ref|XP_011540611.1|	1535	0	PREDICTED: cytosolic carboxypeptidase 6 isoform X2 [Homo sapiens]	gi|194378123|dbj|AK294633.1|	2275	0	Homo sapiens cDNA FLJ60499 complete cds	Q09LZ8	96.3	3e-19	Cytosolic carboxypeptidase 6	RSc2008	89	6e-18	COG2866	pfam00246	Peptidase_M14	Zinc carboxypeptidase.	GO:0035609|C-terminal protein deglutamylation;GO:0051607|defense response to virus;GO:0035608|protein deglutamylation;GO:0035610|protein side chain deglutamylation;	GO:0005814|centriole;GO:0036064|ciliary basal body;GO:0005829|cytosol;GO:0005794|Golgi apparatus;	GO:0004181|metallocarboxypeptidase activity;GO:0015631|tubulin binding;GO:0008270|zinc ion binding;	.	.
chr1	49635854	49636260	54	6.07477	9.51295	5.47778	82	49511472	49711441	NM_001323574	Intron	-	gi|767906454|ref|XP_011540611.1|	2727	0	PREDICTED: cytosolic carboxypeptidase 6 isoform X2 [Homo sapiens]	gi|190194402|ref|NM_032785.3|	2549	0	Homo sapiens ATP/GTP binding protein-like 4 (AGBL4), mRNA	Q5VU57	1048	0	Cytosolic carboxypeptidase 6	RSc2008	112	2e-25	COG2866	pfam00246	Peptidase_M14	Zinc carboxypeptidase.	GO:0035609|C-terminal protein deglutamylation;GO:0051607|defense response to virus;GO:0035608|protein deglutamylation;GO:0035610|protein side chain deglutamylation;	GO:0005814|centriole;GO:0036064|ciliary basal body;GO:0005829|cytosol;GO:0005794|Golgi apparatus;	GO:0004181|metallocarboxypeptidase activity;GO:0015631|tubulin binding;GO:0008270|zinc ion binding;	.	.
chr1	49635854	49636260	54	6.07477	9.51295	5.47778	82	49511472	49711441	NM_001323575	Intron	-	gi|578799971|ref|XP_006711049.1|	2682	0	PREDICTED: cytosolic carboxypeptidase 6 isoform X3 [Homo sapiens]	gi|635108321|ref|XM_007978829.1|	2663	0	PREDICTED: Chlorocebus sabaeus ATP/GTP binding protein-like 4 (AGBL4), mRNA	Q5VU57	1031	0	Cytosolic carboxypeptidase 6	RSc2008	117	4e-27	COG2866	pfam00246	Peptidase_M14	Zinc carboxypeptidase.	GO:0035609|C-terminal protein deglutamylation;GO:0051607|defense response to virus;GO:0035608|protein deglutamylation;GO:0035610|protein side chain deglutamylation;	GO:0005814|centriole;GO:0036064|ciliary basal body;GO:0005829|cytosol;GO:0005794|Golgi apparatus;	GO:0004181|metallocarboxypeptidase activity;GO:0015631|tubulin binding;GO:0008270|zinc ion binding;	.	.
chr1	49635854	49636260	54	6.07477	9.51295	5.47778	82	49511472	49711441	NM_032785	Intron	-	gi|193787735|dbj|BAG52938.1|	2737	0	unnamed protein product [Homo sapiens]	gi|190194402|ref|NM_032785.3|	2988	0	Homo sapiens ATP/GTP binding protein-like 4 (AGBL4), mRNA	Q5VU57	1056	0	Cytosolic carboxypeptidase 6	RSc2008	117	4e-27	COG2866	pfam00246	Peptidase_M14	Zinc carboxypeptidase.	GO:0035609|C-terminal protein deglutamylation;GO:0051607|defense response to virus;GO:0035608|protein deglutamylation;GO:0035610|protein side chain deglutamylation;	GO:0005814|centriole;GO:0036064|ciliary basal body;GO:0005829|cytosol;GO:0005794|Golgi apparatus;	GO:0004181|metallocarboxypeptidase activity;GO:0015631|tubulin binding;GO:0008270|zinc ion binding;	.	.
chr1	49635854	49636260	85	7.52941	12.9611	8.59251	276	49511472	49711441	NM_001323573	Intron	-	gi|767906454|ref|XP_011540611.1|	2744	0	PREDICTED: cytosolic carboxypeptidase 6 isoform X2 [Homo sapiens]	gi|544406086|ref|XM_005543434.1|	2670	0	PREDICTED: Macaca fascicularis uncharacterized LOC101925062 (LOC101925062), transcript variant X5, mRNA	Q5VU57	1023	0	Cytosolic carboxypeptidase 6	RSc2008	112	1e-25	COG2866	pfam00246	Peptidase_M14	Zinc carboxypeptidase.	GO:0035609|C-terminal protein deglutamylation;GO:0051607|defense response to virus;GO:0035608|protein deglutamylation;GO:0035610|protein side chain deglutamylation;	GO:0005814|centriole;GO:0036064|ciliary basal body;GO:0005829|cytosol;GO:0005794|Golgi apparatus;	GO:0004181|metallocarboxypeptidase activity;GO:0015631|tubulin binding;GO:0008270|zinc ion binding;	.	.
chr1	49635854	49636260	85	7.52941	12.9611	8.59251	276	49511472	49711441	NR_136623	Intron	-	gi|767906454|ref|XP_011540611.1|	1535	0	PREDICTED: cytosolic carboxypeptidase 6 isoform X2 [Homo sapiens]	gi|194378123|dbj|AK294633.1|	2275	0	Homo sapiens cDNA FLJ60499 complete cds	Q09LZ8	96.3	3e-19	Cytosolic carboxypeptidase 6	RSc2008	89	6e-18	COG2866	pfam00246	Peptidase_M14	Zinc carboxypeptidase.	GO:0035609|C-terminal protein deglutamylation;GO:0051607|defense response to virus;GO:0035608|protein deglutamylation;GO:0035610|protein side chain deglutamylation;	GO:0005814|centriole;GO:0036064|ciliary basal body;GO:0005829|cytosol;GO:0005794|Golgi apparatus;	GO:0004181|metallocarboxypeptidase activity;GO:0015631|tubulin binding;GO:0008270|zinc ion binding;	.	.
chr1	49635854	49636260	85	7.52941	12.9611	8.59251	276	49511472	49711441	NM_001323574	Intron	-	gi|767906454|ref|XP_011540611.1|	2727	0	PREDICTED: cytosolic carboxypeptidase 6 isoform X2 [Homo sapiens]	gi|190194402|ref|NM_032785.3|	2549	0	Homo sapiens ATP/GTP binding protein-like 4 (AGBL4), mRNA	Q5VU57	1048	0	Cytosolic carboxypeptidase 6	RSc2008	112	2e-25	COG2866	pfam00246	Peptidase_M14	Zinc carboxypeptidase.	GO:0035609|C-terminal protein deglutamylation;GO:0051607|defense response to virus;GO:0035608|protein deglutamylation;GO:0035610|protein side chain deglutamylation;	GO:0005814|centriole;GO:0036064|ciliary basal body;GO:0005829|cytosol;GO:0005794|Golgi apparatus;	GO:0004181|metallocarboxypeptidase activity;GO:0015631|tubulin binding;GO:0008270|zinc ion binding;	.	.
chr1	49635854	49636260	85	7.52941	12.9611	8.59251	276	49511472	49711441	NM_001323575	Intron	-	gi|578799971|ref|XP_006711049.1|	2682	0	PREDICTED: cytosolic carboxypeptidase 6 isoform X3 [Homo sapiens]	gi|635108321|ref|XM_007978829.1|	2663	0	PREDICTED: Chlorocebus sabaeus ATP/GTP binding protein-like 4 (AGBL4), mRNA	Q5VU57	1031	0	Cytosolic carboxypeptidase 6	RSc2008	117	4e-27	COG2866	pfam00246	Peptidase_M14	Zinc carboxypeptidase.	GO:0035609|C-terminal protein deglutamylation;GO:0051607|defense response to virus;GO:0035608|protein deglutamylation;GO:0035610|protein side chain deglutamylation;	GO:0005814|centriole;GO:0036064|ciliary basal body;GO:0005829|cytosol;GO:0005794|Golgi apparatus;	GO:0004181|metallocarboxypeptidase activity;GO:0015631|tubulin binding;GO:0008270|zinc ion binding;	.	.
chr1	49635854	49636260	85	7.52941	12.9611	8.59251	276	49511472	49711441	NM_032785	Intron	-	gi|193787735|dbj|BAG52938.1|	2737	0	unnamed protein product [Homo sapiens]	gi|190194402|ref|NM_032785.3|	2988	0	Homo sapiens ATP/GTP binding protein-like 4 (AGBL4), mRNA	Q5VU57	1056	0	Cytosolic carboxypeptidase 6	RSc2008	117	4e-27	COG2866	pfam00246	Peptidase_M14	Zinc carboxypeptidase.	GO:0035609|C-terminal protein deglutamylation;GO:0051607|defense response to virus;GO:0035608|protein deglutamylation;GO:0035610|protein side chain deglutamylation;	GO:0005814|centriole;GO:0036064|ciliary basal body;GO:0005829|cytosol;GO:0005794|Golgi apparatus;	GO:0004181|metallocarboxypeptidase activity;GO:0015631|tubulin binding;GO:0008270|zinc ion binding;	.	.
chr1	49909384	49909559	41	5.73248	7.97909	4.14451	106	49888806	49935470	NR_046839	Intron	-	.	.	.	.	gi|570700884|ref|NR_046839.1|	514	0	Homo sapiens AGBL4 intronic transcript 1 (AGBL4-IT1), long non-coding RNA	.	.	.	.	.	.	.	.	pfam11737	DUF3300	Protein of unknown function (DUF3300). This hypothetical bacterial gene product has a long hydrophobic segment and is thus likely to be a membrane protein.	.	.	.	.	.
chr1	49909384	49909559	41	5.73248	7.97909	4.14451	106	49711536	50162984	NM_001323575	Intron	-	gi|578799971|ref|XP_006711049.1|	2682	0	PREDICTED: cytosolic carboxypeptidase 6 isoform X3 [Homo sapiens]	gi|635108321|ref|XM_007978829.1|	2663	0	PREDICTED: Chlorocebus sabaeus ATP/GTP binding protein-like 4 (AGBL4), mRNA	Q5VU57	1031	0	Cytosolic carboxypeptidase 6	RSc2008	117	4e-27	COG2866	pfam00246	Peptidase_M14	Zinc carboxypeptidase.	GO:0035609|C-terminal protein deglutamylation;GO:0051607|defense response to virus;GO:0035608|protein deglutamylation;GO:0035610|protein side chain deglutamylation;	GO:0005814|centriole;GO:0036064|ciliary basal body;GO:0005829|cytosol;GO:0005794|Golgi apparatus;	GO:0004181|metallocarboxypeptidase activity;GO:0015631|tubulin binding;GO:0008270|zinc ion binding;	.	.
chr1	49909384	49909559	41	5.73248	7.97909	4.14451	106	49711536	50162984	NM_032785	Intron	-	gi|193787735|dbj|BAG52938.1|	2737	0	unnamed protein product [Homo sapiens]	gi|190194402|ref|NM_032785.3|	2988	0	Homo sapiens ATP/GTP binding protein-like 4 (AGBL4), mRNA	Q5VU57	1056	0	Cytosolic carboxypeptidase 6	RSc2008	117	4e-27	COG2866	pfam00246	Peptidase_M14	Zinc carboxypeptidase.	GO:0035609|C-terminal protein deglutamylation;GO:0051607|defense response to virus;GO:0035608|protein deglutamylation;GO:0035610|protein side chain deglutamylation;	GO:0005814|centriole;GO:0036064|ciliary basal body;GO:0005829|cytosol;GO:0005794|Golgi apparatus;	GO:0004181|metallocarboxypeptidase activity;GO:0015631|tubulin binding;GO:0008270|zinc ion binding;	.	.
chr1	49909384	49909559	41	5.73248	7.97909	4.14451	106	49711536	50317067	NR_136623	Intron	-	gi|767906454|ref|XP_011540611.1|	1535	0	PREDICTED: cytosolic carboxypeptidase 6 isoform X2 [Homo sapiens]	gi|194378123|dbj|AK294633.1|	2275	0	Homo sapiens cDNA FLJ60499 complete cds	Q09LZ8	96.3	3e-19	Cytosolic carboxypeptidase 6	RSc2008	89	6e-18	COG2866	pfam00246	Peptidase_M14	Zinc carboxypeptidase.	GO:0035609|C-terminal protein deglutamylation;GO:0051607|defense response to virus;GO:0035608|protein deglutamylation;GO:0035610|protein side chain deglutamylation;	GO:0005814|centriole;GO:0036064|ciliary basal body;GO:0005829|cytosol;GO:0005794|Golgi apparatus;	GO:0004181|metallocarboxypeptidase activity;GO:0015631|tubulin binding;GO:0008270|zinc ion binding;	.	.
chr1	49909384	49909559	41	5.73248	7.97909	4.14451	106	49711536	50162948	NM_001323573	Intron	-	gi|767906454|ref|XP_011540611.1|	2744	0	PREDICTED: cytosolic carboxypeptidase 6 isoform X2 [Homo sapiens]	gi|544406086|ref|XM_005543434.1|	2670	0	PREDICTED: Macaca fascicularis uncharacterized LOC101925062 (LOC101925062), transcript variant X5, mRNA	Q5VU57	1023	0	Cytosolic carboxypeptidase 6	RSc2008	112	1e-25	COG2866	pfam00246	Peptidase_M14	Zinc carboxypeptidase.	GO:0035609|C-terminal protein deglutamylation;GO:0051607|defense response to virus;GO:0035608|protein deglutamylation;GO:0035610|protein side chain deglutamylation;	GO:0005814|centriole;GO:0036064|ciliary basal body;GO:0005829|cytosol;GO:0005794|Golgi apparatus;	GO:0004181|metallocarboxypeptidase activity;GO:0015631|tubulin binding;GO:0008270|zinc ion binding;	.	.
chr1	49909384	49909559	41	5.73248	7.97909	4.14451	106	49711536	50162948	NM_001323574	Intron	-	gi|767906454|ref|XP_011540611.1|	2727	0	PREDICTED: cytosolic carboxypeptidase 6 isoform X2 [Homo sapiens]	gi|190194402|ref|NM_032785.3|	2549	0	Homo sapiens ATP/GTP binding protein-like 4 (AGBL4), mRNA	Q5VU57	1048	0	Cytosolic carboxypeptidase 6	RSc2008	112	2e-25	COG2866	pfam00246	Peptidase_M14	Zinc carboxypeptidase.	GO:0035609|C-terminal protein deglutamylation;GO:0051607|defense response to virus;GO:0035608|protein deglutamylation;GO:0035610|protein side chain deglutamylation;	GO:0005814|centriole;GO:0036064|ciliary basal body;GO:0005829|cytosol;GO:0005794|Golgi apparatus;	GO:0004181|metallocarboxypeptidase activity;GO:0015631|tubulin binding;GO:0008270|zinc ion binding;	.	.
chr1	50413601	50413769	75	7.31071	11.8507	7.57471	77	50317190	50489434	NM_001323574	Intron	-	gi|767906454|ref|XP_011540611.1|	2727	0	PREDICTED: cytosolic carboxypeptidase 6 isoform X2 [Homo sapiens]	gi|190194402|ref|NM_032785.3|	2549	0	Homo sapiens ATP/GTP binding protein-like 4 (AGBL4), mRNA	Q5VU57	1048	0	Cytosolic carboxypeptidase 6	RSc2008	112	2e-25	COG2866	pfam00246	Peptidase_M14	Zinc carboxypeptidase.	GO:0035609|C-terminal protein deglutamylation;GO:0051607|defense response to virus;GO:0035608|protein deglutamylation;GO:0035610|protein side chain deglutamylation;	GO:0005814|centriole;GO:0036064|ciliary basal body;GO:0005829|cytosol;GO:0005794|Golgi apparatus;	GO:0004181|metallocarboxypeptidase activity;GO:0015631|tubulin binding;GO:0008270|zinc ion binding;	.	.
chr1	50413601	50413769	75	7.31071	11.8507	7.57471	77	50317190	50489434	NM_001323573	Intron	-	gi|767906454|ref|XP_011540611.1|	2744	0	PREDICTED: cytosolic carboxypeptidase 6 isoform X2 [Homo sapiens]	gi|544406086|ref|XM_005543434.1|	2670	0	PREDICTED: Macaca fascicularis uncharacterized LOC101925062 (LOC101925062), transcript variant X5, mRNA	Q5VU57	1023	0	Cytosolic carboxypeptidase 6	RSc2008	112	1e-25	COG2866	pfam00246	Peptidase_M14	Zinc carboxypeptidase.	GO:0035609|C-terminal protein deglutamylation;GO:0051607|defense response to virus;GO:0035608|protein deglutamylation;GO:0035610|protein side chain deglutamylation;	GO:0005814|centriole;GO:0036064|ciliary basal body;GO:0005829|cytosol;GO:0005794|Golgi apparatus;	GO:0004181|metallocarboxypeptidase activity;GO:0015631|tubulin binding;GO:0008270|zinc ion binding;	.	.
chr1	50413601	50413769	75	7.31071	11.8507	7.57471	77	50317190	50489434	NR_136623	Intron	-	gi|767906454|ref|XP_011540611.1|	1535	0	PREDICTED: cytosolic carboxypeptidase 6 isoform X2 [Homo sapiens]	gi|194378123|dbj|AK294633.1|	2275	0	Homo sapiens cDNA FLJ60499 complete cds	Q09LZ8	96.3	3e-19	Cytosolic carboxypeptidase 6	RSc2008	89	6e-18	COG2866	pfam00246	Peptidase_M14	Zinc carboxypeptidase.	GO:0035609|C-terminal protein deglutamylation;GO:0051607|defense response to virus;GO:0035608|protein deglutamylation;GO:0035610|protein side chain deglutamylation;	GO:0005814|centriole;GO:0036064|ciliary basal body;GO:0005829|cytosol;GO:0005794|Golgi apparatus;	GO:0004181|metallocarboxypeptidase activity;GO:0015631|tubulin binding;GO:0008270|zinc ion binding;	.	.
chr1	50413601	50413769	75	7.31071	11.8507	7.57471	77	50317190	50489434	NM_001323575	Intron	-	gi|578799971|ref|XP_006711049.1|	2682	0	PREDICTED: cytosolic carboxypeptidase 6 isoform X3 [Homo sapiens]	gi|635108321|ref|XM_007978829.1|	2663	0	PREDICTED: Chlorocebus sabaeus ATP/GTP binding protein-like 4 (AGBL4), mRNA	Q5VU57	1031	0	Cytosolic carboxypeptidase 6	RSc2008	117	4e-27	COG2866	pfam00246	Peptidase_M14	Zinc carboxypeptidase.	GO:0035609|C-terminal protein deglutamylation;GO:0051607|defense response to virus;GO:0035608|protein deglutamylation;GO:0035610|protein side chain deglutamylation;	GO:0005814|centriole;GO:0036064|ciliary basal body;GO:0005829|cytosol;GO:0005794|Golgi apparatus;	GO:0004181|metallocarboxypeptidase activity;GO:0015631|tubulin binding;GO:0008270|zinc ion binding;	.	.
chr1	50413601	50413769	75	7.31071	11.8507	7.57471	77	50317190	50489434	NM_032785	Intron	-	gi|193787735|dbj|BAG52938.1|	2737	0	unnamed protein product [Homo sapiens]	gi|190194402|ref|NM_032785.3|	2988	0	Homo sapiens ATP/GTP binding protein-like 4 (AGBL4), mRNA	Q5VU57	1056	0	Cytosolic carboxypeptidase 6	RSc2008	117	4e-27	COG2866	pfam00246	Peptidase_M14	Zinc carboxypeptidase.	GO:0035609|C-terminal protein deglutamylation;GO:0051607|defense response to virus;GO:0035608|protein deglutamylation;GO:0035610|protein side chain deglutamylation;	GO:0005814|centriole;GO:0036064|ciliary basal body;GO:0005829|cytosol;GO:0005794|Golgi apparatus;	GO:0004181|metallocarboxypeptidase activity;GO:0015631|tubulin binding;GO:0008270|zinc ion binding;	.	.
chr1	50413950	50414135	21	4.31267	5.47822	2.16809	94	50317190	50489434	NM_001323574	Intron	-	gi|767906454|ref|XP_011540611.1|	2727	0	PREDICTED: cytosolic carboxypeptidase 6 isoform X2 [Homo sapiens]	gi|190194402|ref|NM_032785.3|	2549	0	Homo sapiens ATP/GTP binding protein-like 4 (AGBL4), mRNA	Q5VU57	1048	0	Cytosolic carboxypeptidase 6	RSc2008	112	2e-25	COG2866	pfam00246	Peptidase_M14	Zinc carboxypeptidase.	GO:0035609|C-terminal protein deglutamylation;GO:0051607|defense response to virus;GO:0035608|protein deglutamylation;GO:0035610|protein side chain deglutamylation;	GO:0005814|centriole;GO:0036064|ciliary basal body;GO:0005829|cytosol;GO:0005794|Golgi apparatus;	GO:0004181|metallocarboxypeptidase activity;GO:0015631|tubulin binding;GO:0008270|zinc ion binding;	.	.
chr1	50413950	50414135	21	4.31267	5.47822	2.16809	94	50317190	50489434	NM_001323573	Intron	-	gi|767906454|ref|XP_011540611.1|	2744	0	PREDICTED: cytosolic carboxypeptidase 6 isoform X2 [Homo sapiens]	gi|544406086|ref|XM_005543434.1|	2670	0	PREDICTED: Macaca fascicularis uncharacterized LOC101925062 (LOC101925062), transcript variant X5, mRNA	Q5VU57	1023	0	Cytosolic carboxypeptidase 6	RSc2008	112	1e-25	COG2866	pfam00246	Peptidase_M14	Zinc carboxypeptidase.	GO:0035609|C-terminal protein deglutamylation;GO:0051607|defense response to virus;GO:0035608|protein deglutamylation;GO:0035610|protein side chain deglutamylation;	GO:0005814|centriole;GO:0036064|ciliary basal body;GO:0005829|cytosol;GO:0005794|Golgi apparatus;	GO:0004181|metallocarboxypeptidase activity;GO:0015631|tubulin binding;GO:0008270|zinc ion binding;	.	.
chr1	50413950	50414135	21	4.31267	5.47822	2.16809	94	50317190	50489434	NR_136623	Intron	-	gi|767906454|ref|XP_011540611.1|	1535	0	PREDICTED: cytosolic carboxypeptidase 6 isoform X2 [Homo sapiens]	gi|194378123|dbj|AK294633.1|	2275	0	Homo sapiens cDNA FLJ60499 complete cds	Q09LZ8	96.3	3e-19	Cytosolic carboxypeptidase 6	RSc2008	89	6e-18	COG2866	pfam00246	Peptidase_M14	Zinc carboxypeptidase.	GO:0035609|C-terminal protein deglutamylation;GO:0051607|defense response to virus;GO:0035608|protein deglutamylation;GO:0035610|protein side chain deglutamylation;	GO:0005814|centriole;GO:0036064|ciliary basal body;GO:0005829|cytosol;GO:0005794|Golgi apparatus;	GO:0004181|metallocarboxypeptidase activity;GO:0015631|tubulin binding;GO:0008270|zinc ion binding;	.	.
chr1	50413950	50414135	21	4.31267	5.47822	2.16809	94	50317190	50489434	NM_001323575	Intron	-	gi|578799971|ref|XP_006711049.1|	2682	0	PREDICTED: cytosolic carboxypeptidase 6 isoform X3 [Homo sapiens]	gi|635108321|ref|XM_007978829.1|	2663	0	PREDICTED: Chlorocebus sabaeus ATP/GTP binding protein-like 4 (AGBL4), mRNA	Q5VU57	1031	0	Cytosolic carboxypeptidase 6	RSc2008	117	4e-27	COG2866	pfam00246	Peptidase_M14	Zinc carboxypeptidase.	GO:0035609|C-terminal protein deglutamylation;GO:0051607|defense response to virus;GO:0035608|protein deglutamylation;GO:0035610|protein side chain deglutamylation;	GO:0005814|centriole;GO:0036064|ciliary basal body;GO:0005829|cytosol;GO:0005794|Golgi apparatus;	GO:0004181|metallocarboxypeptidase activity;GO:0015631|tubulin binding;GO:0008270|zinc ion binding;	.	.
chr1	50413950	50414135	21	4.31267	5.47822	2.16809	94	50317190	50489434	NM_032785	Intron	-	gi|193787735|dbj|BAG52938.1|	2737	0	unnamed protein product [Homo sapiens]	gi|190194402|ref|NM_032785.3|	2988	0	Homo sapiens ATP/GTP binding protein-like 4 (AGBL4), mRNA	Q5VU57	1056	0	Cytosolic carboxypeptidase 6	RSc2008	117	4e-27	COG2866	pfam00246	Peptidase_M14	Zinc carboxypeptidase.	GO:0035609|C-terminal protein deglutamylation;GO:0051607|defense response to virus;GO:0035608|protein deglutamylation;GO:0035610|protein side chain deglutamylation;	GO:0005814|centriole;GO:0036064|ciliary basal body;GO:0005829|cytosol;GO:0005794|Golgi apparatus;	GO:0004181|metallocarboxypeptidase activity;GO:0015631|tubulin binding;GO:0008270|zinc ion binding;	.	.
chr1	57830934	57831114	16	3.93443	4.73087	1.69968	97	57756838	58115263	NM_021080	Intron	-	gi|68533079|dbj|BAE06094.1|	2600	0	DAB1 variant protein [Homo sapiens]	gi|33350927|ref|NM_021080.3|	2580	0	Homo sapiens Dab, reelin signal transducer, homolog 1 (Drosophila) (DAB1), mRNA	Q9BGX5	987	0	Disabled homolog 1	.	.	.	.	pfam00640	PID	Phosphotyrosine interaction domain (PTB/PID).	GO:0030154|cell differentiation;GO:0007399|nervous system development;	.	.	.	.
chr1	58491232	58491384	24	4.59016	5.86007	2.458	71	58349834	58715911	NM_021080	Intron	-	gi|68533079|dbj|BAE06094.1|	2600	0	DAB1 variant protein [Homo sapiens]	gi|33350927|ref|NM_021080.3|	2580	0	Homo sapiens Dab, reelin signal transducer, homolog 1 (Drosophila) (DAB1), mRNA	Q9BGX5	987	0	Disabled homolog 1	.	.	.	.	pfam00640	PID	Phosphotyrosine interaction domain (PTB/PID).	GO:0030154|cell differentiation;GO:0007399|nervous system development;	.	.	.	.
chr1	59249704	59249934	44	5.74413	8.38868	4.49736	124	59248742	59249785	NM_002228	UTR5	-	gi|49456409|emb|CAG46525.1|	1266	1e-161	JUN [Homo sapiens]	gi|9542710|emb|AL136985.11|	3323	0	Human DNA sequence from clone RP11-63G10 on chromosome 1p32.1-32.3, complete sequence	P05412	492	5e-163	Transcription factor AP-1	.	.	.	.	pfam03957	Jun	Jun-like transcription factor.	GO:0007568|aging;GO:0001525|angiogenesis;GO:0031103|axon regeneration;GO:0071277|cellular response to calcium ion;GO:0032870|cellular response to hormone stimulus;GO:0051365|cellular response to potassium ion starvation;GO:0007623|circadian rhythm;GO:0061029|eyelid development in camera-type eye;GO:0038095|Fc-epsilon receptor signaling pathway;GO:0035026|leading edge cell differentiation;GO:00076…	GO:0005829|cytosol;GO:0000228|nuclear chromosome;GO:0005719|nuclear euchromatin;GO:0005654|nucleoplasm;GO:0005634|nucleus;GO:0005667|transcription factor complex;GO:0017053|transcriptional repressor complex;	GO:0035497|cAMP response element binding;GO:0003682|chromatin binding;GO:0003677|DNA binding;GO:0019899|enzyme binding;GO:0005096|GTPase activator activity;GO:0042802|identical protein binding;GO:0044822|poly(A) RNA binding;GO:0070412|R-SMAD binding;GO:0001102|RNA polymerase II activating transcription factor binding;GO:0000978|RNA polymerase II core promoter proximal region sequence-specific DNA…	K04448	JUN; transcription factor AP-1
chr1	59249704	59249934	44	5.74413	8.38868	4.49736	124	59248822	59250822	NR_034015	Promoter	+	gi|194382886|dbj|BAG58999.1|	648	2e-81	unnamed protein product [Homo sapiens]	gi|300244564|ref|NR_034015.1|	994	0	Homo sapiens long intergenic non-protein coding RNA 1135 (LINC01135), transcript variant 2, long non-coding RNA	.	.	.	.	.	.	.	.	pfam07223	DUF1421	Protein of unknown function (DUF1421). This family represents a conserved region approximately 350 residues long within a number of plant proteins of unknown function.	.	.	.	.	.
chr1	59249704	59249934	44	5.74413	8.38868	4.49736	124	59248822	59250822	NR_034014	Promoter	+	gi|194382886|dbj|BAG58999.1|	602	6e-74	unnamed protein product [Homo sapiens]	gi|300244563|ref|NR_034014.1|	1123	0	Homo sapiens long intergenic non-protein coding RNA 1135 (LINC01135), transcript variant 1, long non-coding RNA	.	.	.	.	.	.	.	.	pfam07271	Cytadhesin_P30	Cytadhesin P30/P32. This family consists of several Mycoplasma species specific Cytadhesin P32 and P30 proteins. P30 has been found to be membrane associated and localized on the tip organelle. It is thought that it is important in cytadherence and virulence.	.	.	.	.	.
chr1	59249704	59249934	44	5.74413	8.38868	4.49736	124	59248822	59250822	NR_108106	Promoter	+	gi|119627032|gb|EAX06627.1|	340	2e-36	hCG2031405 [Homo sapiens]	gi|564473430|ref|NR_108106.1|	821	0	Homo sapiens long intergenic non-protein coding RNA 1135 (LINC01135), transcript variant 3, long non-coding RNA	.	.	.	.	.	.	.	.	pfam10136	SpecificRecomb	Site-specific recombinase. Members of this family of bacterial proteins are found in various putative site-specific recombinase transmembrane proteins.	.	.	.	.	.
chr1	59249704	59249934	44	5.74413	8.38868	4.49736	124	59249785	59251785	NM_002228	Promoter	-	gi|49456409|emb|CAG46525.1|	1266	1e-161	JUN [Homo sapiens]	gi|9542710|emb|AL136985.11|	3323	0	Human DNA sequence from clone RP11-63G10 on chromosome 1p32.1-32.3, complete sequence	P05412	492	5e-163	Transcription factor AP-1	.	.	.	.	pfam03957	Jun	Jun-like transcription factor.	GO:0007568|aging;GO:0001525|angiogenesis;GO:0031103|axon regeneration;GO:0071277|cellular response to calcium ion;GO:0032870|cellular response to hormone stimulus;GO:0051365|cellular response to potassium ion starvation;GO:0007623|circadian rhythm;GO:0061029|eyelid development in camera-type eye;GO:0038095|Fc-epsilon receptor signaling pathway;GO:0035026|leading edge cell differentiation;GO:00076…	GO:0005829|cytosol;GO:0000228|nuclear chromosome;GO:0005719|nuclear euchromatin;GO:0005654|nucleoplasm;GO:0005634|nucleus;GO:0005667|transcription factor complex;GO:0017053|transcriptional repressor complex;	GO:0035497|cAMP response element binding;GO:0003682|chromatin binding;GO:0003677|DNA binding;GO:0019899|enzyme binding;GO:0005096|GTPase activator activity;GO:0042802|identical protein binding;GO:0044822|poly(A) RNA binding;GO:0070412|R-SMAD binding;GO:0001102|RNA polymerase II activating transcription factor binding;GO:0000978|RNA polymerase II core promoter proximal region sequence-specific DNA…	K04448	JUN; transcription factor AP-1
chr1	59249704	59249934	44	5.74413	8.38868	4.49736	124	59246462	59249785	NM_002228	Exon	-	gi|49456409|emb|CAG46525.1|	1266	1e-161	JUN [Homo sapiens]	gi|9542710|emb|AL136985.11|	3323	0	Human DNA sequence from clone RP11-63G10 on chromosome 1p32.1-32.3, complete sequence	P05412	492	5e-163	Transcription factor AP-1	.	.	.	.	pfam03957	Jun	Jun-like transcription factor.	GO:0007568|aging;GO:0001525|angiogenesis;GO:0031103|axon regeneration;GO:0071277|cellular response to calcium ion;GO:0032870|cellular response to hormone stimulus;GO:0051365|cellular response to potassium ion starvation;GO:0007623|circadian rhythm;GO:0061029|eyelid development in camera-type eye;GO:0038095|Fc-epsilon receptor signaling pathway;GO:0035026|leading edge cell differentiation;GO:00076…	GO:0005829|cytosol;GO:0000228|nuclear chromosome;GO:0005719|nuclear euchromatin;GO:0005654|nucleoplasm;GO:0005634|nucleus;GO:0005667|transcription factor complex;GO:0017053|transcriptional repressor complex;	GO:0035497|cAMP response element binding;GO:0003682|chromatin binding;GO:0003677|DNA binding;GO:0019899|enzyme binding;GO:0005096|GTPase activator activity;GO:0042802|identical protein binding;GO:0044822|poly(A) RNA binding;GO:0070412|R-SMAD binding;GO:0001102|RNA polymerase II activating transcription factor binding;GO:0000978|RNA polymerase II core promoter proximal region sequence-specific DNA…	K04448	JUN; transcription factor AP-1
chr1	59485925	59486104	53	6.34006	9.36389	5.34624	94	59484147	59486147	NR_110626	Promoter	+	.	.	.	.	gi|551896447|tpe|HG492095.1|	239	7e-121	TPA: Homo sapiens long non-coding RNA OTTHUMT00000023037.2 (RP4-794H19.4 gene), lincRNA	.	.	.	.	.	.	.	.	pfam10993	DUF2818	Protein of unknown function (DUF2818). This bacterial family of proteins has no known function.	.	.	.	.	.
chr1	59516947	59517132	51	6.34587	9.13004	5.14011	91	59487249	59553686	NR_110626	Intron	+	.	.	.	.	gi|551896447|tpe|HG492095.1|	239	7e-121	TPA: Homo sapiens long non-coding RNA OTTHUMT00000023037.2 (RP4-794H19.4 gene), lincRNA	.	.	.	.	.	.	.	.	pfam10993	DUF2818	Protein of unknown function (DUF2818). This bacterial family of proteins has no known function.	.	.	.	.	.
chr1	59517146	59517296	39	5.64077	7.79515	3.98564	83	59487249	59553686	NR_110626	Intron	+	.	.	.	.	gi|551896447|tpe|HG492095.1|	239	7e-121	TPA: Homo sapiens long non-coding RNA OTTHUMT00000023037.2 (RP4-794H19.4 gene), lincRNA	.	.	.	.	.	.	.	.	pfam10993	DUF2818	Protein of unknown function (DUF2818). This bacterial family of proteins has no known function.	.	.	.	.	.
chr1	60140234	60140389	50	6.12813	9.01278	5.04248	72	60139805	60223602	NM_001113411	Intron	+	gi|164663830|ref|NP_001106882.1|	2794	0	FGGY carbohydrate kinase domain-containing protein isoform a [Homo sapiens]	gi|164663829|ref|NM_001113411.1|	2086	0	Homo sapiens FGGY carbohydrate kinase domain containing (FGGY), transcript variant 1, mRNA	Q96C11	1051	0	FGGY carbohydrate kinase domain-containing protein	YPO3637	503	1e-169	COG1069	pfam02782	FGGY_C	FGGY family of carbohydrate kinases, C-terminal domain. This domain adopts a ribonuclease H-like fold and is structurally related to the N-terminal domain.	GO:0005975|carbohydrate metabolic process;GO:0070050|neuron cellular homeostasis;GO:0016310|phosphorylation;	GO:0005737|cytoplasm;	GO:0016301|kinase activity;GO:0016773|phosphotransferase activity, alcohol group as acceptor;	.	.
chr1	60140234	60140389	50	6.12813	9.01278	5.04248	72	60139805	60163319	NR_103473	Intron	+	gi|164663828|ref|NP_060761.3|	2564	0	FGGY carbohydrate kinase domain-containing protein isoform b [Homo sapiens]	gi|501355600|ref|NR_103473.1|	2485	0	Homo sapiens FGGY carbohydrate kinase domain containing (FGGY), transcript variant 5, non-coding RNA	Q96C11	992	0	FGGY carbohydrate kinase domain-containing protein	YPO3637	495	7e-165	COG1069	pfam02782	FGGY_C	FGGY family of carbohydrate kinases, C-terminal domain. This domain adopts a ribonuclease H-like fold and is structurally related to the N-terminal domain.	GO:0005975|carbohydrate metabolic process;GO:0070050|neuron cellular homeostasis;GO:0016310|phosphorylation;	GO:0005737|cytoplasm;	GO:0016301|kinase activity;GO:0016773|phosphotransferase activity, alcohol group as acceptor;	.	.
chr1	60140234	60140389	50	6.12813	9.01278	5.04248	72	60139805	60223602	NM_001278224	Intron	+	gi|675778318|ref|XP_008976227.1|	1319	5e-179	PREDICTED: FGGY carbohydrate kinase domain-containing protein isoform X7 [Pan paniscus]	gi|501355112|ref|NM_001278224.1|	1170	0	Homo sapiens FGGY carbohydrate kinase domain containing (FGGY), transcript variant 4, mRNA	Q96C11	511	7e-177	FGGY carbohydrate kinase domain-containing protein	YPO3637	228	1e-67	COG1069	pfam02782	FGGY_C	FGGY family of carbohydrate kinases, C-terminal domain. This domain adopts a ribonuclease H-like fold and is structurally related to the N-terminal domain.	GO:0005975|carbohydrate metabolic process;GO:0070050|neuron cellular homeostasis;GO:0016310|phosphorylation;	GO:0005737|cytoplasm;	GO:0016301|kinase activity;GO:0016773|phosphotransferase activity, alcohol group as acceptor;	.	.
chr1	60140234	60140389	50	6.12813	9.01278	5.04248	72	60139805	60223602	NM_001244714	Intron	+	gi|347659034|ref|NP_001231643.1|	2279	0	FGGY carbohydrate kinase domain-containing protein isoform c [Homo sapiens]	gi|347659033|ref|NM_001244714.1|	1651	0	Homo sapiens FGGY carbohydrate kinase domain containing (FGGY), transcript variant 3, mRNA	Q96C11	145	3e-36	FGGY carbohydrate kinase domain-containing protein	YPO3637	355	5e-114	COG1069	pfam02782	FGGY_C	FGGY family of carbohydrate kinases, C-terminal domain. This domain adopts a ribonuclease H-like fold and is structurally related to the N-terminal domain.	GO:0005975|carbohydrate metabolic process;GO:0070050|neuron cellular homeostasis;GO:0016310|phosphorylation;	GO:0005737|cytoplasm;	GO:0016301|kinase activity;GO:0016773|phosphotransferase activity, alcohol group as acceptor;	.	.
chr1	60140234	60140389	50	6.12813	9.01278	5.04248	72	60139805	60223602	NM_018291	Intron	+	gi|164663828|ref|NP_060761.3|	2752	0	FGGY carbohydrate kinase domain-containing protein isoform b [Homo sapiens]	gi|164663827|ref|NM_018291.3|	2014	0	Homo sapiens FGGY carbohydrate kinase domain containing (FGGY), transcript variant 2, mRNA	Q96C11	1064	0	FGGY carbohydrate kinase domain-containing protein	YPO3637	516	3e-175	COG1069	pfam02782	FGGY_C	FGGY family of carbohydrate kinases, C-terminal domain. This domain adopts a ribonuclease H-like fold and is structurally related to the N-terminal domain.	GO:0005975|carbohydrate metabolic process;GO:0070050|neuron cellular homeostasis;GO:0016310|phosphorylation;	GO:0005737|cytoplasm;	GO:0016301|kinase activity;GO:0016773|phosphotransferase activity, alcohol group as acceptor;	.	.
chr1	60529897	60530079	128	9.78261	17.5145	12.847	90	60521110	60538208	NM_152377	Intron	-	gi|22748811|ref|NP_689590.1|	2464	0	uncharacterized protein C1orf87 [Homo sapiens]	gi|300797365|ref|NM_152377.2|	2028	0	Homo sapiens chromosome 1 open reading frame 87 (C1orf87), mRNA	Q8N0U7	953	0	Uncharacterized protein C1orf87	.	.	.	.	pfam14780	DUF4477	Domain of unknown function (DUF4477).	GO:0016567|protein ubiquitination;	GO:0031463|Cul3-RING ubiquitin ligase complex;GO:0016021|integral component of membrane;	.	.	.
chr1	60530226	60530376	39	5.47945	7.71989	3.93281	87	60521110	60538208	NM_152377	Intron	-	gi|22748811|ref|NP_689590.1|	2464	0	uncharacterized protein C1orf87 [Homo sapiens]	gi|300797365|ref|NM_152377.2|	2028	0	Homo sapiens chromosome 1 open reading frame 87 (C1orf87), mRNA	Q8N0U7	953	0	Uncharacterized protein C1orf87	.	.	.	.	pfam14780	DUF4477	Domain of unknown function (DUF4477).	GO:0016567|protein ubiquitination;	GO:0031463|Cul3-RING ubiquitin ligase complex;GO:0016021|integral component of membrane;	.	.	.
chr1	61719159	61719311	51	6.17978	9.09784	5.11681	77	61719190	61721190	NR_104180	Promoter	-	gi|685515435|ref|XP_009207921.1|	365	1e-42	PREDICTED: uncharacterized protein LOC101017538 isoform X3 [Papio anubis]	gi|540344602|ref|NR_104180.1|	392	0	Homo sapiens NFIA antisense RNA 1 (NFIA-AS1), long non-coding RNA	.	.	.	.	.	.	.	.	pfam00711	Defensin_beta	Beta defensin. The beta defensins are antimicrobial peptides implicated in the resistance of epithelial surfaces to microbial colonisation.	.	.	.	.	.
chr1	61719159	61719311	51	6.17978	9.09784	5.11681	77	61719082	61719190	NR_104180	Exon	-	gi|685515435|ref|XP_009207921.1|	365	1e-42	PREDICTED: uncharacterized protein LOC101017538 isoform X3 [Papio anubis]	gi|540344602|ref|NR_104180.1|	392	0	Homo sapiens NFIA antisense RNA 1 (NFIA-AS1), long non-coding RNA	.	.	.	.	.	.	.	.	pfam00711	Defensin_beta	Beta defensin. The beta defensins are antimicrobial peptides implicated in the resistance of epithelial surfaces to microbial colonisation.	.	.	.	.	.
chr1	61719159	61719311	51	6.17978	9.09784	5.11681	77	61554352	61743191	NM_001145512	Intron	+	gi|194388996|dbj|BAG61515.1|	2101	0	unnamed protein product [Homo sapiens]	gi|224465183|ref|NM_001145512.1|	9215	0	Homo sapiens nuclear factor I/A (NFIA), transcript variant 4, mRNA	P09414	752	0	Nuclear factor 1 A-type	.	.	.	.	pfam00859	CTF_NFI	CTF/NF-I family transcription modulation region.	GO:0006260|DNA replication;GO:0000122|negative regulation of transcription from RNA polymerase II promoter;GO:0045944|positive regulation of transcription from RNA polymerase II promoter;GO:0045893|positive regulation of transcription, DNA-templated;GO:0014070|response to organic cyclic compound;GO:0006351|transcription, DNA-templated;	GO:0005634|nucleus;	GO:0003677|DNA binding;GO:0000981|RNA polymerase II transcription factor activity, sequence-specific DNA binding;	K09168	NFIA; nuclear factor I/A
chr1	61719159	61719311	51	6.17978	9.09784	5.11681	77	61554352	61743191	NM_001134673	Intron	+	gi|7243276|dbj|BAA92677.1|	1955	0	KIAA1439 protein [Homo sapiens]	gi|224465179|ref|NM_001134673.3|	9482	0	Homo sapiens nuclear factor I/A (NFIA), transcript variant 1, mRNA	P09414	754	0	Nuclear factor 1 A-type	.	.	.	.	pfam00859	CTF_NFI	CTF/NF-I family transcription modulation region.	GO:0006260|DNA replication;GO:0000122|negative regulation of transcription from RNA polymerase II promoter;GO:0045944|positive regulation of transcription from RNA polymerase II promoter;GO:0045893|positive regulation of transcription, DNA-templated;GO:0014070|response to organic cyclic compound;GO:0006351|transcription, DNA-templated;	GO:0005634|nucleus;	GO:0003677|DNA binding;GO:0000981|RNA polymerase II transcription factor activity, sequence-specific DNA binding;	K09168	NFIA; nuclear factor I/A
chr1	61719159	61719311	51	6.17978	9.09784	5.11681	77	61554352	61743191	NM_001145511	Intron	+	gi|403257927|ref|XP_003921540.1|	2023	0	PREDICTED: nuclear factor 1 A-type isoform X1 [Saimiri boliviensis boliviensis]	gi|224465181|ref|NM_001145511.1|	9326	0	Homo sapiens nuclear factor I/A (NFIA), transcript variant 3, mRNA	P09414	736	0	Nuclear factor 1 A-type	.	.	.	.	pfam00859	CTF_NFI	CTF/NF-I family transcription modulation region.	GO:0006260|DNA replication;GO:0000122|negative regulation of transcription from RNA polymerase II promoter;GO:0045944|positive regulation of transcription from RNA polymerase II promoter;GO:0045893|positive regulation of transcription, DNA-templated;GO:0014070|response to organic cyclic compound;GO:0006351|transcription, DNA-templated;	GO:0005634|nucleus;	GO:0003677|DNA binding;GO:0000981|RNA polymerase II transcription factor activity, sequence-specific DNA binding;	K09168	NFIA; nuclear factor I/A
chr1	61719159	61719311	51	6.17978	9.09784	5.11681	77	61554352	61743191	NM_005595	Intron	+	gi|532019679|ref|XP_005353496.1|	1952	0	PREDICTED: nuclear factor 1 A-type isoform X3 [Microtus ochrogaster]	gi|224465180|ref|NM_005595.4|	9390	0	Homo sapiens nuclear factor I/A (NFIA), transcript variant 2, mRNA	P09414	709	0	Nuclear factor 1 A-type	.	.	.	.	pfam00859	CTF_NFI	CTF/NF-I family transcription modulation region.	GO:0006260|DNA replication;GO:0000122|negative regulation of transcription from RNA polymerase II promoter;GO:0045944|positive regulation of transcription from RNA polymerase II promoter;GO:0045893|positive regulation of transcription, DNA-templated;GO:0014070|response to organic cyclic compound;GO:0006351|transcription, DNA-templated;	GO:0005634|nucleus;	GO:0003677|DNA binding;GO:0000981|RNA polymerase II transcription factor activity, sequence-specific DNA binding;	K09168	NFIA; nuclear factor I/A
chr1	63929032	63929263	127	9.15332	17.4012	12.7395	132	63920639	63944434	NM_001347148	Intron	-	gi|119626970|gb|EAX06565.1|	832	3e-110	integrin beta 3 binding protein (beta3-endonexin), isoform CRA_b [Homo sapiens]	gi|332078478|ref|NM_001206739.1|	821	0	Homo sapiens integrin beta 3 binding protein (beta3-endonexin) (ITGB3BP), transcript variant 1, mRNA	Q13352	325	3e-110	Centromere protein R	.	.	.	.	pfam06729	CENP-R	Kinetochore component, CENP-R. This family consists of mammalian kinetochore sub-complex proteins CENP-R, also referred to as nuclear receptor co-activator NRIF3 proteins. NRIF3 exhibits a distinct receptor specificity in interacting with and potentiating the activity of only TRs and RXRs but not other examined nuclear receptors. NRIF3 as a co-regulator that possesses both transactivation and tra…	GO:0006915|apoptotic process;GO:0007155|cell adhesion;GO:0051301|cell division;GO:0034080|CENP-A containing nucleosome assembly;GO:0007067|mitotic nuclear division;GO:0043065|positive regulation of apoptotic process;GO:0006355|regulation of transcription, DNA-templated;GO:0007165|signal transduction;GO:0007062|sister chromatid cohesion;GO:0006351|transcription, DNA-templated;	GO:0000777|condensed chromosome kinetochore;GO:0005737|cytoplasm;GO:0005829|cytosol;GO:0016020|membrane;GO:0005654|nucleoplasm;GO:0005634|nucleus;	GO:0008022|protein C-terminus binding;GO:0004871|signal transducer activity;	K11510	ITGB3BP, CENPR; centromere protein R
chr1	63929032	63929263	127	9.15332	17.4012	12.7395	132	63920639	63944434	NM_001206739	Intron	-	gi|332078479|ref|NP_001193668.1|	1138	8e-154	centromere protein R isoform 1 [Homo sapiens]	gi|332078478|ref|NM_001206739.1|	1126	0	Homo sapiens integrin beta 3 binding protein (beta3-endonexin) (ITGB3BP), transcript variant 1, mRNA	Q13352	352	5e-120	Centromere protein R	.	.	.	.	pfam06729	CENP-R	Kinetochore component, CENP-R. This family consists of mammalian kinetochore sub-complex proteins CENP-R, also referred to as nuclear receptor co-activator NRIF3 proteins. NRIF3 exhibits a distinct receptor specificity in interacting with and potentiating the activity of only TRs and RXRs but not other examined nuclear receptors. NRIF3 as a co-regulator that possesses both transactivation and tra…	GO:0006915|apoptotic process;GO:0007155|cell adhesion;GO:0051301|cell division;GO:0034080|CENP-A containing nucleosome assembly;GO:0007067|mitotic nuclear division;GO:0043065|positive regulation of apoptotic process;GO:0006355|regulation of transcription, DNA-templated;GO:0007165|signal transduction;GO:0007062|sister chromatid cohesion;GO:0006351|transcription, DNA-templated;	GO:0000777|condensed chromosome kinetochore;GO:0005737|cytoplasm;GO:0005829|cytosol;GO:0016020|membrane;GO:0005654|nucleoplasm;GO:0005634|nucleus;	GO:0008022|protein C-terminus binding;GO:0004871|signal transducer activity;	K11510	ITGB3BP, CENPR; centromere protein R
chr1	63929032	63929263	127	9.15332	17.4012	12.7395	132	63920639	63944434	NM_001347145	Intron	-	gi|332232071|ref|XP_003265225.1|	1137	1e-153	PREDICTED: centromere protein R isoform X2 [Nomascus leucogenys]	gi|635107625|ref|XM_007978467.1|	856	0	PREDICTED: Chlorocebus sabaeus integrin beta 3 binding protein (beta3-endonexin) (ITGB3BP), transcript variant X1, mRNA	Q13352	323	7e-110	Centromere protein R	.	.	.	.	pfam06729	CENP-R	Kinetochore component, CENP-R. This family consists of mammalian kinetochore sub-complex proteins CENP-R, also referred to as nuclear receptor co-activator NRIF3 proteins. NRIF3 exhibits a distinct receptor specificity in interacting with and potentiating the activity of only TRs and RXRs but not other examined nuclear receptors. NRIF3 as a co-regulator that possesses both transactivation and tra…	GO:0006915|apoptotic process;GO:0007155|cell adhesion;GO:0051301|cell division;GO:0034080|CENP-A containing nucleosome assembly;GO:0007067|mitotic nuclear division;GO:0043065|positive regulation of apoptotic process;GO:0006355|regulation of transcription, DNA-templated;GO:0007165|signal transduction;GO:0007062|sister chromatid cohesion;GO:0006351|transcription, DNA-templated;	GO:0000777|condensed chromosome kinetochore;GO:0005737|cytoplasm;GO:0005829|cytosol;GO:0016020|membrane;GO:0005654|nucleoplasm;GO:0005634|nucleus;	GO:0008022|protein C-terminus binding;GO:0004871|signal transducer activity;	K11510	ITGB3BP, CENPR; centromere protein R
chr1	63929032	63929263	127	9.15332	17.4012	12.7395	132	63920639	63944434	NR_045147	Intron	-	gi|119626970|gb|EAX06565.1|	1077	2e-143	integrin beta 3 binding protein (beta3-endonexin), isoform CRA_b [Homo sapiens]	gi|347446682|ref|NR_045147.1|	1059	0	Homo sapiens integrin beta 3 binding protein (beta3-endonexin) (ITGB3BP), transcript variant 3, non-coding RNA	Q13352	323	2e-109	Centromere protein R	.	.	.	.	pfam06729	CENP-R	Kinetochore component, CENP-R. This family consists of mammalian kinetochore sub-complex proteins CENP-R, also referred to as nuclear receptor co-activator NRIF3 proteins. NRIF3 exhibits a distinct receptor specificity in interacting with and potentiating the activity of only TRs and RXRs but not other examined nuclear receptors. NRIF3 as a co-regulator that possesses both transactivation and tra…	GO:0006915|apoptotic process;GO:0007155|cell adhesion;GO:0051301|cell division;GO:0034080|CENP-A containing nucleosome assembly;GO:0007067|mitotic nuclear division;GO:0043065|positive regulation of apoptotic process;GO:0006355|regulation of transcription, DNA-templated;GO:0007165|signal transduction;GO:0007062|sister chromatid cohesion;GO:0006351|transcription, DNA-templated;	GO:0000777|condensed chromosome kinetochore;GO:0005737|cytoplasm;GO:0005829|cytosol;GO:0016020|membrane;GO:0005654|nucleoplasm;GO:0005634|nucleus;	GO:0008022|protein C-terminus binding;GO:0004871|signal transducer activity;	K11510	ITGB3BP, CENPR; centromere protein R
chr1	63929032	63929263	127	9.15332	17.4012	12.7395	132	63920639	63944434	NM_014288	Intron	-	gi|119626970|gb|EAX06565.1|	1163	7e-157	integrin beta 3 binding protein (beta3-endonexin), isoform CRA_b [Homo sapiens]	gi|332078477|ref|NM_014288.4|	1009	0	Homo sapiens integrin beta 3 binding protein (beta3-endonexin) (ITGB3BP), transcript variant 2, mRNA	Q13352	356	2e-122	Centromere protein R	.	.	.	.	pfam06729	CENP-R	Kinetochore component, CENP-R. This family consists of mammalian kinetochore sub-complex proteins CENP-R, also referred to as nuclear receptor co-activator NRIF3 proteins. NRIF3 exhibits a distinct receptor specificity in interacting with and potentiating the activity of only TRs and RXRs but not other examined nuclear receptors. NRIF3 as a co-regulator that possesses both transactivation and tra…	GO:0006915|apoptotic process;GO:0007155|cell adhesion;GO:0051301|cell division;GO:0034080|CENP-A containing nucleosome assembly;GO:0007067|mitotic nuclear division;GO:0043065|positive regulation of apoptotic process;GO:0006355|regulation of transcription, DNA-templated;GO:0007165|signal transduction;GO:0007062|sister chromatid cohesion;GO:0006351|transcription, DNA-templated;	GO:0000777|condensed chromosome kinetochore;GO:0005737|cytoplasm;GO:0005829|cytosol;GO:0016020|membrane;GO:0005654|nucleoplasm;GO:0005634|nucleus;	GO:0008022|protein C-terminus binding;GO:0004871|signal transducer activity;	K11510	ITGB3BP, CENPR; centromere protein R
chr1	63929032	63929263	127	9.15332	17.4012	12.7395	132	63920639	63944434	NM_001347147	Intron	-	gi|119626970|gb|EAX06565.1|	1084	4e-145	integrin beta 3 binding protein (beta3-endonexin), isoform CRA_b [Homo sapiens]	gi|635107631|ref|XM_007978470.1|	878	0	PREDICTED: Chlorocebus sabaeus integrin beta 3 binding protein (beta3-endonexin) (ITGB3BP), transcript variant X4, mRNA	Q13352	325	2e-110	Centromere protein R	.	.	.	.	pfam06729	CENP-R	Kinetochore component, CENP-R. This family consists of mammalian kinetochore sub-complex proteins CENP-R, also referred to as nuclear receptor co-activator NRIF3 proteins. NRIF3 exhibits a distinct receptor specificity in interacting with and potentiating the activity of only TRs and RXRs but not other examined nuclear receptors. NRIF3 as a co-regulator that possesses both transactivation and tra…	GO:0006915|apoptotic process;GO:0007155|cell adhesion;GO:0051301|cell division;GO:0034080|CENP-A containing nucleosome assembly;GO:0007067|mitotic nuclear division;GO:0043065|positive regulation of apoptotic process;GO:0006355|regulation of transcription, DNA-templated;GO:0007165|signal transduction;GO:0007062|sister chromatid cohesion;GO:0006351|transcription, DNA-templated;	GO:0000777|condensed chromosome kinetochore;GO:0005737|cytoplasm;GO:0005829|cytosol;GO:0016020|membrane;GO:0005654|nucleoplasm;GO:0005634|nucleus;	GO:0008022|protein C-terminus binding;GO:0004871|signal transducer activity;	K11510	ITGB3BP, CENPR; centromere protein R
chr1	65535040	65535190	34	5.10204	7.11464	3.43347	68	65533429	65535429	NM_001321852	Promoter	-	gi|102469034|ref|NP_002218.2|	6038	0	tyrosine-protein kinase JAK1 [Homo sapiens]	gi|102469033|ref|NM_002227.2|	4882	0	Homo sapiens Janus kinase 1 (JAK1), mRNA	P23458	2326	0	Tyrosine-protein kinase JAK1	.	.	.	.	pfam07714	Pkinase_Tyr	Protein tyrosine kinase.	GO:0030154|cell differentiation;GO:0016477|cell migration;GO:0045087|innate immune response;GO:0060333|interferon-gamma-mediated signaling pathway;GO:0038110|interleukin-2-mediated signaling pathway;GO:0035556|intracellular signal transduction;GO:0000165|MAPK cascade;GO:0038083|peptidyl-tyrosine autophosphorylation;GO:1903672|positive regulation of sprouting angiogenesis;GO:0006468|protein phosph…	GO:0005737|cytoplasm;GO:0005856|cytoskeleton;GO:0005829|cytosol;GO:0012505|endomembrane system;GO:0031234|extrinsic component of cytoplasmic side of plasma membrane;GO:0005925|focal adhesion;GO:0005634|nucleus;	GO:0005524|ATP binding;GO:0005131|growth hormone receptor binding;GO:0046872|metal ion binding;GO:0004715|non-membrane spanning protein tyrosine kinase activity;GO:0019903|protein phosphatase binding;GO:0004713|protein tyrosine kinase activity;GO:0005088|Ras guanyl-nucleotide exchange factor activity;GO:0005102|receptor binding;GO:0031625|ubiquitin protein ligase binding;	K11217	JAK1; Janus kinase 1 [EC:2.7.10.2]
chr1	65535040	65535190	34	5.10204	7.11464	3.43347	68	65533429	65535429	NM_001321853	Promoter	-	gi|102469034|ref|NP_002218.2|	6038	0	tyrosine-protein kinase JAK1 [Homo sapiens]	gi|578799066|ref|XM_006710624.1|	4959	0	PREDICTED: Homo sapiens Janus kinase 1 (JAK1), transcript variant X1, mRNA	P23458	2326	0	Tyrosine-protein kinase JAK1	.	.	.	.	pfam07714	Pkinase_Tyr	Protein tyrosine kinase.	GO:0030154|cell differentiation;GO:0016477|cell migration;GO:0045087|innate immune response;GO:0060333|interferon-gamma-mediated signaling pathway;GO:0038110|interleukin-2-mediated signaling pathway;GO:0035556|intracellular signal transduction;GO:0000165|MAPK cascade;GO:0038083|peptidyl-tyrosine autophosphorylation;GO:1903672|positive regulation of sprouting angiogenesis;GO:0006468|protein phosph…	GO:0005737|cytoplasm;GO:0005856|cytoskeleton;GO:0005829|cytosol;GO:0012505|endomembrane system;GO:0031234|extrinsic component of cytoplasmic side of plasma membrane;GO:0005925|focal adhesion;GO:0005634|nucleus;	GO:0005524|ATP binding;GO:0005131|growth hormone receptor binding;GO:0046872|metal ion binding;GO:0004715|non-membrane spanning protein tyrosine kinase activity;GO:0019903|protein phosphatase binding;GO:0004713|protein tyrosine kinase activity;GO:0005088|Ras guanyl-nucleotide exchange factor activity;GO:0005102|receptor binding;GO:0031625|ubiquitin protein ligase binding;	K11217	JAK1; Janus kinase 1 [EC:2.7.10.2]
chr1	65535040	65535190	34	5.10204	7.11464	3.43347	68	65533429	65535429	NM_001321854	Promoter	-	gi|102469034|ref|NP_002218.2|	6038	0	tyrosine-protein kinase JAK1 [Homo sapiens]	gi|102469033|ref|NM_002227.2|	4882	0	Homo sapiens Janus kinase 1 (JAK1), mRNA	P23458	2326	0	Tyrosine-protein kinase JAK1	.	.	.	.	pfam07714	Pkinase_Tyr	Protein tyrosine kinase.	GO:0030154|cell differentiation;GO:0016477|cell migration;GO:0045087|innate immune response;GO:0060333|interferon-gamma-mediated signaling pathway;GO:0038110|interleukin-2-mediated signaling pathway;GO:0035556|intracellular signal transduction;GO:0000165|MAPK cascade;GO:0038083|peptidyl-tyrosine autophosphorylation;GO:1903672|positive regulation of sprouting angiogenesis;GO:0006468|protein phosph…	GO:0005737|cytoplasm;GO:0005856|cytoskeleton;GO:0005829|cytosol;GO:0012505|endomembrane system;GO:0031234|extrinsic component of cytoplasmic side of plasma membrane;GO:0005925|focal adhesion;GO:0005634|nucleus;	GO:0005524|ATP binding;GO:0005131|growth hormone receptor binding;GO:0046872|metal ion binding;GO:0004715|non-membrane spanning protein tyrosine kinase activity;GO:0019903|protein phosphatase binding;GO:0004713|protein tyrosine kinase activity;GO:0005088|Ras guanyl-nucleotide exchange factor activity;GO:0005102|receptor binding;GO:0031625|ubiquitin protein ligase binding;	K11217	JAK1; Janus kinase 1 [EC:2.7.10.2]
chr1	66801709	66801865	45	5.39419	8.42104	4.52557	91	66798303	66821209	NM_001037341	Intron	+	gi|32171241|ref|NP_002591.2|	3715	0	cAMP-specific 3',5'-cyclic phosphodiesterase 4B isoform 1 [Homo sapiens]	gi|82799485|ref|NM_001037341.1|	4303	0	Homo sapiens phosphodiesterase 4B, cAMP-specific (PDE4B), transcript variant d, mRNA	Q07343	1433	0	cAMP-specific 3',5'-cyclic phosphodiesterase 4B	.	.	.	.	pfam00233	PDEase_I	3'5'-cyclic nucleotide phosphodiesterase.	GO:0006198|cAMP catabolic process;GO:0035690|cellular response to drug;GO:0071872|cellular response to epinephrine stimulus;GO:0071222|cellular response to lipopolysaccharide;GO:0050900|leukocyte migration;GO:1901898|negative regulation of relaxation of cardiac muscle;GO:0030593|neutrophil chemotaxis;GO:0001780|neutrophil homeostasis;GO:0032729|positive regulation of interferon-gamma production;G…	GO:0071944|cell periphery;GO:0005813|centrosome;GO:0005829|cytosol;GO:0043197|dendritic spine;GO:0000930|gamma-tubulin complex;GO:0016020|membrane;GO:0014069|postsynaptic density;GO:0008021|synaptic vesicle;GO:0030018|Z disc;	GO:0004115|3',5'-cyclic-AMP phosphodiesterase activity;GO:0030552|cAMP binding;GO:0044325|ion channel binding;GO:0046872|metal ion binding;	K13293	PDE4; cAMP-specific phosphodiesterase 4 [EC:3.1.4.53]
chr1	66801709	66801865	45	5.39419	8.42104	4.52557	91	66798303	66821209	NM_001037340	Intron	+	gi|62087742|dbj|BAD92318.1|	3777	0	phosphodiesterase 4B, cAMP-specific (phosphodiesterase E4 dunce homolog, Drosophila) variant [Homo sapiens]	gi|426329916|ref|XM_004025928.1|	4241	0	PREDICTED: Gorilla gorilla gorilla phosphodiesterase 4B, cAMP-specific, transcript variant 1 (PDE4B), mRNA	Q07343	1286	0	cAMP-specific 3',5'-cyclic phosphodiesterase 4B	.	.	.	.	pfam00233	PDEase_I	3'5'-cyclic nucleotide phosphodiesterase.	GO:0006198|cAMP catabolic process;GO:0035690|cellular response to drug;GO:0071872|cellular response to epinephrine stimulus;GO:0071222|cellular response to lipopolysaccharide;GO:0050900|leukocyte migration;GO:1901898|negative regulation of relaxation of cardiac muscle;GO:0030593|neutrophil chemotaxis;GO:0001780|neutrophil homeostasis;GO:0032729|positive regulation of interferon-gamma production;G…	GO:0071944|cell periphery;GO:0005813|centrosome;GO:0005829|cytosol;GO:0043197|dendritic spine;GO:0000930|gamma-tubulin complex;GO:0016020|membrane;GO:0014069|postsynaptic density;GO:0008021|synaptic vesicle;GO:0030018|Z disc;	GO:0004115|3',5'-cyclic-AMP phosphodiesterase activity;GO:0030552|cAMP binding;GO:0044325|ion channel binding;GO:0046872|metal ion binding;	K13293	PDE4; cAMP-specific phosphodiesterase 4 [EC:3.1.4.53]
chr1	66801709	66801865	45	5.39419	8.42104	4.52557	91	66798303	66821209	NM_001297440	Intron	+	gi|661903028|ref|NP_001284369.1|	3333	0	cAMP-specific 3',5'-cyclic phosphodiesterase 4B isoform 4 [Homo sapiens]	gi|51477023|emb|CR749667.1|	4046	0	Homo sapiens mRNA; cDNA DKFZp686F2182 (from clone DKFZp686F2182)	Q07343	1281	0	cAMP-specific 3',5'-cyclic phosphodiesterase 4B	.	.	.	.	pfam00233	PDEase_I	3'5'-cyclic nucleotide phosphodiesterase.	GO:0006198|cAMP catabolic process;GO:0035690|cellular response to drug;GO:0071872|cellular response to epinephrine stimulus;GO:0071222|cellular response to lipopolysaccharide;GO:0050900|leukocyte migration;GO:1901898|negative regulation of relaxation of cardiac muscle;GO:0030593|neutrophil chemotaxis;GO:0001780|neutrophil homeostasis;GO:0032729|positive regulation of interferon-gamma production;G…	GO:0071944|cell periphery;GO:0005813|centrosome;GO:0005829|cytosol;GO:0043197|dendritic spine;GO:0000930|gamma-tubulin complex;GO:0016020|membrane;GO:0014069|postsynaptic density;GO:0008021|synaptic vesicle;GO:0030018|Z disc;	GO:0004115|3',5'-cyclic-AMP phosphodiesterase activity;GO:0030552|cAMP binding;GO:0044325|ion channel binding;GO:0046872|metal ion binding;	K13293	PDE4; cAMP-specific phosphodiesterase 4 [EC:3.1.4.53]
chr1	66801709	66801865	45	5.39419	8.42104	4.52557	91	66798303	66821209	NM_001037339	Intron	+	gi|349766|gb|AAA35643.1|	3038	0	3',5'-cyclic AMP phosphodiesterase, partial [Homo sapiens]	gi|292387|gb|M97515.1|HUMPDE2A	3839	0	Human rolipram-sebsitive, cAMP-specific phosphodiesterase (PDE2) mRNA, complete cds	Q07343	1036	0	cAMP-specific 3',5'-cyclic phosphodiesterase 4B	.	.	.	.	pfam00233	PDEase_I	3'5'-cyclic nucleotide phosphodiesterase.	GO:0006198|cAMP catabolic process;GO:0035690|cellular response to drug;GO:0071872|cellular response to epinephrine stimulus;GO:0071222|cellular response to lipopolysaccharide;GO:0050900|leukocyte migration;GO:1901898|negative regulation of relaxation of cardiac muscle;GO:0030593|neutrophil chemotaxis;GO:0001780|neutrophil homeostasis;GO:0032729|positive regulation of interferon-gamma production;G…	GO:0071944|cell periphery;GO:0005813|centrosome;GO:0005829|cytosol;GO:0043197|dendritic spine;GO:0000930|gamma-tubulin complex;GO:0016020|membrane;GO:0014069|postsynaptic density;GO:0008021|synaptic vesicle;GO:0030018|Z disc;	GO:0004115|3',5'-cyclic-AMP phosphodiesterase activity;GO:0030552|cAMP binding;GO:0044325|ion channel binding;GO:0046872|metal ion binding;	K13293	PDE4; cAMP-specific phosphodiesterase 4 [EC:3.1.4.53]
chr1	66801709	66801865	45	5.39419	8.42104	4.52557	91	66798303	66821209	NM_002600	Intron	+	gi|32171241|ref|NP_002591.2|	3715	0	cAMP-specific 3',5'-cyclic phosphodiesterase 4B isoform 1 [Homo sapiens]	gi|82799480|ref|NM_002600.3|	4258	0	Homo sapiens phosphodiesterase 4B, cAMP-specific (PDE4B), transcript variant a, mRNA	Q07343	1433	0	cAMP-specific 3',5'-cyclic phosphodiesterase 4B	.	.	.	.	pfam00233	PDEase_I	3'5'-cyclic nucleotide phosphodiesterase.	GO:0006198|cAMP catabolic process;GO:0035690|cellular response to drug;GO:0071872|cellular response to epinephrine stimulus;GO:0071222|cellular response to lipopolysaccharide;GO:0050900|leukocyte migration;GO:1901898|negative regulation of relaxation of cardiac muscle;GO:0030593|neutrophil chemotaxis;GO:0001780|neutrophil homeostasis;GO:0032729|positive regulation of interferon-gamma production;G…	GO:0071944|cell periphery;GO:0005813|centrosome;GO:0005829|cytosol;GO:0043197|dendritic spine;GO:0000930|gamma-tubulin complex;GO:0016020|membrane;GO:0014069|postsynaptic density;GO:0008021|synaptic vesicle;GO:0030018|Z disc;	GO:0004115|3',5'-cyclic-AMP phosphodiesterase activity;GO:0030552|cAMP binding;GO:0044325|ion channel binding;GO:0046872|metal ion binding;	K13293	PDE4; cAMP-specific phosphodiesterase 4 [EC:3.1.4.53]
chr1	66801709	66801865	45	5.39419	8.42104	4.52557	91	66798303	66821209	NM_001297441	Intron	+	gi|661903030|ref|NP_001284370.1|	3417	0	cAMP-specific 3',5'-cyclic phosphodiesterase 4B isoform 5 [Homo sapiens]	gi|51477023|emb|CR749667.1|	3891	0	Homo sapiens mRNA; cDNA DKFZp686F2182 (from clone DKFZp686F2182)	Q07343	1283	0	cAMP-specific 3',5'-cyclic phosphodiesterase 4B	.	.	.	.	pfam00233	PDEase_I	3'5'-cyclic nucleotide phosphodiesterase.	GO:0006198|cAMP catabolic process;GO:0035690|cellular response to drug;GO:0071872|cellular response to epinephrine stimulus;GO:0071222|cellular response to lipopolysaccharide;GO:0050900|leukocyte migration;GO:1901898|negative regulation of relaxation of cardiac muscle;GO:0030593|neutrophil chemotaxis;GO:0001780|neutrophil homeostasis;GO:0032729|positive regulation of interferon-gamma production;G…	GO:0071944|cell periphery;GO:0005813|centrosome;GO:0005829|cytosol;GO:0043197|dendritic spine;GO:0000930|gamma-tubulin complex;GO:0016020|membrane;GO:0014069|postsynaptic density;GO:0008021|synaptic vesicle;GO:0030018|Z disc;	GO:0004115|3',5'-cyclic-AMP phosphodiesterase activity;GO:0030552|cAMP binding;GO:0044325|ion channel binding;GO:0046872|metal ion binding;	K13293	PDE4; cAMP-specific phosphodiesterase 4 [EC:3.1.4.53]
chr1	67030134	67030289	22	4.4586	5.62703	2.27963	129	67000051	67091529	NM_032291	Intron	+	gi|675670604|ref|XP_002750972.2|	3471	0	PREDICTED: SH3-containing GRB2-like protein 3-interacting protein 1 isoform X2 [Callithrix jacchus]	gi|635107503|ref|XM_007978406.1|	8819	0	PREDICTED: Chlorocebus sabaeus SH3-domain GRB2-like (endophilin) interacting protein 1 (SGIP1), transcript variant X12, mRNA	Q9BQI5	1304	0	SH3-containing GRB2-like protein 3-interacting protein 1	.	.	.	.	pfam10291	muHD	Muniscin C-terminal mu homology domain. The muniscins are a family of endocytic adaptors that is conserved from yeast to humans.This C-terminal domain is structurally similar to mu homology domains, and is the region of the muniscin proteins involved in the interactions with the endocytic adaptor-scaffold proteins Ede1-eps15. This interaction influences muniscin localisation. The muniscins provid…	GO:0006897|endocytosis;GO:0097320|membrane tubulation;GO:2000507|positive regulation of energy homeostasis;GO:2000253|positive regulation of feeding behavior;GO:0048260|positive regulation of receptor-mediated endocytosis;GO:0002021|response to dietary excess;	GO:0030122|AP-2 adaptor complex;GO:0005905|coated pit;GO:0030136|clathrin-coated vesicle;GO:0005737|cytoplasm;GO:0005886|plasma membrane;	GO:0008017|microtubule binding;GO:0005543|phospholipid binding;GO:0017124|SH3 domain binding;	.	.
chr1	67030134	67030289	22	4.4586	5.62703	2.27963	129	67000051	67091529	NM_001308203	Intron	+	gi|815890969|ref|NP_001295132.1|	2723	0	SH3-containing GRB2-like protein 3-interacting protein 1 isoform 2 [Homo sapiens]	gi|21727291|emb|AL354978.20|	8072	0	Human DNA sequence from clone RP11-266I14 on chromosome 1, complete sequence	Q9BQI5	597	0	SH3-containing GRB2-like protein 3-interacting protein 1	.	.	.	.	pfam10291	muHD	Muniscin C-terminal mu homology domain. The muniscins are a family of endocytic adaptors that is conserved from yeast to humans.This C-terminal domain is structurally similar to mu homology domains, and is the region of the muniscin proteins involved in the interactions with the endocytic adaptor-scaffold proteins Ede1-eps15. This interaction influences muniscin localisation. The muniscins provid…	GO:0006897|endocytosis;GO:0097320|membrane tubulation;GO:2000507|positive regulation of energy homeostasis;GO:2000253|positive regulation of feeding behavior;GO:0048260|positive regulation of receptor-mediated endocytosis;GO:0002021|response to dietary excess;	GO:0030122|AP-2 adaptor complex;GO:0005905|coated pit;GO:0030136|clathrin-coated vesicle;GO:0005737|cytoplasm;GO:0005886|plasma membrane;	GO:0008017|microtubule binding;GO:0005543|phospholipid binding;GO:0017124|SH3 domain binding;	.	.
chr1	67172027	67172177	41	5.61798	7.94583	4.11788	65	67160187	67184976	NM_001308203	Intron	+	gi|815890969|ref|NP_001295132.1|	2723	0	SH3-containing GRB2-like protein 3-interacting protein 1 isoform 2 [Homo sapiens]	gi|21727291|emb|AL354978.20|	8072	0	Human DNA sequence from clone RP11-266I14 on chromosome 1, complete sequence	Q9BQI5	597	0	SH3-containing GRB2-like protein 3-interacting protein 1	.	.	.	.	pfam10291	muHD	Muniscin C-terminal mu homology domain. The muniscins are a family of endocytic adaptors that is conserved from yeast to humans.This C-terminal domain is structurally similar to mu homology domains, and is the region of the muniscin proteins involved in the interactions with the endocytic adaptor-scaffold proteins Ede1-eps15. This interaction influences muniscin localisation. The muniscins provid…	GO:0006897|endocytosis;GO:0097320|membrane tubulation;GO:2000507|positive regulation of energy homeostasis;GO:2000253|positive regulation of feeding behavior;GO:0048260|positive regulation of receptor-mediated endocytosis;GO:0002021|response to dietary excess;	GO:0030122|AP-2 adaptor complex;GO:0005905|coated pit;GO:0030136|clathrin-coated vesicle;GO:0005737|cytoplasm;GO:0005886|plasma membrane;	GO:0008017|microtubule binding;GO:0005543|phospholipid binding;GO:0017124|SH3 domain binding;	.	.
chr1	67172027	67172177	41	5.61798	7.94583	4.11788	65	67161176	67184976	NM_032291	Intron	+	gi|675670604|ref|XP_002750972.2|	3471	0	PREDICTED: SH3-containing GRB2-like protein 3-interacting protein 1 isoform X2 [Callithrix jacchus]	gi|635107503|ref|XM_007978406.1|	8819	0	PREDICTED: Chlorocebus sabaeus SH3-domain GRB2-like (endophilin) interacting protein 1 (SGIP1), transcript variant X12, mRNA	Q9BQI5	1304	0	SH3-containing GRB2-like protein 3-interacting protein 1	.	.	.	.	pfam10291	muHD	Muniscin C-terminal mu homology domain. The muniscins are a family of endocytic adaptors that is conserved from yeast to humans.This C-terminal domain is structurally similar to mu homology domains, and is the region of the muniscin proteins involved in the interactions with the endocytic adaptor-scaffold proteins Ede1-eps15. This interaction influences muniscin localisation. The muniscins provid…	GO:0006897|endocytosis;GO:0097320|membrane tubulation;GO:2000507|positive regulation of energy homeostasis;GO:2000253|positive regulation of feeding behavior;GO:0048260|positive regulation of receptor-mediated endocytosis;GO:0002021|response to dietary excess;	GO:0030122|AP-2 adaptor complex;GO:0005905|coated pit;GO:0030136|clathrin-coated vesicle;GO:0005737|cytoplasm;GO:0005886|plasma membrane;	GO:0008017|microtubule binding;GO:0005543|phospholipid binding;GO:0017124|SH3 domain binding;	.	.
chr1	67198486	67198792	153	9.91379	20.1881	15.3873	95	67195102	67199430	NM_001308203	Intron	+	gi|815890969|ref|NP_001295132.1|	2723	0	SH3-containing GRB2-like protein 3-interacting protein 1 isoform 2 [Homo sapiens]	gi|21727291|emb|AL354978.20|	8072	0	Human DNA sequence from clone RP11-266I14 on chromosome 1, complete sequence	Q9BQI5	597	0	SH3-containing GRB2-like protein 3-interacting protein 1	.	.	.	.	pfam10291	muHD	Muniscin C-terminal mu homology domain. The muniscins are a family of endocytic adaptors that is conserved from yeast to humans.This C-terminal domain is structurally similar to mu homology domains, and is the region of the muniscin proteins involved in the interactions with the endocytic adaptor-scaffold proteins Ede1-eps15. This interaction influences muniscin localisation. The muniscins provid…	GO:0006897|endocytosis;GO:0097320|membrane tubulation;GO:2000507|positive regulation of energy homeostasis;GO:2000253|positive regulation of feeding behavior;GO:0048260|positive regulation of receptor-mediated endocytosis;GO:0002021|response to dietary excess;	GO:0030122|AP-2 adaptor complex;GO:0005905|coated pit;GO:0030136|clathrin-coated vesicle;GO:0005737|cytoplasm;GO:0005886|plasma membrane;	GO:0008017|microtubule binding;GO:0005543|phospholipid binding;GO:0017124|SH3 domain binding;	.	.
chr1	67198486	67198792	153	9.91379	20.1881	15.3873	95	67195102	67199430	NM_032291	Intron	+	gi|675670604|ref|XP_002750972.2|	3471	0	PREDICTED: SH3-containing GRB2-like protein 3-interacting protein 1 isoform X2 [Callithrix jacchus]	gi|635107503|ref|XM_007978406.1|	8819	0	PREDICTED: Chlorocebus sabaeus SH3-domain GRB2-like (endophilin) interacting protein 1 (SGIP1), transcript variant X12, mRNA	Q9BQI5	1304	0	SH3-containing GRB2-like protein 3-interacting protein 1	.	.	.	.	pfam10291	muHD	Muniscin C-terminal mu homology domain. The muniscins are a family of endocytic adaptors that is conserved from yeast to humans.This C-terminal domain is structurally similar to mu homology domains, and is the region of the muniscin proteins involved in the interactions with the endocytic adaptor-scaffold proteins Ede1-eps15. This interaction influences muniscin localisation. The muniscins provid…	GO:0006897|endocytosis;GO:0097320|membrane tubulation;GO:2000507|positive regulation of energy homeostasis;GO:2000253|positive regulation of feeding behavior;GO:0048260|positive regulation of receptor-mediated endocytosis;GO:0002021|response to dietary excess;	GO:0030122|AP-2 adaptor complex;GO:0005905|coated pit;GO:0030136|clathrin-coated vesicle;GO:0005737|cytoplasm;GO:0005886|plasma membrane;	GO:0008017|microtubule binding;GO:0005543|phospholipid binding;GO:0017124|SH3 domain binding;	.	.
chr1	67439209	67439359	16	3.8961	4.66299	1.65149	79	67438674	67442277	NM_001146110	Intron	+	gi|37360474|dbj|BAC98215.1|	2381	0	mKIAA1610 protein [Mus musculus]	gi|225735614|ref|NM_001146110.1|	5628	0	Homo sapiens mesoderm induction early response 1, transcriptional regulator (MIER1), transcript variant 10, mRNA	Q8N108	873	0	Mesoderm induction early response protein 1	.	.	.	.	pfam01448	ELM2	ELM2 domain. The ELM2 (Egl-27 and MTA1 homology 2) domain is a small domain of unknown function. It is found in the MTA1 protein that is part of the NuRD complex. The domain is usually found to the N terminus of a myb-like DNA binding domain pfam00249. ELM2 is also found associated with an ARID DNA binding domain pfam01388 in a member from Arabidopsis thaliana. This suggests that ELM2 may also be…	GO:0031937|positive regulation of chromatin silencing;GO:0043123|positive regulation of I-kappaB kinase/NF-kappaB signaling;GO:0006351|transcription, DNA-templated;	GO:0005737|cytoplasm;GO:0005654|nucleoplasm;GO:0017053|transcriptional repressor complex;	GO:0003677|DNA binding;GO:0004871|signal transducer activity;	.	.
chr1	67439209	67439359	16	3.8961	4.66299	1.65149	79	67438674	67442277	NM_001077701	Intron	+	gi|119626914|gb|EAX06509.1|	2178	0	mesoderm induction early response 1 homolog (Xenopus laevis), isoform CRA_e, partial [Homo sapiens]	gi|225735608|ref|NM_001077701.2|	5407	0	Homo sapiens mesoderm induction early response 1, transcriptional regulator (MIER1), transcript variant 3, mRNA	Q8N108	843	0	Mesoderm induction early response protein 1	.	.	.	.	pfam01448	ELM2	ELM2 domain. The ELM2 (Egl-27 and MTA1 homology 2) domain is a small domain of unknown function. It is found in the MTA1 protein that is part of the NuRD complex. The domain is usually found to the N terminus of a myb-like DNA binding domain pfam00249. ELM2 is also found associated with an ARID DNA binding domain pfam01388 in a member from Arabidopsis thaliana. This suggests that ELM2 may also be…	GO:0031937|positive regulation of chromatin silencing;GO:0043123|positive regulation of I-kappaB kinase/NF-kappaB signaling;GO:0006351|transcription, DNA-templated;	GO:0005737|cytoplasm;GO:0005654|nucleoplasm;GO:0017053|transcriptional repressor complex;	GO:0003677|DNA binding;GO:0004871|signal transducer activity;	.	.
chr1	67439209	67439359	16	3.8961	4.66299	1.65149	79	67438674	67442277	NM_001146111	Intron	+	gi|225735631|ref|NP_001139583.1|	2057	0	mesoderm induction early response protein 1 isoform g precursor [Homo sapiens]	gi|225735630|ref|NM_001146111.1|	3875	0	Homo sapiens mesoderm induction early response 1, transcriptional regulator (MIER1), transcript variant 7, mRNA	Q8N108	707	0	Mesoderm induction early response protein 1	.	.	.	.	pfam01448	ELM2	ELM2 domain. The ELM2 (Egl-27 and MTA1 homology 2) domain is a small domain of unknown function. It is found in the MTA1 protein that is part of the NuRD complex. The domain is usually found to the N terminus of a myb-like DNA binding domain pfam00249. ELM2 is also found associated with an ARID DNA binding domain pfam01388 in a member from Arabidopsis thaliana. This suggests that ELM2 may also be…	GO:0031937|positive regulation of chromatin silencing;GO:0043123|positive regulation of I-kappaB kinase/NF-kappaB signaling;GO:0006351|transcription, DNA-templated;	GO:0005737|cytoplasm;GO:0005654|nucleoplasm;GO:0017053|transcriptional repressor complex;	GO:0003677|DNA binding;GO:0004871|signal transducer activity;	.	.
chr1	67439209	67439359	16	3.8961	4.66299	1.65149	79	67438674	67442277	NM_001146113	Intron	+	gi|118130872|ref|NP_001071172.1|	1596	0	mesoderm induction early response protein 1 isoform f [Homo sapiens]	gi|225735618|ref|NM_001146113.1|	3595	0	Homo sapiens mesoderm induction early response 1, transcriptional regulator (MIER1), transcript variant 9, mRNA	Q8N108	575	0	Mesoderm induction early response protein 1	.	.	.	.	pfam01448	ELM2	ELM2 domain. The ELM2 (Egl-27 and MTA1 homology 2) domain is a small domain of unknown function. It is found in the MTA1 protein that is part of the NuRD complex. The domain is usually found to the N terminus of a myb-like DNA binding domain pfam00249. ELM2 is also found associated with an ARID DNA binding domain pfam01388 in a member from Arabidopsis thaliana. This suggests that ELM2 may also be…	GO:0031937|positive regulation of chromatin silencing;GO:0043123|positive regulation of I-kappaB kinase/NF-kappaB signaling;GO:0006351|transcription, DNA-templated;	GO:0005737|cytoplasm;GO:0005654|nucleoplasm;GO:0017053|transcriptional repressor complex;	GO:0003677|DNA binding;GO:0004871|signal transducer activity;	.	.
chr1	67439209	67439359	16	3.8961	4.66299	1.65149	79	67438674	67442277	NM_001077704	Intron	+	gi|118130872|ref|NP_001071172.1|	1758	0	mesoderm induction early response protein 1 isoform f [Homo sapiens]	gi|225735613|ref|NM_001077704.2|	3597	0	Homo sapiens mesoderm induction early response 1, transcriptional regulator (MIER1), transcript variant 6, mRNA	Q8N108	636	0	Mesoderm induction early response protein 1	.	.	.	.	pfam01448	ELM2	ELM2 domain. The ELM2 (Egl-27 and MTA1 homology 2) domain is a small domain of unknown function. It is found in the MTA1 protein that is part of the NuRD complex. The domain is usually found to the N terminus of a myb-like DNA binding domain pfam00249. ELM2 is also found associated with an ARID DNA binding domain pfam01388 in a member from Arabidopsis thaliana. This suggests that ELM2 may also be…	GO:0031937|positive regulation of chromatin silencing;GO:0043123|positive regulation of I-kappaB kinase/NF-kappaB signaling;GO:0006351|transcription, DNA-templated;	GO:0005737|cytoplasm;GO:0005654|nucleoplasm;GO:0017053|transcriptional repressor complex;	GO:0003677|DNA binding;GO:0004871|signal transducer activity;	.	.
chr1	67439209	67439359	16	3.8961	4.66299	1.65149	79	67438674	67442277	NM_001077702	Intron	+	gi|225735610|ref|NP_001071170.2|	1950	0	mesoderm induction early response protein 1 isoform d precursor [Homo sapiens]	gi|225735609|ref|NM_001077702.2|	3815	0	Homo sapiens mesoderm induction early response 1, transcriptional regulator (MIER1), transcript variant 4, mRNA	Q8N108	667	0	Mesoderm induction early response protein 1	.	.	.	.	pfam01448	ELM2	ELM2 domain. The ELM2 (Egl-27 and MTA1 homology 2) domain is a small domain of unknown function. It is found in the MTA1 protein that is part of the NuRD complex. The domain is usually found to the N terminus of a myb-like DNA binding domain pfam00249. ELM2 is also found associated with an ARID DNA binding domain pfam01388 in a member from Arabidopsis thaliana. This suggests that ELM2 may also be…	GO:0031937|positive regulation of chromatin silencing;GO:0043123|positive regulation of I-kappaB kinase/NF-kappaB signaling;GO:0006351|transcription, DNA-templated;	GO:0005737|cytoplasm;GO:0005654|nucleoplasm;GO:0017053|transcriptional repressor complex;	GO:0003677|DNA binding;GO:0004871|signal transducer activity;	.	.
chr1	67439209	67439359	16	3.8961	4.66299	1.65149	79	67438674	67442277	NM_001077700	Intron	+	gi|829778256|ref|XP_012622650.1|	2525	0	PREDICTED: mesoderm induction early response protein 1 isoform X8 [Microcebus murinus]	gi|225735606|ref|NM_001077700.2|	5551	0	Homo sapiens mesoderm induction early response 1, transcriptional regulator (MIER1), transcript variant 2, mRNA	Q8N108	870	0	Mesoderm induction early response protein 1	.	.	.	.	pfam01448	ELM2	ELM2 domain. The ELM2 (Egl-27 and MTA1 homology 2) domain is a small domain of unknown function. It is found in the MTA1 protein that is part of the NuRD complex. The domain is usually found to the N terminus of a myb-like DNA binding domain pfam00249. ELM2 is also found associated with an ARID DNA binding domain pfam01388 in a member from Arabidopsis thaliana. This suggests that ELM2 may also be…	GO:0031937|positive regulation of chromatin silencing;GO:0043123|positive regulation of I-kappaB kinase/NF-kappaB signaling;GO:0006351|transcription, DNA-templated;	GO:0005737|cytoplasm;GO:0005654|nucleoplasm;GO:0017053|transcriptional repressor complex;	GO:0003677|DNA binding;GO:0004871|signal transducer activity;	.	.
chr1	67439209	67439359	16	3.8961	4.66299	1.65149	79	67438674	67442277	NM_001077703	Intron	+	gi|225735612|ref|NP_001071171.2|	2004	0	mesoderm induction early response protein 1 isoform e [Homo sapiens]	gi|225735611|ref|NM_001077703.2|	3741	0	Homo sapiens mesoderm induction early response 1, transcriptional regulator (MIER1), transcript variant 5, mRNA	Q8N108	664	0	Mesoderm induction early response protein 1	.	.	.	.	pfam01448	ELM2	ELM2 domain. The ELM2 (Egl-27 and MTA1 homology 2) domain is a small domain of unknown function. It is found in the MTA1 protein that is part of the NuRD complex. The domain is usually found to the N terminus of a myb-like DNA binding domain pfam00249. ELM2 is also found associated with an ARID DNA binding domain pfam01388 in a member from Arabidopsis thaliana. This suggests that ELM2 may also be…	GO:0031937|positive regulation of chromatin silencing;GO:0043123|positive regulation of I-kappaB kinase/NF-kappaB signaling;GO:0006351|transcription, DNA-templated;	GO:0005737|cytoplasm;GO:0005654|nucleoplasm;GO:0017053|transcriptional repressor complex;	GO:0003677|DNA binding;GO:0004871|signal transducer activity;	.	.
chr1	67439209	67439359	16	3.8961	4.66299	1.65149	79	67438674	67442277	NM_020948	Intron	+	gi|37360474|dbj|BAC98215.1|	2393	0	mKIAA1610 protein [Mus musculus]	gi|225735604|ref|NM_020948.3|	5625	0	Homo sapiens mesoderm induction early response 1, transcriptional regulator (MIER1), transcript variant 1, mRNA	Q8N108	873	0	Mesoderm induction early response protein 1	.	.	.	.	pfam01448	ELM2	ELM2 domain. The ELM2 (Egl-27 and MTA1 homology 2) domain is a small domain of unknown function. It is found in the MTA1 protein that is part of the NuRD complex. The domain is usually found to the N terminus of a myb-like DNA binding domain pfam00249. ELM2 is also found associated with an ARID DNA binding domain pfam01388 in a member from Arabidopsis thaliana. This suggests that ELM2 may also be…	GO:0031937|positive regulation of chromatin silencing;GO:0043123|positive regulation of I-kappaB kinase/NF-kappaB signaling;GO:0006351|transcription, DNA-templated;	GO:0005737|cytoplasm;GO:0005654|nucleoplasm;GO:0017053|transcriptional repressor complex;	GO:0003677|DNA binding;GO:0004871|signal transducer activity;	.	.
chr1	67439209	67439359	16	3.8961	4.66299	1.65149	79	67438674	67442277	NM_001146112	Intron	+	gi|225735605|ref|NP_065999.2|	2321	0	mesoderm induction early response protein 1 isoform a precursor [Homo sapiens]	gi|225735616|ref|NM_001146112.1|	5586	0	Homo sapiens mesoderm induction early response 1, transcriptional regulator (MIER1), transcript variant 8, mRNA	Q8N108	874	0	Mesoderm induction early response protein 1	.	.	.	.	pfam01448	ELM2	ELM2 domain. The ELM2 (Egl-27 and MTA1 homology 2) domain is a small domain of unknown function. It is found in the MTA1 protein that is part of the NuRD complex. The domain is usually found to the N terminus of a myb-like DNA binding domain pfam00249. ELM2 is also found associated with an ARID DNA binding domain pfam01388 in a member from Arabidopsis thaliana. This suggests that ELM2 may also be…	GO:0031937|positive regulation of chromatin silencing;GO:0043123|positive regulation of I-kappaB kinase/NF-kappaB signaling;GO:0006351|transcription, DNA-templated;	GO:0005737|cytoplasm;GO:0005654|nucleoplasm;GO:0017053|transcriptional repressor complex;	GO:0003677|DNA binding;GO:0004871|signal transducer activity;	.	.
chr1	68895178	68895362	59	6.43564	10.0928	5.99217	86	68894506	68895458	NM_000329	UTR3	-	gi|444516940|gb|ELV11318.1|	2819	0	Retinoid isomerohydrolase [Tupaia chinensis]	gi|67188783|ref|NM_000329.2|	2608	0	Homo sapiens retinal pigment epithelium-specific protein 65kDa (RPE65), mRNA	Q16518	1078	0	Retinoid isomerohydrolase	sll1541	125	2e-29	COG3670	pfam03055	RPE65	Retinal pigment epithelial membrane protein. This family represents a retinal pigment epithelial membrane receptor which is abundantly expressed in retinal pigment epithelium, and binds plasma retinal binding protein. The family also includes the sequence related neoxanthin cleavage enzyme in plants and lignostilbene-alpha,beta-dioxygenase in bacteria.	GO:0071257|cellular response to electrical stimulus;GO:0007623|circadian rhythm;GO:0050908|detection of light stimulus involved in visual perception;GO:0008286|insulin receptor signaling pathway;GO:0003407|neural retina development;GO:0007468|regulation of rhodopsin gene expression;GO:0001895|retina homeostasis;GO:0060042|retina morphogenesis in camera-type eye;GO:0042574|retinal metabolic proces…	GO:0044297|cell body;GO:0005783|endoplasmic reticulum;GO:0016020|membrane;GO:0031090|organelle membrane;GO:0005886|plasma membrane;	GO:0052885|all-trans-retinyl-ester hydrolase, 11-cis retinol forming activity;GO:0052884|all-trans-retinyl-palmitate hydrolase, 11-cis retinol forming activity;GO:1901612|cardiolipin binding;GO:0046872|metal ion binding;GO:0016702|oxidoreductase activity, acting on single donors with incorporation of molecular oxygen, incorporation of two atoms of oxygen;GO:0031210|phosphatidylcholine binding;GO:…	K11158	RPE65; retinoid isomerohydrolase [EC:3.1.1.64]
chr1	68895178	68895362	59	6.43564	10.0928	5.99217	86	68894506	68895610	NM_000329	Exon	-	gi|444516940|gb|ELV11318.1|	2819	0	Retinoid isomerohydrolase [Tupaia chinensis]	gi|67188783|ref|NM_000329.2|	2608	0	Homo sapiens retinal pigment epithelium-specific protein 65kDa (RPE65), mRNA	Q16518	1078	0	Retinoid isomerohydrolase	sll1541	125	2e-29	COG3670	pfam03055	RPE65	Retinal pigment epithelial membrane protein. This family represents a retinal pigment epithelial membrane receptor which is abundantly expressed in retinal pigment epithelium, and binds plasma retinal binding protein. The family also includes the sequence related neoxanthin cleavage enzyme in plants and lignostilbene-alpha,beta-dioxygenase in bacteria.	GO:0071257|cellular response to electrical stimulus;GO:0007623|circadian rhythm;GO:0050908|detection of light stimulus involved in visual perception;GO:0008286|insulin receptor signaling pathway;GO:0003407|neural retina development;GO:0007468|regulation of rhodopsin gene expression;GO:0001895|retina homeostasis;GO:0060042|retina morphogenesis in camera-type eye;GO:0042574|retinal metabolic proces…	GO:0044297|cell body;GO:0005783|endoplasmic reticulum;GO:0016020|membrane;GO:0031090|organelle membrane;GO:0005886|plasma membrane;	GO:0052885|all-trans-retinyl-ester hydrolase, 11-cis retinol forming activity;GO:0052884|all-trans-retinyl-palmitate hydrolase, 11-cis retinol forming activity;GO:1901612|cardiolipin binding;GO:0046872|metal ion binding;GO:0016702|oxidoreductase activity, acting on single donors with incorporation of molecular oxygen, incorporation of two atoms of oxygen;GO:0031210|phosphatidylcholine binding;GO:…	K11158	RPE65; retinoid isomerohydrolase [EC:3.1.1.64]
chr1	70041230	70041380	15	3.78549	4.47099	1.52139	73	70034324	70144063	NM_001330635	Intron	+	gi|694886730|ref|XP_009421541.1|	7488	0	PREDICTED: leucine-rich repeat-containing protein 7 isoform X5 [Pan troglodytes]	gi|635107334|ref|XM_007978325.1|	5812	0	PREDICTED: Chlorocebus sabaeus leucine rich repeat containing 7 (LRRC7), transcript variant X5, mRNA	Q96NW7	2856	0	Leucine-rich repeat-containing protein 7	alr0124_1	159	8e-40	COG4886	pfam00595	PDZ	PDZ domain (Also known as DHR or GLGF). PDZ domains are found in diverse signaling proteins.	.	GO:0030054|cell junction;GO:0005737|cytoplasm;GO:0014069|postsynaptic density;GO:0045211|postsynaptic membrane;	.	.	.
chr1	70572134	70572284	20	4.21687	5.21524	2.01831	73	70555502	70573434	NM_001330635	Intron	+	gi|694886730|ref|XP_009421541.1|	7488	0	PREDICTED: leucine-rich repeat-containing protein 7 isoform X5 [Pan troglodytes]	gi|635107334|ref|XM_007978325.1|	5812	0	PREDICTED: Chlorocebus sabaeus leucine rich repeat containing 7 (LRRC7), transcript variant X5, mRNA	Q96NW7	2856	0	Leucine-rich repeat-containing protein 7	alr0124_1	159	8e-40	COG4886	pfam00595	PDZ	PDZ domain (Also known as DHR or GLGF). PDZ domains are found in diverse signaling proteins.	.	GO:0030054|cell junction;GO:0005737|cytoplasm;GO:0014069|postsynaptic density;GO:0045211|postsynaptic membrane;	.	.	.
chr1	70572134	70572284	20	4.21687	5.21524	2.01831	73	70555502	70573434	NM_020794	Intron	+	gi|694886732|ref|XP_513481.3|	7811	0	PREDICTED: leucine-rich repeat-containing protein 7 isoform X6 [Pan troglodytes]	gi|112734864|ref|NM_020794.2|	6245	0	Homo sapiens leucine rich repeat containing 7 (LRRC7), mRNA	Q96NW7	2979	0	Leucine-rich repeat-containing protein 7	alr0124_1	159	7e-40	COG4886	pfam00595	PDZ	PDZ domain (Also known as DHR or GLGF). PDZ domains are found in diverse signaling proteins.	.	GO:0030054|cell junction;GO:0005737|cytoplasm;GO:0014069|postsynaptic density;GO:0045211|postsynaptic membrane;	.	.	.
chr1	72544698	72544848	17	3.93258	4.7525	1.71352	65	72400994	72748001	NM_173808	Intron	-	gi|66346706|ref|NP_776169.2|	1767	0	neuronal growth regulator 1 precursor [Homo sapiens]	gi|66346705|ref|NM_173808.2|	5669	0	Homo sapiens neuronal growth regulator 1 (NEGR1), mRNA	Q7Z3B1	685	0	Neuronal growth regulator 1	.	.	.	.	pfam07679	I-set	Immunoglobulin I-set domain.	GO:0007631|feeding behavior;GO:0007626|locomotory behavior;GO:0010976|positive regulation of neuron projection development;GO:0016337|single organismal cell-cell adhesion;	GO:0031225|anchored component of membrane;GO:0070062|extracellular exosome;GO:0005886|plasma membrane;	.	K06775	NEGR1; neuronal growth regulator 1
chr1	74793024	74793177	37	5.30504	7.43852	3.70206	123	74737392	74797133	NM_015978	Intron	+	gi|7705748|ref|NP_057062.1|	4313	0	serine/threonine-protein kinase TNNI3K [Homo sapiens]	gi|313569863|ref|NM_015978.2|	3023	0	Homo sapiens TNNI3 interacting kinase (TNNI3K), mRNA	Q59H18	1659	0	Serine/threonine-protein kinase TNNI3K	all2748	124	4e-29	COG0666	pfam07714	Pkinase_Tyr	Protein tyrosine kinase.	GO:0086069|bundle of His cell to Purkinje myocyte communication;GO:0006468|protein phosphorylation;GO:1903779|regulation of cardiac conduction;GO:0055117|regulation of cardiac muscle contraction;GO:0002027|regulation of heart rate;	GO:0005737|cytoplasm;GO:0005634|nucleus;	GO:0005524|ATP binding;GO:0046872|metal ion binding;GO:0008022|protein C-terminus binding;GO:0004672|protein kinase activity;GO:0004674|protein serine/threonine kinase activity;GO:0031013|troponin I binding;	K17535	TNNI3K; serine/threonine-protein kinase TNNI3K [EC:2.7.11.1]
chr1	74793024	74793177	37	5.30504	7.43852	3.70206	123	74737392	74797133	NM_001112808	Intron	+	gi|510785757|ref|NP_001106279.2|	4922	0	FPGT-TNNI3K fusion protein isoform a [Homo sapiens]	gi|313569859|ref|NM_001112808.2|	3328	0	Homo sapiens FPGT-TNNI3K readthrough (FPGT-TNNI3K), transcript variant 1, mRNA	Q59H18	1632	0	Serine/threonine-protein kinase TNNI3K	all2748	124	5e-29	COG0666	pfam07714	Pkinase_Tyr	Protein tyrosine kinase.	GO:0086069|bundle of His cell to Purkinje myocyte communication;GO:0006468|protein phosphorylation;GO:1903779|regulation of cardiac conduction;GO:0055117|regulation of cardiac muscle contraction;GO:0002027|regulation of heart rate;	GO:0005737|cytoplasm;GO:0005634|nucleus;	GO:0005524|ATP binding;GO:0046872|metal ion binding;GO:0008022|protein C-terminus binding;GO:0004672|protein kinase activity;GO:0004674|protein serine/threonine kinase activity;GO:0031013|troponin I binding;	K17535	TNNI3K; serine/threonine-protein kinase TNNI3K [EC:2.7.11.1]
chr1	74793024	74793177	37	5.30504	7.43852	3.70206	123	74737392	74797133	NM_001199327	Intron	+	gi|510785758|ref|NP_001186256.2|	4582	0	FPGT-TNNI3K fusion protein isoform b [Homo sapiens]	gi|313569860|ref|NM_001199327.1|	2782	0	Homo sapiens FPGT-TNNI3K readthrough (FPGT-TNNI3K), transcript variant 2, mRNA	Q59H18	1439	0	Serine/threonine-protein kinase TNNI3K	all2748	124	3e-29	COG0666	pfam07714	Pkinase_Tyr	Protein tyrosine kinase.	GO:0086069|bundle of His cell to Purkinje myocyte communication;GO:0006468|protein phosphorylation;GO:1903779|regulation of cardiac conduction;GO:0055117|regulation of cardiac muscle contraction;GO:0002027|regulation of heart rate;	GO:0005737|cytoplasm;GO:0005634|nucleus;	GO:0005524|ATP binding;GO:0046872|metal ion binding;GO:0008022|protein C-terminus binding;GO:0004672|protein kinase activity;GO:0004674|protein serine/threonine kinase activity;GO:0031013|troponin I binding;	K17535	TNNI3K; serine/threonine-protein kinase TNNI3K [EC:2.7.11.1]
chr1	74844236	74844388	78	7.26392	12.139	7.83745	74	74836076	74901763	NM_001199327	Intron	+	gi|510785758|ref|NP_001186256.2|	4582	0	FPGT-TNNI3K fusion protein isoform b [Homo sapiens]	gi|313569860|ref|NM_001199327.1|	2782	0	Homo sapiens FPGT-TNNI3K readthrough (FPGT-TNNI3K), transcript variant 2, mRNA	Q59H18	1439	0	Serine/threonine-protein kinase TNNI3K	all2748	124	3e-29	COG0666	pfam07714	Pkinase_Tyr	Protein tyrosine kinase.	GO:0086069|bundle of His cell to Purkinje myocyte communication;GO:0006468|protein phosphorylation;GO:1903779|regulation of cardiac conduction;GO:0055117|regulation of cardiac muscle contraction;GO:0002027|regulation of heart rate;	GO:0005737|cytoplasm;GO:0005634|nucleus;	GO:0005524|ATP binding;GO:0046872|metal ion binding;GO:0008022|protein C-terminus binding;GO:0004672|protein kinase activity;GO:0004674|protein serine/threonine kinase activity;GO:0031013|troponin I binding;	K17535	TNNI3K; serine/threonine-protein kinase TNNI3K [EC:2.7.11.1]
chr1	74844236	74844388	78	7.26392	12.139	7.83745	74	74836076	74901763	NM_001112808	Intron	+	gi|510785757|ref|NP_001106279.2|	4922	0	FPGT-TNNI3K fusion protein isoform a [Homo sapiens]	gi|313569859|ref|NM_001112808.2|	3328	0	Homo sapiens FPGT-TNNI3K readthrough (FPGT-TNNI3K), transcript variant 1, mRNA	Q59H18	1632	0	Serine/threonine-protein kinase TNNI3K	all2748	124	5e-29	COG0666	pfam07714	Pkinase_Tyr	Protein tyrosine kinase.	GO:0086069|bundle of His cell to Purkinje myocyte communication;GO:0006468|protein phosphorylation;GO:1903779|regulation of cardiac conduction;GO:0055117|regulation of cardiac muscle contraction;GO:0002027|regulation of heart rate;	GO:0005737|cytoplasm;GO:0005634|nucleus;	GO:0005524|ATP binding;GO:0046872|metal ion binding;GO:0008022|protein C-terminus binding;GO:0004672|protein kinase activity;GO:0004674|protein serine/threonine kinase activity;GO:0031013|troponin I binding;	K17535	TNNI3K; serine/threonine-protein kinase TNNI3K [EC:2.7.11.1]
chr1	74844236	74844388	78	7.26392	12.139	7.83745	74	74836076	74901763	NM_015978	Intron	+	gi|7705748|ref|NP_057062.1|	4313	0	serine/threonine-protein kinase TNNI3K [Homo sapiens]	gi|313569863|ref|NM_015978.2|	3023	0	Homo sapiens TNNI3 interacting kinase (TNNI3K), mRNA	Q59H18	1659	0	Serine/threonine-protein kinase TNNI3K	all2748	124	4e-29	COG0666	pfam07714	Pkinase_Tyr	Protein tyrosine kinase.	GO:0086069|bundle of His cell to Purkinje myocyte communication;GO:0006468|protein phosphorylation;GO:1903779|regulation of cardiac conduction;GO:0055117|regulation of cardiac muscle contraction;GO:0002027|regulation of heart rate;	GO:0005737|cytoplasm;GO:0005634|nucleus;	GO:0005524|ATP binding;GO:0046872|metal ion binding;GO:0008022|protein C-terminus binding;GO:0004672|protein kinase activity;GO:0004674|protein serine/threonine kinase activity;GO:0031013|troponin I binding;	K17535	TNNI3K; serine/threonine-protein kinase TNNI3K [EC:2.7.11.1]
chr1	76211082	76211387	43	5.81395	8.2699	4.39502	133	76205795	76211490	NM_000016	Intron	+	gi|426330056|ref|XP_004026042.1|	2287	0	PREDICTED: LOW QUALITY PROTEIN: medium-chain specific acyl-CoA dehydrogenase, mitochondrial [Gorilla gorilla gorilla]	gi|554506551|ref|NM_000016.5|	2622	0	Homo sapiens acyl-CoA dehydrogenase, C-4 to C-12 straight chain (ACADM), transcript variant 1, mRNA	P11310	871	0	Medium-chain specific acyl-CoA dehydrogenase, mitochondrial	DR1318	373	3e-119	COG1960	pfam00441	Acyl-CoA_dh_1	Acyl-CoA dehydrogenase, C-terminal domain. C-terminal domain of Acyl-CoA dehydrogenase is an all-alpha, four helical up-and-down bundle.	GO:0045329|carnitine biosynthetic process;GO:0019254|carnitine metabolic process, CoA-linked;GO:0006635|fatty acid beta-oxidation;GO:0033539|fatty acid beta-oxidation using acyl-CoA dehydrogenase;GO:0055088|lipid homeostasis;GO:0051793|medium-chain fatty acid catabolic process;GO:0051791|medium-chain fatty acid metabolic process;GO:0055114|oxidation-reduction process;	GO:0030424|axon;GO:0070062|extracellular exosome;GO:0005759|mitochondrial matrix;GO:0005739|mitochondrion;GO:0005634|nucleus;	GO:0003995|acyl-CoA dehydrogenase activity;GO:0009055|electron carrier activity;GO:0000062|fatty-acyl-CoA binding;GO:0050660|flavin adenine dinucleotide binding;GO:0042802|identical protein binding;GO:0070991|medium-chain-acyl-CoA dehydrogenase activity;GO:0052890|oxidoreductase activity, acting on the CH-CH group of donors, with a flavin as acceptor;	K00249	ACADM, acd; acyl-CoA dehydrogenase [EC:1.3.8.7]
chr1	76211082	76211387	43	5.81395	8.2699	4.39502	133	76205795	76211490	NM_001286043	Intron	+	gi|554506556|ref|NP_001272972.1|	2309	0	medium-chain specific acyl-CoA dehydrogenase, mitochondrial isoform d precursor [Homo sapiens]	gi|554506555|ref|NM_001286043.1|	2721	0	Homo sapiens acyl-CoA dehydrogenase, C-4 to C-12 straight chain (ACADM), transcript variant 5, mRNA	P11310	839	0	Medium-chain specific acyl-CoA dehydrogenase, mitochondrial	DR1318	342	5e-107	COG1960	pfam00441	Acyl-CoA_dh_1	Acyl-CoA dehydrogenase, C-terminal domain. C-terminal domain of Acyl-CoA dehydrogenase is an all-alpha, four helical up-and-down bundle.	GO:0045329|carnitine biosynthetic process;GO:0019254|carnitine metabolic process, CoA-linked;GO:0006635|fatty acid beta-oxidation;GO:0033539|fatty acid beta-oxidation using acyl-CoA dehydrogenase;GO:0055088|lipid homeostasis;GO:0051793|medium-chain fatty acid catabolic process;GO:0051791|medium-chain fatty acid metabolic process;GO:0055114|oxidation-reduction process;	GO:0030424|axon;GO:0070062|extracellular exosome;GO:0005759|mitochondrial matrix;GO:0005739|mitochondrion;GO:0005634|nucleus;	GO:0003995|acyl-CoA dehydrogenase activity;GO:0009055|electron carrier activity;GO:0000062|fatty-acyl-CoA binding;GO:0050660|flavin adenine dinucleotide binding;GO:0042802|identical protein binding;GO:0070991|medium-chain-acyl-CoA dehydrogenase activity;GO:0052890|oxidoreductase activity, acting on the CH-CH group of donors, with a flavin as acceptor;	K00249	ACADM, acd; acyl-CoA dehydrogenase [EC:1.3.8.7]
chr1	76211082	76211387	43	5.81395	8.2699	4.39502	133	76205795	76211490	NM_001127328	Intron	+	gi|187960098|ref|NP_001120800.1|	2274	0	medium-chain specific acyl-CoA dehydrogenase, mitochondrial isoform b precursor [Homo sapiens]	gi|554506552|ref|NM_001127328.2|	2634	0	Homo sapiens acyl-CoA dehydrogenase, C-4 to C-12 straight chain (ACADM), transcript variant 3, mRNA	P11310	866	0	Medium-chain specific acyl-CoA dehydrogenase, mitochondrial	DR1318	373	3e-119	COG1960	pfam00441	Acyl-CoA_dh_1	Acyl-CoA dehydrogenase, C-terminal domain. C-terminal domain of Acyl-CoA dehydrogenase is an all-alpha, four helical up-and-down bundle.	GO:0045329|carnitine biosynthetic process;GO:0019254|carnitine metabolic process, CoA-linked;GO:0006635|fatty acid beta-oxidation;GO:0033539|fatty acid beta-oxidation using acyl-CoA dehydrogenase;GO:0055088|lipid homeostasis;GO:0051793|medium-chain fatty acid catabolic process;GO:0051791|medium-chain fatty acid metabolic process;GO:0055114|oxidation-reduction process;	GO:0030424|axon;GO:0070062|extracellular exosome;GO:0005759|mitochondrial matrix;GO:0005739|mitochondrion;GO:0005634|nucleus;	GO:0003995|acyl-CoA dehydrogenase activity;GO:0009055|electron carrier activity;GO:0000062|fatty-acyl-CoA binding;GO:0050660|flavin adenine dinucleotide binding;GO:0042802|identical protein binding;GO:0070991|medium-chain-acyl-CoA dehydrogenase activity;GO:0052890|oxidoreductase activity, acting on the CH-CH group of donors, with a flavin as acceptor;	K00249	ACADM, acd; acyl-CoA dehydrogenase [EC:1.3.8.7]
chr1	76211082	76211387	43	5.81395	8.2699	4.39502	133	76205795	76211490	NM_001286044	Intron	+	gi|821009198|ref|XP_012355949.1|	1431	0	PREDICTED: medium-chain specific acyl-CoA dehydrogenase, mitochondrial isoform X6 [Nomascus leucogenys]	gi|554506557|ref|NM_001286044.1|	2352	0	Homo sapiens acyl-CoA dehydrogenase, C-4 to C-12 straight chain (ACADM), transcript variant 6, mRNA	P11310	28.9	2e-29	Medium-chain specific acyl-CoA dehydrogenase, mitochondrial	BH3798	258	9e-77	COG1960	pfam00441	Acyl-CoA_dh_1	Acyl-CoA dehydrogenase, C-terminal domain. C-terminal domain of Acyl-CoA dehydrogenase is an all-alpha, four helical up-and-down bundle.	GO:0045329|carnitine biosynthetic process;GO:0019254|carnitine metabolic process, CoA-linked;GO:0006635|fatty acid beta-oxidation;GO:0033539|fatty acid beta-oxidation using acyl-CoA dehydrogenase;GO:0055088|lipid homeostasis;GO:0051793|medium-chain fatty acid catabolic process;GO:0051791|medium-chain fatty acid metabolic process;GO:0055114|oxidation-reduction process;	GO:0030424|axon;GO:0070062|extracellular exosome;GO:0005759|mitochondrial matrix;GO:0005739|mitochondrion;GO:0005634|nucleus;	GO:0003995|acyl-CoA dehydrogenase activity;GO:0009055|electron carrier activity;GO:0000062|fatty-acyl-CoA binding;GO:0050660|flavin adenine dinucleotide binding;GO:0042802|identical protein binding;GO:0070991|medium-chain-acyl-CoA dehydrogenase activity;GO:0052890|oxidoreductase activity, acting on the CH-CH group of donors, with a flavin as acceptor;	K00249	ACADM, acd; acyl-CoA dehydrogenase [EC:1.3.8.7]
chr1	76211082	76211387	43	5.81395	8.2699	4.39502	133	76205795	76211490	NM_001286042	Intron	+	gi|554506554|ref|NP_001272971.1|	2054	0	medium-chain specific acyl-CoA dehydrogenase, mitochondrial isoform c [Homo sapiens]	gi|554506553|ref|NM_001286042.1|	2534	0	Homo sapiens acyl-CoA dehydrogenase, C-4 to C-12 straight chain (ACADM), transcript variant 4, mRNA	P11310	788	0	Medium-chain specific acyl-CoA dehydrogenase, mitochondrial	DR1318	371	7e-119	COG1960	pfam00441	Acyl-CoA_dh_1	Acyl-CoA dehydrogenase, C-terminal domain. C-terminal domain of Acyl-CoA dehydrogenase is an all-alpha, four helical up-and-down bundle.	GO:0045329|carnitine biosynthetic process;GO:0019254|carnitine metabolic process, CoA-linked;GO:0006635|fatty acid beta-oxidation;GO:0033539|fatty acid beta-oxidation using acyl-CoA dehydrogenase;GO:0055088|lipid homeostasis;GO:0051793|medium-chain fatty acid catabolic process;GO:0051791|medium-chain fatty acid metabolic process;GO:0055114|oxidation-reduction process;	GO:0030424|axon;GO:0070062|extracellular exosome;GO:0005759|mitochondrial matrix;GO:0005739|mitochondrion;GO:0005634|nucleus;	GO:0003995|acyl-CoA dehydrogenase activity;GO:0009055|electron carrier activity;GO:0000062|fatty-acyl-CoA binding;GO:0050660|flavin adenine dinucleotide binding;GO:0042802|identical protein binding;GO:0070991|medium-chain-acyl-CoA dehydrogenase activity;GO:0052890|oxidoreductase activity, acting on the CH-CH group of donors, with a flavin as acceptor;	K00249	ACADM, acd; acyl-CoA dehydrogenase [EC:1.3.8.7]
chr1	76211082	76211387	43	5.81395	8.2699	4.39502	133	76210698	76212698	NR_130749	Promoter	-	gi|632884|gb|AAB31066.1|	1785	0	alpha-ketoglutarate dehydrogenase complex dihydrolipoyl succinyltransferase [Homo sapiens]	gi|635172888|ref|NG_007045.2|	3012	0	Homo sapiens acyl-CoA dehydrogenase, C-4 to C-12 straight chain (ACADM), RefSeqGene on chromosome 1	P36957	81.3	1e-122	Dihydrolipoyllysine-residue succinyltransferase component of 2-oxoglutarate dehydrogenase complex, mitochondrial	CC0340	241	2e-69	COG0508	pfam00198	2-oxoacid_dh	2-oxoacid dehydrogenases acyltransferase (catalytic domain). These proteins contain one to three copies of a lipoyl binding domain followed by the catalytic domain.	GO:0006091|generation of precursor metabolites and energy;GO:0046487|glyoxylate metabolic process;GO:0033512|L-lysine catabolic process to acetyl-CoA via saccharopine;GO:0006554|lysine catabolic process;GO:0006099|tricarboxylic acid cycle;	GO:0070062|extracellular exosome;GO:0016020|membrane;GO:0005759|mitochondrial matrix;GO:0043209|myelin sheath;GO:0005634|nucleus;GO:0045252|oxoglutarate dehydrogenase complex;	GO:0004149|dihydrolipoyllysine-residue succinyltransferase activity;	K00658	DLST, sucB; 2-oxoglutarate dehydrogenase E2 component (dihydrolipoamide succinyltransferase) [EC:2.3.1.61]
chr1	76251769	76251919	42	5.71429	8.10439	4.25459	67	76251878	76251956	NM_004582	UTR5	+	gi|586995863|ref|XP_003990286.2|	1791	0	PREDICTED: geranylgeranyl transferase type-2 subunit beta isoform X1 [Felis catus]	gi|440918671|ref|NM_004582.3|	1514	0	Homo sapiens Rab geranylgeranyltransferase, beta subunit (RABGGTB), transcript variant 1, mRNA	P53611	686	0	Geranylgeranyl transferase type-2 subunit beta	YPR176c	347	1e-114	COG5029	pfam13249	Prenyltrans_2	Prenyltransferase-like.	GO:0006464|cellular protein modification process;GO:0018344|protein geranylgeranylation;GO:0042981|regulation of apoptotic process;GO:0007601|visual perception;	GO:0005886|plasma membrane;GO:0005968|Rab-protein geranylgeranyltransferase complex;	GO:0004663|Rab geranylgeranyltransferase activity;GO:0017137|Rab GTPase binding;GO:0008270|zinc ion binding;	K05956	RABGGTB; geranylgeranyl transferase type-2 subunit beta [EC:2.5.1.60]
chr1	76251769	76251919	42	5.71429	8.10439	4.25459	67	76251573	76253573	NR_002749	Promoter	+	.	.	.	.	gi|635172888|ref|NG_007045.2|	84	1e-35	Homo sapiens acyl-CoA dehydrogenase, C-4 to C-12 straight chain (ACADM), RefSeqGene on chromosome 1	.	.	.	.	.	.	.	.	pfam05351	GMP_PDE_delta	GMP-PDE, delta subunit. GMP-PDE delta subunit was originally identified as a fourth subunit of rod-specific cGMP phosphodiesterase (PDE)(EC:3.1.4.35). The precise function of PDE delta subunit in the rod specific GMP-PDE complex is unclear. In addition, PDE delta subunit is not confined to photoreceptor cells but is widely distributed in different tissues. PDE delta subunit is thought to be a spe…	.	.	.	.	.
chr1	76251769	76251919	42	5.71429	8.10439	4.25459	67	76251878	76251959	NM_004582	Exon	+	gi|586995863|ref|XP_003990286.2|	1791	0	PREDICTED: geranylgeranyl transferase type-2 subunit beta isoform X1 [Felis catus]	gi|440918671|ref|NM_004582.3|	1514	0	Homo sapiens Rab geranylgeranyltransferase, beta subunit (RABGGTB), transcript variant 1, mRNA	P53611	686	0	Geranylgeranyl transferase type-2 subunit beta	YPR176c	347	1e-114	COG5029	pfam13249	Prenyltrans_2	Prenyltransferase-like.	GO:0006464|cellular protein modification process;GO:0018344|protein geranylgeranylation;GO:0042981|regulation of apoptotic process;GO:0007601|visual perception;	GO:0005886|plasma membrane;GO:0005968|Rab-protein geranylgeranyltransferase complex;	GO:0004663|Rab geranylgeranyltransferase activity;GO:0017137|Rab GTPase binding;GO:0008270|zinc ion binding;	K05956	RABGGTB; geranylgeranyl transferase type-2 subunit beta [EC:2.5.1.60]
chr1	76251769	76251919	42	5.71429	8.10439	4.25459	67	76251878	76251959	NR_073562	Exon	+	gi|1216504|gb|AAA91473.1|	1591	0	geranylgeranyl transferase type II beta-subunit [Homo sapiens]	gi|440918728|ref|NR_073562.1|	1709	0	Homo sapiens Rab geranylgeranyltransferase, beta subunit (RABGGTB), transcript variant 2, non-coding RNA	P53611	403	7e-135	Geranylgeranyl transferase type-2 subunit beta	YPR176c	244	3e-74	COG5029	pfam00432	Prenyltrans	Prenyltransferase and squalene oxidase repeat.	GO:0006464|cellular protein modification process;GO:0018344|protein geranylgeranylation;GO:0042981|regulation of apoptotic process;GO:0007601|visual perception;	GO:0005886|plasma membrane;GO:0005968|Rab-protein geranylgeranyltransferase complex;	GO:0004663|Rab geranylgeranyltransferase activity;GO:0017137|Rab GTPase binding;GO:0008270|zinc ion binding;	K05956	RABGGTB; geranylgeranyl transferase type-2 subunit beta [EC:2.5.1.60]
chr1	76251769	76251919	42	5.71429	8.10439	4.25459	67	76249878	76251878	NR_073562	Promoter	+	gi|1216504|gb|AAA91473.1|	1591	0	geranylgeranyl transferase type II beta-subunit [Homo sapiens]	gi|440918728|ref|NR_073562.1|	1709	0	Homo sapiens Rab geranylgeranyltransferase, beta subunit (RABGGTB), transcript variant 2, non-coding RNA	P53611	403	7e-135	Geranylgeranyl transferase type-2 subunit beta	YPR176c	244	3e-74	COG5029	pfam00432	Prenyltrans	Prenyltransferase and squalene oxidase repeat.	GO:0006464|cellular protein modification process;GO:0018344|protein geranylgeranylation;GO:0042981|regulation of apoptotic process;GO:0007601|visual perception;	GO:0005886|plasma membrane;GO:0005968|Rab-protein geranylgeranyltransferase complex;	GO:0004663|Rab geranylgeranyltransferase activity;GO:0017137|Rab GTPase binding;GO:0008270|zinc ion binding;	K05956	RABGGTB; geranylgeranyl transferase type-2 subunit beta [EC:2.5.1.60]
chr1	76251769	76251919	42	5.71429	8.10439	4.25459	67	76249878	76251878	NM_004582	Promoter	+	gi|586995863|ref|XP_003990286.2|	1791	0	PREDICTED: geranylgeranyl transferase type-2 subunit beta isoform X1 [Felis catus]	gi|440918671|ref|NM_004582.3|	1514	0	Homo sapiens Rab geranylgeranyltransferase, beta subunit (RABGGTB), transcript variant 1, mRNA	P53611	686	0	Geranylgeranyl transferase type-2 subunit beta	YPR176c	347	1e-114	COG5029	pfam13249	Prenyltrans_2	Prenyltransferase-like.	GO:0006464|cellular protein modification process;GO:0018344|protein geranylgeranylation;GO:0042981|regulation of apoptotic process;GO:0007601|visual perception;	GO:0005886|plasma membrane;GO:0005968|Rab-protein geranylgeranyltransferase complex;	GO:0004663|Rab geranylgeranyltransferase activity;GO:0017137|Rab GTPase binding;GO:0008270|zinc ion binding;	K05956	RABGGTB; geranylgeranyl transferase type-2 subunit beta [EC:2.5.1.60]
chr1	76251769	76251919	42	5.71429	8.10439	4.25459	67	76250756	76252756	NR_003042	Promoter	+	.	.	.	.	gi|635172888|ref|NG_007045.2|	78	3e-32	Homo sapiens acyl-CoA dehydrogenase, C-4 to C-12 straight chain (ACADM), RefSeqGene on chromosome 1	.	.	.	.	.	.	.	.	pfam06985	HET	Heterokaryon incompatibility protein (HET). This family represents a conserved region approximately 150 residues long within various heterokaryon incompatibility proteins that seem to be restricted to ascomycete fungi. Genetic differences in specific het genes prevent a viable heterokaryotic fungal cell from being formed by the fusion of filaments from two different wild-type strains. Many family…	.	.	.	.	.
chr1	76351332	76351484	60	6.23608	10.1113	6.00853	74	76349506	76354935	NM_002440	Intron	+	gi|36949366|ref|NP_002431.2|	4797	0	mutS protein homolog 4 [Homo sapiens]	gi|343962632|ref|NM_002440.3|	3277	0	Homo sapiens mutS homolog 4 (MSH4), mRNA	O15457	1848	0	MutS protein homolog 4	YFL003c	332	6e-97	COG0249	pfam00488	MutS_V	MutS domain V. This domain is found in proteins of the MutS family (DNA mismatch repair proteins) and is found associated with pfam01624, pfam05188, pfam05192 and pfam05190. The mutS family of proteins is named after the Salmonella typhimurium MutS protein involved in mismatch repair; other members of the family included the eukaryotic MSH 1,2,3, 4,5 and 6 proteins. These have various roles in DN…	GO:0007292|female gamete generation;GO:0006298|mismatch repair;GO:0001541|ovarian follicle development;GO:0007131|reciprocal meiotic recombination;GO:0007283|spermatogenesis;GO:0007129|synapsis;	GO:0000793|condensed chromosome;GO:0005634|nucleus;	GO:0005524|ATP binding;GO:0003677|DNA binding;GO:0030983|mismatched DNA binding;	K08740	MSH4; DNA mismatch repair protein MSH4
chr1	76352121	76352289	53	5.99078	9.37832	5.35877	90	76349506	76354935	NM_002440	Intron	+	gi|36949366|ref|NP_002431.2|	4797	0	mutS protein homolog 4 [Homo sapiens]	gi|343962632|ref|NM_002440.3|	3277	0	Homo sapiens mutS homolog 4 (MSH4), mRNA	O15457	1848	0	MutS protein homolog 4	YFL003c	332	6e-97	COG0249	pfam00488	MutS_V	MutS domain V. This domain is found in proteins of the MutS family (DNA mismatch repair proteins) and is found associated with pfam01624, pfam05188, pfam05192 and pfam05190. The mutS family of proteins is named after the Salmonella typhimurium MutS protein involved in mismatch repair; other members of the family included the eukaryotic MSH 1,2,3, 4,5 and 6 proteins. These have various roles in DN…	GO:0007292|female gamete generation;GO:0006298|mismatch repair;GO:0001541|ovarian follicle development;GO:0007131|reciprocal meiotic recombination;GO:0007283|spermatogenesis;GO:0007129|synapsis;	GO:0000793|condensed chromosome;GO:0005634|nucleus;	GO:0005524|ATP binding;GO:0003677|DNA binding;GO:0030983|mismatched DNA binding;	K08740	MSH4; DNA mismatch repair protein MSH4
chr1	76541803	76541969	54	6.21762	9.43038	5.40668	86	76540569	76779489	NM_001160011	Intron	+	gi|555962891|ref|XP_005893533.1|	1213	1e-158	PREDICTED: uncharacterized protein LOC102266270 [Bos mutus]	gi|229892274|ref|NM_001160011.1|	1148	0	Homo sapiens ST6 (alpha-N-acetyl-neuraminyl-2,3-beta-galactosyl-1,3)-N-acetylgalactosaminide alpha-2,6-sialyltransferase 3 (ST6GALNAC3), transcript variant 2, mRNA	Q8NDV1	381	2e-129	Alpha-N-acetylgalactosaminide alpha-2,6-sialyltransferase 3	.	.	.	.	pfam00777	Glyco_transf_29	Glycosyltransferase family 29 (sialyltransferase). Members of this family belong to glycosyltransferase family 29.	GO:0001574|ganglioside biosynthetic process;GO:0009100|glycoprotein metabolic process;GO:0006687|glycosphingolipid metabolic process;GO:0006677|glycosylceramide metabolic process;GO:0009311|oligosaccharide metabolic process;GO:0018279|protein N-linked glycosylation via asparagine;	GO:0000139|Golgi membrane;GO:0016021|integral component of membrane;	GO:0001665|alpha-N-acetylgalactosaminide alpha-2,6-sialyltransferase activity;GO:0008373|sialyltransferase activity;	K03373	SIAT7C, ST6GalNAc III; N-acetylgalactosaminide alpha-2,6-sialyltransferase (sialyltransferase 7C) [EC:2.4.99.-]
chr1	76541803	76541969	54	6.21762	9.43038	5.40668	86	76540569	76779489	NM_152996	Intron	+	gi|397472625|ref|XP_003807840.1|	1629	0	PREDICTED: alpha-N-acetylgalactosaminide alpha-2,6-sialyltransferase 3 isoform X1 [Pan paniscus]	gi|229892272|ref|NM_152996.2|	3259	0	Homo sapiens ST6 (alpha-N-acetyl-neuraminyl-2,3-beta-galactosyl-1,3)-N-acetylgalactosaminide alpha-2,6-sialyltransferase 3 (ST6GALNAC3), transcript variant 1, mRNA	Q8NDV1	590	0	Alpha-N-acetylgalactosaminide alpha-2,6-sialyltransferase 3	.	.	.	.	pfam00777	Glyco_transf_29	Glycosyltransferase family 29 (sialyltransferase). Members of this family belong to glycosyltransferase family 29.	GO:0001574|ganglioside biosynthetic process;GO:0009100|glycoprotein metabolic process;GO:0006687|glycosphingolipid metabolic process;GO:0006677|glycosylceramide metabolic process;GO:0009311|oligosaccharide metabolic process;GO:0018279|protein N-linked glycosylation via asparagine;	GO:0000139|Golgi membrane;GO:0016021|integral component of membrane;	GO:0001665|alpha-N-acetylgalactosaminide alpha-2,6-sialyltransferase activity;GO:0008373|sialyltransferase activity;	K03373	SIAT7C, ST6GalNAc III; N-acetylgalactosaminide alpha-2,6-sialyltransferase (sialyltransferase 7C) [EC:2.4.99.-]
chr1	78469997	78470176	33	4.52174	6.99779	3.33267	91	78468511	78470511	NM_001317103	Promoter	+	gi|194383726|dbj|BAG59221.1|	287	1e-45	unnamed protein product [Homo sapiens]	gi|19909425|gb|AC093118.2|	1953	0	Homo sapiens chromosome 1 clone RP11-156K6, complete sequence	Q5R8J8	163	1e-42	DnaJ homolog subfamily B member 4	MA1479	95.1	5e-20	COG0484	pfam00226	DnaJ	DnaJ domain. DnaJ domains (J-domains) are associated with hsp70 heat-shock system and it is thought that this domain mediates the interaction. DnaJ-domain is therefore part of a chaperone (protein folding) system. The T-antigens, although not in Prosite are confirmed as DnaJ containing domains from literature.	GO:0006457|protein folding;	GO:0005737|cytoplasm;GO:0005886|plasma membrane;	.	K09510	DNAJB4; DnaJ homolog subfamily B member 4
chr1	78469997	78470176	33	4.52174	6.99779	3.33267	91	78468511	78470511	NM_007034	Promoter	+	gi|62089430|dbj|BAD93159.1|	1695	0	DnaJ (Hsp40) homolog, subfamily B, member 4 variant [Homo sapiens]	gi|426330105|ref|XM_004026016.1|	2952	0	PREDICTED: Gorilla gorilla gorilla DnaJ (Hsp40) homolog, subfamily B, member 4 (DNAJB4), mRNA	Q9UDY4	647	0	DnaJ homolog subfamily B member 4	.	.	.	.	pfam00226	DnaJ	DnaJ domain. DnaJ domains (J-domains) are associated with hsp70 heat-shock system and it is thought that this domain mediates the interaction. DnaJ-domain is therefore part of a chaperone (protein folding) system. The T-antigens, although not in Prosite are confirmed as DnaJ containing domains from literature.	GO:0006457|protein folding;GO:0009408|response to heat;GO:0006986|response to unfolded protein;	GO:0005737|cytoplasm;GO:0005829|cytosol;GO:0070062|extracellular exosome;GO:0005654|nucleoplasm;GO:0005886|plasma membrane;	GO:0051087|chaperone binding;GO:0051082|unfolded protein binding;	K09510	DNAJB4; DnaJ homolog subfamily B member 4
chr1	78469997	78470176	33	4.52174	6.99779	3.33267	91	78444977	78478734	NM_001317102	Intron	+	gi|397472602|ref|XP_003807829.1|	1339	6e-175	PREDICTED: dnaJ homolog subfamily B member 4 [Pan paniscus]	gi|62089429|dbj|AB209922.1|	2510	0	Homo sapiens mRNA for DnaJ (Hsp40) homolog, subfamily B, member 4 variant protein	Q9UDY4	520	4e-176	DnaJ homolog subfamily B member 4	.	.	.	.	pfam01556	CTDII	DnaJ C terminal domain. This family consists of the C terminal region form the DnaJ protein. It is always found associated with pfam00226 and pfam00684. DnaJ is a chaperone associated with the Hsp70 heat-shock system involved in protein folding and renaturation after stress. The two C-terminal domains CTDI and this, CTDII, are necessary for maintaining the J-domains in their specific relative pos…	GO:0006457|protein folding;GO:0009408|response to heat;GO:0006986|response to unfolded protein;	GO:0005737|cytoplasm;GO:0005829|cytosol;GO:0070062|extracellular exosome;GO:0005654|nucleoplasm;GO:0005886|plasma membrane;	GO:0051087|chaperone binding;GO:0051082|unfolded protein binding;	K09510	DNAJB4; DnaJ homolog subfamily B member 4
chr1	78469997	78470176	33	4.52174	6.99779	3.33267	91	78445303	78478734	NM_001317101	Intron	+	gi|397472602|ref|XP_003807829.1|	1335	6e-173	PREDICTED: dnaJ homolog subfamily B member 4 [Pan paniscus]	gi|62089429|dbj|AB209922.1|	2510	0	Homo sapiens mRNA for DnaJ (Hsp40) homolog, subfamily B, member 4 variant protein	Q9UDY4	518	3e-174	DnaJ homolog subfamily B member 4	.	.	.	.	pfam01556	CTDII	DnaJ C terminal domain. This family consists of the C terminal region form the DnaJ protein. It is always found associated with pfam00226 and pfam00684. DnaJ is a chaperone associated with the Hsp70 heat-shock system involved in protein folding and renaturation after stress. The two C-terminal domains CTDI and this, CTDII, are necessary for maintaining the J-domains in their specific relative pos…	GO:0006457|protein folding;GO:0009408|response to heat;GO:0006986|response to unfolded protein;	GO:0005737|cytoplasm;GO:0005829|cytosol;GO:0070062|extracellular exosome;GO:0005654|nucleoplasm;GO:0005886|plasma membrane;	GO:0051087|chaperone binding;GO:0051082|unfolded protein binding;	K09510	DNAJB4; DnaJ homolog subfamily B member 4
chr1	78469997	78470176	33	4.52174	6.99779	3.33267	91	78446006	78470763	NM_001317099	Intron	+	gi|62089430|dbj|BAD93159.1|	1695	0	DnaJ (Hsp40) homolog, subfamily B, member 4 variant [Homo sapiens]	gi|62089429|dbj|AB209922.1|	2753	0	Homo sapiens mRNA for DnaJ (Hsp40) homolog, subfamily B, member 4 variant protein	Q9UDY4	647	0	DnaJ homolog subfamily B member 4	.	.	.	.	pfam00226	DnaJ	DnaJ domain. DnaJ domains (J-domains) are associated with hsp70 heat-shock system and it is thought that this domain mediates the interaction. DnaJ-domain is therefore part of a chaperone (protein folding) system. The T-antigens, although not in Prosite are confirmed as DnaJ containing domains from literature.	GO:0006457|protein folding;GO:0009408|response to heat;GO:0006986|response to unfolded protein;	GO:0005737|cytoplasm;GO:0005829|cytosol;GO:0070062|extracellular exosome;GO:0005654|nucleoplasm;GO:0005886|plasma membrane;	GO:0051087|chaperone binding;GO:0051082|unfolded protein binding;	K09510	DNAJB4; DnaJ homolog subfamily B member 4
chr1	78469997	78470176	33	4.52174	6.99779	3.33267	91	78458550	78478734	NM_001317100	Intron	+	gi|397472602|ref|XP_003807829.1|	1332	4e-172	PREDICTED: dnaJ homolog subfamily B member 4 [Pan paniscus]	gi|62089429|dbj|AB209922.1|	2511	0	Homo sapiens mRNA for DnaJ (Hsp40) homolog, subfamily B, member 4 variant protein	Q9UDY4	517	2e-173	DnaJ homolog subfamily B member 4	.	.	.	.	pfam01556	CTDII	DnaJ C terminal domain. This family consists of the C terminal region form the DnaJ protein. It is always found associated with pfam00226 and pfam00684. DnaJ is a chaperone associated with the Hsp70 heat-shock system involved in protein folding and renaturation after stress. The two C-terminal domains CTDI and this, CTDII, are necessary for maintaining the J-domains in their specific relative pos…	GO:0006457|protein folding;GO:0009408|response to heat;GO:0006986|response to unfolded protein;	GO:0005737|cytoplasm;GO:0005829|cytosol;GO:0070062|extracellular exosome;GO:0005654|nucleoplasm;GO:0005886|plasma membrane;	GO:0051087|chaperone binding;GO:0051082|unfolded protein binding;	K09510	DNAJB4; DnaJ homolog subfamily B member 4
chr1	78470179	78470329	20	3.80623	5.30757	2.0418	71	78468511	78470511	NM_001317103	Promoter	+	gi|194383726|dbj|BAG59221.1|	287	1e-45	unnamed protein product [Homo sapiens]	gi|19909425|gb|AC093118.2|	1953	0	Homo sapiens chromosome 1 clone RP11-156K6, complete sequence	Q5R8J8	163	1e-42	DnaJ homolog subfamily B member 4	MA1479	95.1	5e-20	COG0484	pfam00226	DnaJ	DnaJ domain. DnaJ domains (J-domains) are associated with hsp70 heat-shock system and it is thought that this domain mediates the interaction. DnaJ-domain is therefore part of a chaperone (protein folding) system. The T-antigens, although not in Prosite are confirmed as DnaJ containing domains from literature.	GO:0006457|protein folding;	GO:0005737|cytoplasm;GO:0005886|plasma membrane;	.	K09510	DNAJB4; DnaJ homolog subfamily B member 4
chr1	78470179	78470329	20	3.80623	5.30757	2.0418	71	78468511	78470511	NM_007034	Promoter	+	gi|62089430|dbj|BAD93159.1|	1695	0	DnaJ (Hsp40) homolog, subfamily B, member 4 variant [Homo sapiens]	gi|426330105|ref|XM_004026016.1|	2952	0	PREDICTED: Gorilla gorilla gorilla DnaJ (Hsp40) homolog, subfamily B, member 4 (DNAJB4), mRNA	Q9UDY4	647	0	DnaJ homolog subfamily B member 4	.	.	.	.	pfam00226	DnaJ	DnaJ domain. DnaJ domains (J-domains) are associated with hsp70 heat-shock system and it is thought that this domain mediates the interaction. DnaJ-domain is therefore part of a chaperone (protein folding) system. The T-antigens, although not in Prosite are confirmed as DnaJ containing domains from literature.	GO:0006457|protein folding;GO:0009408|response to heat;GO:0006986|response to unfolded protein;	GO:0005737|cytoplasm;GO:0005829|cytosol;GO:0070062|extracellular exosome;GO:0005654|nucleoplasm;GO:0005886|plasma membrane;	GO:0051087|chaperone binding;GO:0051082|unfolded protein binding;	K09510	DNAJB4; DnaJ homolog subfamily B member 4
chr1	78470179	78470329	20	3.80623	5.30757	2.0418	71	78444977	78478734	NM_001317102	Intron	+	gi|397472602|ref|XP_003807829.1|	1339	6e-175	PREDICTED: dnaJ homolog subfamily B member 4 [Pan paniscus]	gi|62089429|dbj|AB209922.1|	2510	0	Homo sapiens mRNA for DnaJ (Hsp40) homolog, subfamily B, member 4 variant protein	Q9UDY4	520	4e-176	DnaJ homolog subfamily B member 4	.	.	.	.	pfam01556	CTDII	DnaJ C terminal domain. This family consists of the C terminal region form the DnaJ protein. It is always found associated with pfam00226 and pfam00684. DnaJ is a chaperone associated with the Hsp70 heat-shock system involved in protein folding and renaturation after stress. The two C-terminal domains CTDI and this, CTDII, are necessary for maintaining the J-domains in their specific relative pos…	GO:0006457|protein folding;GO:0009408|response to heat;GO:0006986|response to unfolded protein;	GO:0005737|cytoplasm;GO:0005829|cytosol;GO:0070062|extracellular exosome;GO:0005654|nucleoplasm;GO:0005886|plasma membrane;	GO:0051087|chaperone binding;GO:0051082|unfolded protein binding;	K09510	DNAJB4; DnaJ homolog subfamily B member 4
chr1	78470179	78470329	20	3.80623	5.30757	2.0418	71	78445303	78478734	NM_001317101	Intron	+	gi|397472602|ref|XP_003807829.1|	1335	6e-173	PREDICTED: dnaJ homolog subfamily B member 4 [Pan paniscus]	gi|62089429|dbj|AB209922.1|	2510	0	Homo sapiens mRNA for DnaJ (Hsp40) homolog, subfamily B, member 4 variant protein	Q9UDY4	518	3e-174	DnaJ homolog subfamily B member 4	.	.	.	.	pfam01556	CTDII	DnaJ C terminal domain. This family consists of the C terminal region form the DnaJ protein. It is always found associated with pfam00226 and pfam00684. DnaJ is a chaperone associated with the Hsp70 heat-shock system involved in protein folding and renaturation after stress. The two C-terminal domains CTDI and this, CTDII, are necessary for maintaining the J-domains in their specific relative pos…	GO:0006457|protein folding;GO:0009408|response to heat;GO:0006986|response to unfolded protein;	GO:0005737|cytoplasm;GO:0005829|cytosol;GO:0070062|extracellular exosome;GO:0005654|nucleoplasm;GO:0005886|plasma membrane;	GO:0051087|chaperone binding;GO:0051082|unfolded protein binding;	K09510	DNAJB4; DnaJ homolog subfamily B member 4
chr1	78470179	78470329	20	3.80623	5.30757	2.0418	71	78446006	78470763	NM_001317099	Intron	+	gi|62089430|dbj|BAD93159.1|	1695	0	DnaJ (Hsp40) homolog, subfamily B, member 4 variant [Homo sapiens]	gi|62089429|dbj|AB209922.1|	2753	0	Homo sapiens mRNA for DnaJ (Hsp40) homolog, subfamily B, member 4 variant protein	Q9UDY4	647	0	DnaJ homolog subfamily B member 4	.	.	.	.	pfam00226	DnaJ	DnaJ domain. DnaJ domains (J-domains) are associated with hsp70 heat-shock system and it is thought that this domain mediates the interaction. DnaJ-domain is therefore part of a chaperone (protein folding) system. The T-antigens, although not in Prosite are confirmed as DnaJ containing domains from literature.	GO:0006457|protein folding;GO:0009408|response to heat;GO:0006986|response to unfolded protein;	GO:0005737|cytoplasm;GO:0005829|cytosol;GO:0070062|extracellular exosome;GO:0005654|nucleoplasm;GO:0005886|plasma membrane;	GO:0051087|chaperone binding;GO:0051082|unfolded protein binding;	K09510	DNAJB4; DnaJ homolog subfamily B member 4
chr1	78470179	78470329	20	3.80623	5.30757	2.0418	71	78458550	78478734	NM_001317100	Intron	+	gi|397472602|ref|XP_003807829.1|	1332	4e-172	PREDICTED: dnaJ homolog subfamily B member 4 [Pan paniscus]	gi|62089429|dbj|AB209922.1|	2511	0	Homo sapiens mRNA for DnaJ (Hsp40) homolog, subfamily B, member 4 variant protein	Q9UDY4	517	2e-173	DnaJ homolog subfamily B member 4	.	.	.	.	pfam01556	CTDII	DnaJ C terminal domain. This family consists of the C terminal region form the DnaJ protein. It is always found associated with pfam00226 and pfam00684. DnaJ is a chaperone associated with the Hsp70 heat-shock system involved in protein folding and renaturation after stress. The two C-terminal domains CTDI and this, CTDII, are necessary for maintaining the J-domains in their specific relative pos…	GO:0006457|protein folding;GO:0009408|response to heat;GO:0006986|response to unfolded protein;	GO:0005737|cytoplasm;GO:0005829|cytosol;GO:0070062|extracellular exosome;GO:0005654|nucleoplasm;GO:0005886|plasma membrane;	GO:0051087|chaperone binding;GO:0051082|unfolded protein binding;	K09510	DNAJB4; DnaJ homolog subfamily B member 4
chr1	78470452	78470667	47	5.13699	8.64577	4.71759	105	78470511	78470794	NM_007034	UTR5	+	gi|62089430|dbj|BAD93159.1|	1695	0	DnaJ (Hsp40) homolog, subfamily B, member 4 variant [Homo sapiens]	gi|426330105|ref|XM_004026016.1|	2952	0	PREDICTED: Gorilla gorilla gorilla DnaJ (Hsp40) homolog, subfamily B, member 4 (DNAJB4), mRNA	Q9UDY4	647	0	DnaJ homolog subfamily B member 4	.	.	.	.	pfam00226	DnaJ	DnaJ domain. DnaJ domains (J-domains) are associated with hsp70 heat-shock system and it is thought that this domain mediates the interaction. DnaJ-domain is therefore part of a chaperone (protein folding) system. The T-antigens, although not in Prosite are confirmed as DnaJ containing domains from literature.	GO:0006457|protein folding;GO:0009408|response to heat;GO:0006986|response to unfolded protein;	GO:0005737|cytoplasm;GO:0005829|cytosol;GO:0070062|extracellular exosome;GO:0005654|nucleoplasm;GO:0005886|plasma membrane;	GO:0051087|chaperone binding;GO:0051082|unfolded protein binding;	K09510	DNAJB4; DnaJ homolog subfamily B member 4
chr1	78470452	78470667	47	5.13699	8.64577	4.71759	105	78470511	78470794	NM_001317103	UTR5	+	gi|194383726|dbj|BAG59221.1|	287	1e-45	unnamed protein product [Homo sapiens]	gi|19909425|gb|AC093118.2|	1953	0	Homo sapiens chromosome 1 clone RP11-156K6, complete sequence	Q5R8J8	163	1e-42	DnaJ homolog subfamily B member 4	MA1479	95.1	5e-20	COG0484	pfam00226	DnaJ	DnaJ domain. DnaJ domains (J-domains) are associated with hsp70 heat-shock system and it is thought that this domain mediates the interaction. DnaJ-domain is therefore part of a chaperone (protein folding) system. The T-antigens, although not in Prosite are confirmed as DnaJ containing domains from literature.	GO:0006457|protein folding;	GO:0005737|cytoplasm;GO:0005886|plasma membrane;	.	K09510	DNAJB4; DnaJ homolog subfamily B member 4
chr1	78470452	78470667	47	5.13699	8.64577	4.71759	105	78468511	78470511	NM_001317103	Promoter	+	gi|194383726|dbj|BAG59221.1|	287	1e-45	unnamed protein product [Homo sapiens]	gi|19909425|gb|AC093118.2|	1953	0	Homo sapiens chromosome 1 clone RP11-156K6, complete sequence	Q5R8J8	163	1e-42	DnaJ homolog subfamily B member 4	MA1479	95.1	5e-20	COG0484	pfam00226	DnaJ	DnaJ domain. DnaJ domains (J-domains) are associated with hsp70 heat-shock system and it is thought that this domain mediates the interaction. DnaJ-domain is therefore part of a chaperone (protein folding) system. The T-antigens, although not in Prosite are confirmed as DnaJ containing domains from literature.	GO:0006457|protein folding;	GO:0005737|cytoplasm;GO:0005886|plasma membrane;	.	K09510	DNAJB4; DnaJ homolog subfamily B member 4
chr1	78470452	78470667	47	5.13699	8.64577	4.71759	105	78468511	78470511	NM_007034	Promoter	+	gi|62089430|dbj|BAD93159.1|	1695	0	DnaJ (Hsp40) homolog, subfamily B, member 4 variant [Homo sapiens]	gi|426330105|ref|XM_004026016.1|	2952	0	PREDICTED: Gorilla gorilla gorilla DnaJ (Hsp40) homolog, subfamily B, member 4 (DNAJB4), mRNA	Q9UDY4	647	0	DnaJ homolog subfamily B member 4	.	.	.	.	pfam00226	DnaJ	DnaJ domain. DnaJ domains (J-domains) are associated with hsp70 heat-shock system and it is thought that this domain mediates the interaction. DnaJ-domain is therefore part of a chaperone (protein folding) system. The T-antigens, although not in Prosite are confirmed as DnaJ containing domains from literature.	GO:0006457|protein folding;GO:0009408|response to heat;GO:0006986|response to unfolded protein;	GO:0005737|cytoplasm;GO:0005829|cytosol;GO:0070062|extracellular exosome;GO:0005654|nucleoplasm;GO:0005886|plasma membrane;	GO:0051087|chaperone binding;GO:0051082|unfolded protein binding;	K09510	DNAJB4; DnaJ homolog subfamily B member 4
chr1	78470452	78470667	47	5.13699	8.64577	4.71759	105	78470511	78471005	NM_001317103	Exon	+	gi|194383726|dbj|BAG59221.1|	287	1e-45	unnamed protein product [Homo sapiens]	gi|19909425|gb|AC093118.2|	1953	0	Homo sapiens chromosome 1 clone RP11-156K6, complete sequence	Q5R8J8	163	1e-42	DnaJ homolog subfamily B member 4	MA1479	95.1	5e-20	COG0484	pfam00226	DnaJ	DnaJ domain. DnaJ domains (J-domains) are associated with hsp70 heat-shock system and it is thought that this domain mediates the interaction. DnaJ-domain is therefore part of a chaperone (protein folding) system. The T-antigens, although not in Prosite are confirmed as DnaJ containing domains from literature.	GO:0006457|protein folding;	GO:0005737|cytoplasm;GO:0005886|plasma membrane;	.	K09510	DNAJB4; DnaJ homolog subfamily B member 4
chr1	78470452	78470667	47	5.13699	8.64577	4.71759	105	78470511	78471005	NM_007034	Exon	+	gi|62089430|dbj|BAD93159.1|	1695	0	DnaJ (Hsp40) homolog, subfamily B, member 4 variant [Homo sapiens]	gi|426330105|ref|XM_004026016.1|	2952	0	PREDICTED: Gorilla gorilla gorilla DnaJ (Hsp40) homolog, subfamily B, member 4 (DNAJB4), mRNA	Q9UDY4	647	0	DnaJ homolog subfamily B member 4	.	.	.	.	pfam00226	DnaJ	DnaJ domain. DnaJ domains (J-domains) are associated with hsp70 heat-shock system and it is thought that this domain mediates the interaction. DnaJ-domain is therefore part of a chaperone (protein folding) system. The T-antigens, although not in Prosite are confirmed as DnaJ containing domains from literature.	GO:0006457|protein folding;GO:0009408|response to heat;GO:0006986|response to unfolded protein;	GO:0005737|cytoplasm;GO:0005829|cytosol;GO:0070062|extracellular exosome;GO:0005654|nucleoplasm;GO:0005886|plasma membrane;	GO:0051087|chaperone binding;GO:0051082|unfolded protein binding;	K09510	DNAJB4; DnaJ homolog subfamily B member 4
chr1	78470452	78470667	47	5.13699	8.64577	4.71759	105	78444977	78478734	NM_001317102	Intron	+	gi|397472602|ref|XP_003807829.1|	1339	6e-175	PREDICTED: dnaJ homolog subfamily B member 4 [Pan paniscus]	gi|62089429|dbj|AB209922.1|	2510	0	Homo sapiens mRNA for DnaJ (Hsp40) homolog, subfamily B, member 4 variant protein	Q9UDY4	520	4e-176	DnaJ homolog subfamily B member 4	.	.	.	.	pfam01556	CTDII	DnaJ C terminal domain. This family consists of the C terminal region form the DnaJ protein. It is always found associated with pfam00226 and pfam00684. DnaJ is a chaperone associated with the Hsp70 heat-shock system involved in protein folding and renaturation after stress. The two C-terminal domains CTDI and this, CTDII, are necessary for maintaining the J-domains in their specific relative pos…	GO:0006457|protein folding;GO:0009408|response to heat;GO:0006986|response to unfolded protein;	GO:0005737|cytoplasm;GO:0005829|cytosol;GO:0070062|extracellular exosome;GO:0005654|nucleoplasm;GO:0005886|plasma membrane;	GO:0051087|chaperone binding;GO:0051082|unfolded protein binding;	K09510	DNAJB4; DnaJ homolog subfamily B member 4
chr1	78470452	78470667	47	5.13699	8.64577	4.71759	105	78445303	78478734	NM_001317101	Intron	+	gi|397472602|ref|XP_003807829.1|	1335	6e-173	PREDICTED: dnaJ homolog subfamily B member 4 [Pan paniscus]	gi|62089429|dbj|AB209922.1|	2510	0	Homo sapiens mRNA for DnaJ (Hsp40) homolog, subfamily B, member 4 variant protein	Q9UDY4	518	3e-174	DnaJ homolog subfamily B member 4	.	.	.	.	pfam01556	CTDII	DnaJ C terminal domain. This family consists of the C terminal region form the DnaJ protein. It is always found associated with pfam00226 and pfam00684. DnaJ is a chaperone associated with the Hsp70 heat-shock system involved in protein folding and renaturation after stress. The two C-terminal domains CTDI and this, CTDII, are necessary for maintaining the J-domains in their specific relative pos…	GO:0006457|protein folding;GO:0009408|response to heat;GO:0006986|response to unfolded protein;	GO:0005737|cytoplasm;GO:0005829|cytosol;GO:0070062|extracellular exosome;GO:0005654|nucleoplasm;GO:0005886|plasma membrane;	GO:0051087|chaperone binding;GO:0051082|unfolded protein binding;	K09510	DNAJB4; DnaJ homolog subfamily B member 4
chr1	78470452	78470667	47	5.13699	8.64577	4.71759	105	78446006	78470763	NM_001317099	Intron	+	gi|62089430|dbj|BAD93159.1|	1695	0	DnaJ (Hsp40) homolog, subfamily B, member 4 variant [Homo sapiens]	gi|62089429|dbj|AB209922.1|	2753	0	Homo sapiens mRNA for DnaJ (Hsp40) homolog, subfamily B, member 4 variant protein	Q9UDY4	647	0	DnaJ homolog subfamily B member 4	.	.	.	.	pfam00226	DnaJ	DnaJ domain. DnaJ domains (J-domains) are associated with hsp70 heat-shock system and it is thought that this domain mediates the interaction. DnaJ-domain is therefore part of a chaperone (protein folding) system. The T-antigens, although not in Prosite are confirmed as DnaJ containing domains from literature.	GO:0006457|protein folding;GO:0009408|response to heat;GO:0006986|response to unfolded protein;	GO:0005737|cytoplasm;GO:0005829|cytosol;GO:0070062|extracellular exosome;GO:0005654|nucleoplasm;GO:0005886|plasma membrane;	GO:0051087|chaperone binding;GO:0051082|unfolded protein binding;	K09510	DNAJB4; DnaJ homolog subfamily B member 4
chr1	78470452	78470667	47	5.13699	8.64577	4.71759	105	78458550	78478734	NM_001317100	Intron	+	gi|397472602|ref|XP_003807829.1|	1332	4e-172	PREDICTED: dnaJ homolog subfamily B member 4 [Pan paniscus]	gi|62089429|dbj|AB209922.1|	2511	0	Homo sapiens mRNA for DnaJ (Hsp40) homolog, subfamily B, member 4 variant protein	Q9UDY4	517	2e-173	DnaJ homolog subfamily B member 4	.	.	.	.	pfam01556	CTDII	DnaJ C terminal domain. This family consists of the C terminal region form the DnaJ protein. It is always found associated with pfam00226 and pfam00684. DnaJ is a chaperone associated with the Hsp70 heat-shock system involved in protein folding and renaturation after stress. The two C-terminal domains CTDI and this, CTDII, are necessary for maintaining the J-domains in their specific relative pos…	GO:0006457|protein folding;GO:0009408|response to heat;GO:0006986|response to unfolded protein;	GO:0005737|cytoplasm;GO:0005829|cytosol;GO:0070062|extracellular exosome;GO:0005654|nucleoplasm;GO:0005886|plasma membrane;	GO:0051087|chaperone binding;GO:0051082|unfolded protein binding;	K09510	DNAJB4; DnaJ homolog subfamily B member 4
chr1	84357854	84358004	20	4.21687	5.21524	2.01831	72	84356164	84369761	NM_024686	Intron	-	gi|94536793|ref|NP_078962.4|	4495	0	tubulin polyglutamylase TTLL7 [Homo sapiens]	gi|94536792|ref|NM_024686.4|	3648	0	Homo sapiens tubulin tyrosine ligase-like family member 7 (TTLL7), mRNA	Q6ZT98	1708	0	Tubulin polyglutamylase TTLL7	.	.	.	.	pfam03133	TTL	Tubulin-tyrosine ligase family. Tubulins and microtubules are subjected to several post-translational modifications of which the reversible detyrosination/tyrosination of the carboxy-terminal end of most alpha-tubulins has been extensively analysed. This modification cycle involves a specific carboxypeptidase and the activity of the tubulin-tyrosine ligase (TTL). The true physiological function o…	GO:0030154|cell differentiation;GO:0007399|nervous system development;GO:0018095|protein polyglutamylation;	GO:0005929|cilium;GO:0005737|cytoplasm;GO:0030425|dendrite;GO:0005874|microtubule;GO:0043204|perikaryon;	GO:0043014|alpha-tubulin binding;GO:0005524|ATP binding;GO:0048487|beta-tubulin binding;GO:0070740|tubulin-glutamic acid ligase activity;	K16583	TTLL7; tubulin polyglutamylase TTLL7 [EC:6.-.-.-]
chr1	84971830	84972037	46	5.83554	8.53607	4.62294	97	84971984	84972118	NM_005274	Intron	-	gi|795146141|ref|XP_011837525.1|	436	1e-50	PREDICTED: guanine nucleotide-binding protein G(I)/G(S)/G(O) subunit gamma-5 [Mandrillus leucophaeus]	gi|187608565|ref|NM_005274.2|	806	0	Homo sapiens guanine nucleotide binding protein (G protein), gamma 5 (GNG5), mRNA	P63219	137	2e-39	Guanine nucleotide-binding protein G(I)/G(S)/G(O) subunit gamma-5	.	.	.	.	pfam00631	G-gamma	GGL domain. G-protein gamma like domains (GGL) are found in the gamma subunit of the heterotrimeric G protein complex and in regulators of G protein signaling (RGS) proteins. It is also found fused to an inactive Galpha in the Dictyostelium protein gbqA. G-gamma likely shares a common origin with the helical N-terminal unit of G-beta. All organisms that posses a G-beta possess a G-gamma.	GO:0007186|G-protein coupled receptor signaling pathway;	GO:0070062|extracellular exosome;GO:0031680|G-protein beta/gamma-subunit complex;GO:0005834|heterotrimeric G-protein complex;	GO:0004871|signal transducer activity;	K04542	GNG5; guanine nucleotide-binding protein G(I)/G(S)/G(O) subunit gamma-5
chr1	84971830	84972037	46	5.83554	8.53607	4.62294	97	84971774	84971984	NM_005274	UTR5	-	gi|795146141|ref|XP_011837525.1|	436	1e-50	PREDICTED: guanine nucleotide-binding protein G(I)/G(S)/G(O) subunit gamma-5 [Mandrillus leucophaeus]	gi|187608565|ref|NM_005274.2|	806	0	Homo sapiens guanine nucleotide binding protein (G protein), gamma 5 (GNG5), mRNA	P63219	137	2e-39	Guanine nucleotide-binding protein G(I)/G(S)/G(O) subunit gamma-5	.	.	.	.	pfam00631	G-gamma	GGL domain. G-protein gamma like domains (GGL) are found in the gamma subunit of the heterotrimeric G protein complex and in regulators of G protein signaling (RGS) proteins. It is also found fused to an inactive Galpha in the Dictyostelium protein gbqA. G-gamma likely shares a common origin with the helical N-terminal unit of G-beta. All organisms that posses a G-beta possess a G-gamma.	GO:0007186|G-protein coupled receptor signaling pathway;	GO:0070062|extracellular exosome;GO:0031680|G-protein beta/gamma-subunit complex;GO:0005834|heterotrimeric G-protein complex;	GO:0004871|signal transducer activity;	K04542	GNG5; guanine nucleotide-binding protein G(I)/G(S)/G(O) subunit gamma-5
chr1	84971830	84972037	46	5.83554	8.53607	4.62294	97	84971983	84972101	NM_001310156	UTR5	+	gi|860609892|ref|NP_001297085.1|	2273	0	spermatogenesis-associated protein 1 [Homo sapiens]	gi|635106917|ref|XM_007978129.1|	1840	0	PREDICTED: Chlorocebus sabaeus spermatogenesis associated 1 (SPATA1), transcript variant X2, mRNA	Q5VX52	835	0	Spermatogenesis-associated protein 1	.	.	.	.	pfam12001	DUF3496	Domain of unknown function (DUF3496). This presumed domain is functionally uncharacterized. This domain is found in eukaryotes. This domain is about 110 amino acids in length.	.	.	GO:0008200|ion channel inhibitor activity;	.	.
chr1	84971830	84972037	46	5.83554	8.53607	4.62294	97	84969983	84971983	NM_001310156	Promoter	+	gi|860609892|ref|NP_001297085.1|	2273	0	spermatogenesis-associated protein 1 [Homo sapiens]	gi|635106917|ref|XM_007978129.1|	1840	0	PREDICTED: Chlorocebus sabaeus spermatogenesis associated 1 (SPATA1), transcript variant X2, mRNA	Q5VX52	835	0	Spermatogenesis-associated protein 1	.	.	.	.	pfam12001	DUF3496	Domain of unknown function (DUF3496). This presumed domain is functionally uncharacterized. This domain is found in eukaryotes. This domain is about 110 amino acids in length.	.	.	GO:0008200|ion channel inhibitor activity;	.	.
chr1	84971830	84972037	46	5.83554	8.53607	4.62294	97	84971693	84971984	NM_005274	Exon	-	gi|795146141|ref|XP_011837525.1|	436	1e-50	PREDICTED: guanine nucleotide-binding protein G(I)/G(S)/G(O) subunit gamma-5 [Mandrillus leucophaeus]	gi|187608565|ref|NM_005274.2|	806	0	Homo sapiens guanine nucleotide binding protein (G protein), gamma 5 (GNG5), mRNA	P63219	137	2e-39	Guanine nucleotide-binding protein G(I)/G(S)/G(O) subunit gamma-5	.	.	.	.	pfam00631	G-gamma	GGL domain. G-protein gamma like domains (GGL) are found in the gamma subunit of the heterotrimeric G protein complex and in regulators of G protein signaling (RGS) proteins. It is also found fused to an inactive Galpha in the Dictyostelium protein gbqA. G-gamma likely shares a common origin with the helical N-terminal unit of G-beta. All organisms that posses a G-beta possess a G-gamma.	GO:0007186|G-protein coupled receptor signaling pathway;	GO:0070062|extracellular exosome;GO:0031680|G-protein beta/gamma-subunit complex;GO:0005834|heterotrimeric G-protein complex;	GO:0004871|signal transducer activity;	K04542	GNG5; guanine nucleotide-binding protein G(I)/G(S)/G(O) subunit gamma-5
chr1	84971830	84972037	46	5.83554	8.53607	4.62294	97	84971983	84972101	NM_001310156	Exon	+	gi|860609892|ref|NP_001297085.1|	2273	0	spermatogenesis-associated protein 1 [Homo sapiens]	gi|635106917|ref|XM_007978129.1|	1840	0	PREDICTED: Chlorocebus sabaeus spermatogenesis associated 1 (SPATA1), transcript variant X2, mRNA	Q5VX52	835	0	Spermatogenesis-associated protein 1	.	.	.	.	pfam12001	DUF3496	Domain of unknown function (DUF3496). This presumed domain is functionally uncharacterized. This domain is found in eukaryotes. This domain is about 110 amino acids in length.	.	.	GO:0008200|ion channel inhibitor activity;	.	.
chr1	85038766	85039004	60	6.48379	10.1704	6.06253	124	85036403	85039921	NM_004388	Intron	-	gi|4758092|ref|NP_004379.1|	1988	0	di-N-acetylchitobiase precursor [Homo sapiens]	gi|197927266|ref|NM_004388.2|	3101	0	Homo sapiens chitobiase, di-N-acetyl- (CTBS), mRNA	Q01459	770	0	Di-N-acetylchitobiase	BS_ydhD	80.1	9e-15	COG3858	pfam00704	Glyco_hydro_18	Glycosyl hydrolases family 18.	GO:0006032|chitin catabolic process;GO:0009313|oligosaccharide catabolic process;	GO:0070062|extracellular exosome;GO:0005615|extracellular space;GO:0005764|lysosome;	GO:0008061|chitin binding;GO:0004568|chitinase activity;	K12310	CTBS; Di-N-acetylchitobiase [EC:3.2.1.-]
chr1	85320127	85320306	61	6.74157	10.2872	6.16662	98	85279854	85331067	NM_012152	Intron	-	gi|6912348|ref|NP_036284.1|	1701	0	lysophosphatidic acid receptor 3 [Homo sapiens]	gi|183396778|ref|NM_012152.2|	1721	0	Homo sapiens lysophosphatidic acid receptor 3 (LPAR3), mRNA	Q9UBY5	659	0	Lysophosphatidic acid receptor 3	.	.	.	.	pfam00001	7tm_1	7 transmembrane receptor (rhodopsin family). This family contains, amongst other G-protein-coupled receptors (GCPRs), members of the opsin family, which have been considered to be typical members of the rhodopsin superfamily. They share several motifs, mainly the seven transmembrane helices, GCPRs of the rhodopsin superfamily. All opsins bind a chromophore, such as 11-cis-retinal. The function of…	GO:0000187|activation of MAPK activity;GO:0032060|bleb assembly;GO:0007268|synaptic transmission;GO:0007187|G-protein coupled receptor signaling pathway, coupled to cyclic nucleotide second messenger;GO:0051928|positive regulation of calcium ion transport;GO:0048672|positive regulation of collateral sprouting;GO:0007204|positive regulation of cytosolic calcium ion concentration;GO:0051482|positiv…	GO:0030424|axon;GO:0005887|integral component of plasma membrane;GO:0005886|plasma membrane;	GO:0004930|G-protein coupled receptor activity;GO:0008289|lipid binding;GO:0070915|lysophosphatidic acid receptor activity;GO:0005543|phospholipid binding;	K04294	LPAR3, EDG7; lysophosphatidic acid receptor 3
chr1	85925912	85926062	17	3.97351	4.80087	1.74683	74	85824530	85930425	NM_012137	Intron	-	gi|6912328|ref|NP_036269.1|	1496	0	N(G),N(G)-dimethylarginine dimethylaminohydrolase 1 isoform 1 [Homo sapiens]	gi|197313761|ref|NM_012137.3|	3983	0	Homo sapiens dimethylarginine dimethylaminohydrolase 1 (DDAH1), transcript variant 1, mRNA	O94760	580	0	N(G),N(G)-dimethylarginine dimethylaminohydrolase 1	PA1195	112	9e-26	COG1834	pfam02274	Amidinotransf	Amidinotransferase. This family contains glycine (EC:2.1.4.1) and inosamine (EC:2.1.4.2) amidinotransferases, enzymes involved in creatine and streptomycin biosynthesis respectively. This family also includes arginine deiminases, EC:3.5.3.6. These enzymes catalyse the reaction: arginine + H2O <=> citrulline + NH3. Also found in this family is the Streptococcus anti tumor glycoprotein.	GO:0006527|arginine catabolic process;GO:0000052|citrulline metabolic process;GO:0007263|nitric oxide mediated signal transduction;GO:0045766|positive regulation of angiogenesis;GO:0045429|positive regulation of nitric oxide biosynthetic process;GO:0050999|regulation of nitric-oxide synthase activity;GO:0003073|regulation of systemic arterial blood pressure;	GO:0005829|cytosol;GO:0070062|extracellular exosome;GO:0005739|mitochondrion;	GO:0016597|amino acid binding;GO:0003824|catalytic activity;GO:0016403|dimethylargininase activity;GO:0046872|metal ion binding;	K01482	DDAH, ddaH; dimethylargininase [EC:3.5.3.18]
chr1	85925912	85926062	17	3.97351	4.80087	1.74683	74	85824530	85961848	NM_001134445	Intron	-	gi|426330215|ref|XP_004026117.1|	977	8e-120	PREDICTED: N(G),N(G)-dimethylarginine dimethylaminohydrolase 1 isoform 2 [Gorilla gorilla gorilla]	gi|197313762|ref|NM_001134445.1|	4015	0	Homo sapiens dimethylarginine dimethylaminohydrolase 1 (DDAH1), transcript variant 2, mRNA	O94760	381	5e-120	N(G),N(G)-dimethylarginine dimethylaminohydrolase 1	PA1195	62	2e-09	COG1834	pfam02274	Amidinotransf	Amidinotransferase. This family contains glycine (EC:2.1.4.1) and inosamine (EC:2.1.4.2) amidinotransferases, enzymes involved in creatine and streptomycin biosynthesis respectively. This family also includes arginine deiminases, EC:3.5.3.6. These enzymes catalyse the reaction: arginine + H2O <=> citrulline + NH3. Also found in this family is the Streptococcus anti tumor glycoprotein.	GO:0006527|arginine catabolic process;GO:0000052|citrulline metabolic process;GO:0007263|nitric oxide mediated signal transduction;GO:0045766|positive regulation of angiogenesis;GO:0045429|positive regulation of nitric oxide biosynthetic process;GO:0050999|regulation of nitric-oxide synthase activity;GO:0003073|regulation of systemic arterial blood pressure;	GO:0005829|cytosol;GO:0070062|extracellular exosome;GO:0005739|mitochondrion;	GO:0016597|amino acid binding;GO:0003824|catalytic activity;GO:0016403|dimethylargininase activity;GO:0046872|metal ion binding;	K01482	DDAH, ddaH; dimethylargininase [EC:3.5.3.18]
chr1	86603287	86603437	39	5.64077	7.79515	3.98564	71	86591897	86611801	NM_152890	Intron	-	gi|115392133|ref|NP_690850.2|	6314	0	collagen alpha-1(XXIV) chain precursor [Homo sapiens]	gi|115392132|ref|NM_152890.5|	6500	0	Homo sapiens collagen, type XXIV, alpha 1 (COL24A1), mRNA	Q17RW2	2436	0	Collagen alpha-1(XXIV) chain	.	.	.	.	pfam01410	COLFI	Fibrillar collagen C-terminal domain. Found at C-termini of fibrillar collagens: Ephydatia muelleri procollagen EMF1 alpha, vertebrate collagens alpha(1)III, alpha(1)II, alpha(2)V etc.	GO:0002244|hematopoietic progenitor cell differentiation;	GO:0005581|collagen trimer;GO:0005788|endoplasmic reticulum lumen;GO:0005576|extracellular region;GO:0005578|proteinaceous extracellular matrix;	GO:0005201|extracellular matrix structural constituent;	.	.
chr1	86895609	86895796	64	7.07395	10.6345	6.47703	103	86894251	86896544	NM_006536	Intron	+	gi|5729769|ref|NP_006527.1|	4840	0	calcium-activated chloride channel regulator 2 precursor [Homo sapiens]	gi|332809454|ref|XM_001143172.2|	4143	0	PREDICTED: Pan troglodytes chloride channel accessory 2 (CLCA2), transcript variant X2, mRNA	Q9UQC9	1871	0	Calcium-activated chloride channel regulator 2	.	.	.	.	pfam08434	CLCA_N	Calcium-activated chloride channel. The CLCA family of calcium-activated chloride channels has been identified in many epithelial and endothelial cell types as well as in smooth muscle cells and has four or five putative transmembrane regions. Additionally to their role as chloride channels some CLCA proteins function as adhesion molecules and may also have roles as tumor suppressors. The domain …	GO:0007155|cell adhesion;GO:0034220|ion transmembrane transport;GO:0006810|transport;	GO:0009925|basal plasma membrane;GO:0030054|cell junction;GO:0005576|extracellular region;GO:0005887|integral component of plasma membrane;GO:0005634|nucleus;GO:0005886|plasma membrane;	GO:0005254|chloride channel activity;GO:0005229|intracellular calcium activated chloride channel activity;GO:0015276|ligand-gated ion channel activity;GO:0046872|metal ion binding;GO:0004222|metalloendopeptidase activity;	K05028	CLCA2; calcium-activated chloride channel regulator 2
chr1	86965756	86965958	44	5.90164	8.28303	4.40588	103	86965728	86965974	NM_001285	UTR3	+	gi|311033467|sp|A8K7I4.3|CLCA1_HUMAN	4709	0	RecName: Full=Calcium-activated chloride channel regulator 1; AltName: Full=Calcium-activated chloride channel family member 1; Short=hCLCA1; AltName: Full=Calcium-activated chloride channel protein 1; Short=CaCC-1; Short=hCaCC-1; Flags: Precursor	gi|116006947|ref|NM_001285.3|	3117	0	Homo sapiens chloride channel accessory 1 (CLCA1), mRNA	A8K7I4	1818	0	Calcium-activated chloride channel regulator 1	.	.	.	.	pfam08434	CLCA_N	Calcium-activated chloride channel. The CLCA family of calcium-activated chloride channels has been identified in many epithelial and endothelial cell types as well as in smooth muscle cells and has four or five putative transmembrane regions. Additionally to their role as chloride channels some CLCA proteins function as adhesion molecules and may also have roles as tumor suppressors. The domain …	GO:0006816|calcium ion transport;GO:0071456|cellular response to hypoxia;GO:0034220|ion transmembrane transport;GO:0006810|transport;	GO:0005615|extracellular space;GO:0005887|integral component of plasma membrane;GO:0005902|microvillus;GO:0005886|plasma membrane;GO:0042589|zymogen granule membrane;	GO:0005254|chloride channel activity;GO:0005229|intracellular calcium activated chloride channel activity;GO:0046872|metal ion binding;GO:0004222|metalloendopeptidase activity;	K05027	CLCA1; calcium-activated chloride channel regulator 1
chr1	86965756	86965958	44	5.90164	8.28303	4.40588	103	86965336	86965974	NM_001285	Exon	+	gi|311033467|sp|A8K7I4.3|CLCA1_HUMAN	4709	0	RecName: Full=Calcium-activated chloride channel regulator 1; AltName: Full=Calcium-activated chloride channel family member 1; Short=hCLCA1; AltName: Full=Calcium-activated chloride channel protein 1; Short=CaCC-1; Short=hCaCC-1; Flags: Precursor	gi|116006947|ref|NM_001285.3|	3117	0	Homo sapiens chloride channel accessory 1 (CLCA1), mRNA	A8K7I4	1818	0	Calcium-activated chloride channel regulator 1	.	.	.	.	pfam08434	CLCA_N	Calcium-activated chloride channel. The CLCA family of calcium-activated chloride channels has been identified in many epithelial and endothelial cell types as well as in smooth muscle cells and has four or five putative transmembrane regions. Additionally to their role as chloride channels some CLCA proteins function as adhesion molecules and may also have roles as tumor suppressors. The domain …	GO:0006816|calcium ion transport;GO:0071456|cellular response to hypoxia;GO:0034220|ion transmembrane transport;GO:0006810|transport;	GO:0005615|extracellular space;GO:0005887|integral component of plasma membrane;GO:0005902|microvillus;GO:0005886|plasma membrane;GO:0042589|zymogen granule membrane;	GO:0005254|chloride channel activity;GO:0005229|intracellular calcium activated chloride channel activity;GO:0046872|metal ion binding;GO:0004222|metalloendopeptidase activity;	K05027	CLCA1; calcium-activated chloride channel regulator 1
chr1	89167025	89167233	65	6.38298	10.7097	6.54367	99	89150311	89206670	NM_001320709	Intron	+	gi|530362974|ref|XP_005271088.1|	4750	0	PREDICTED: serine/threonine-protein kinase N2 isoform X3 [Homo sapiens]	gi|530362973|ref|XM_005271031.1|	5769	0	PREDICTED: Homo sapiens protein kinase N2 (PKN2), transcript variant X3, mRNA	Q16513	1802	0	Serine/threonine-protein kinase N2	.	.	.	.	pfam00069	Pkinase	Protein kinase domain.	GO:0043297|apical junction assembly;GO:0006915|apoptotic process;GO:0007049|cell cycle;GO:0051301|cell division;GO:0010631|epithelial cell migration;GO:0035556|intracellular signal transduction;GO:0018105|peptidyl-serine phosphorylation;GO:0032467|positive regulation of cytokinesis;GO:0045931|positive regulation of mitotic cell cycle;GO:0045070|positive regulation of viral genome replication;GO:0…	GO:0043296|apical junction complex;GO:0030054|cell junction;GO:0005913|cell-cell adherens junction;GO:0005813|centrosome;GO:0032154|cleavage furrow;GO:0005737|cytoplasm;GO:0005829|cytosol;GO:0045111|intermediate filament cytoskeleton;GO:0030027|lamellipodium;GO:0030496|midbody;GO:0005654|nucleoplasm;GO:0005634|nucleus;GO:0048471|perinuclear region of cytoplasm;GO:0005886|plasma membrane;GO:004323…	GO:0005524|ATP binding;GO:0098641|cadherin binding involved in cell-cell adhesion;GO:0042826|histone deacetylase binding;GO:0016301|kinase activity;GO:0044822|poly(A) RNA binding;GO:0004672|protein kinase activity;GO:0004697|protein kinase C activity;GO:0004674|protein serine/threonine kinase activity;GO:0070063|RNA polymerase binding;	K06071	PKN; protein kinase N [EC:2.7.11.13]
chr1	89167025	89167233	65	6.38298	10.7097	6.54367	99	89150311	89206670	NM_006256	Intron	+	gi|5453974|ref|NP_006247.1|	4671	0	serine/threonine-protein kinase N2 [Homo sapiens]	gi|106507281|ref|NM_006256.2|	6104	0	Homo sapiens protein kinase N2 (PKN2), mRNA	Q16513	1803	0	Serine/threonine-protein kinase N2	.	.	.	.	pfam00069	Pkinase	Protein kinase domain.	GO:0043297|apical junction assembly;GO:0006915|apoptotic process;GO:0007049|cell cycle;GO:0051301|cell division;GO:0010631|epithelial cell migration;GO:0035556|intracellular signal transduction;GO:0018105|peptidyl-serine phosphorylation;GO:0032467|positive regulation of cytokinesis;GO:0045931|positive regulation of mitotic cell cycle;GO:0045070|positive regulation of viral genome replication;GO:0…	GO:0043296|apical junction complex;GO:0030054|cell junction;GO:0005913|cell-cell adherens junction;GO:0005813|centrosome;GO:0032154|cleavage furrow;GO:0005737|cytoplasm;GO:0005829|cytosol;GO:0045111|intermediate filament cytoskeleton;GO:0030027|lamellipodium;GO:0030496|midbody;GO:0005654|nucleoplasm;GO:0005634|nucleus;GO:0048471|perinuclear region of cytoplasm;GO:0005886|plasma membrane;GO:004323…	GO:0005524|ATP binding;GO:0098641|cadherin binding involved in cell-cell adhesion;GO:0042826|histone deacetylase binding;GO:0016301|kinase activity;GO:0044822|poly(A) RNA binding;GO:0004672|protein kinase activity;GO:0004697|protein kinase C activity;GO:0004674|protein serine/threonine kinase activity;GO:0070063|RNA polymerase binding;	K06071	PKN; protein kinase N [EC:2.7.11.13]
chr1	89167025	89167233	65	6.38298	10.7097	6.54367	99	89150311	89225904	NM_001320708	Intron	+	gi|5453974|ref|NP_006247.1|	4358	0	serine/threonine-protein kinase N2 [Homo sapiens]	gi|106507281|ref|NM_006256.2|	5416	0	Homo sapiens protein kinase N2 (PKN2), mRNA	Q16513	1665	0	Serine/threonine-protein kinase N2	.	.	.	.	pfam00069	Pkinase	Protein kinase domain.	GO:0043297|apical junction assembly;GO:0006915|apoptotic process;GO:0007049|cell cycle;GO:0051301|cell division;GO:0010631|epithelial cell migration;GO:0035556|intracellular signal transduction;GO:0018105|peptidyl-serine phosphorylation;GO:0032467|positive regulation of cytokinesis;GO:0045931|positive regulation of mitotic cell cycle;GO:0045070|positive regulation of viral genome replication;GO:0…	GO:0043296|apical junction complex;GO:0030054|cell junction;GO:0005913|cell-cell adherens junction;GO:0005813|centrosome;GO:0032154|cleavage furrow;GO:0005737|cytoplasm;GO:0005829|cytosol;GO:0045111|intermediate filament cytoskeleton;GO:0030027|lamellipodium;GO:0030496|midbody;GO:0005654|nucleoplasm;GO:0005634|nucleus;GO:0048471|perinuclear region of cytoplasm;GO:0005886|plasma membrane;GO:004323…	GO:0005524|ATP binding;GO:0098641|cadherin binding involved in cell-cell adhesion;GO:0042826|histone deacetylase binding;GO:0016301|kinase activity;GO:0044822|poly(A) RNA binding;GO:0004672|protein kinase activity;GO:0004697|protein kinase C activity;GO:0004674|protein serine/threonine kinase activity;GO:0070063|RNA polymerase binding;	K06071	PKN; protein kinase N [EC:2.7.11.13]
chr1	89167025	89167233	65	6.38298	10.7097	6.54367	99	89150311	89206670	NM_001320707	Intron	+	gi|115527928|gb|AAI25200.1|	4407	0	PKN2 protein [Homo sapiens]	gi|544404624|ref|XM_005542808.1|	5316	0	PREDICTED: Macaca fascicularis protein kinase N2 (PKN2), transcript variant X2, mRNA	Q16513	1678	0	Serine/threonine-protein kinase N2	.	.	.	.	pfam00069	Pkinase	Protein kinase domain.	GO:0043297|apical junction assembly;GO:0006915|apoptotic process;GO:0007049|cell cycle;GO:0051301|cell division;GO:0010631|epithelial cell migration;GO:0035556|intracellular signal transduction;GO:0018105|peptidyl-serine phosphorylation;GO:0032467|positive regulation of cytokinesis;GO:0045931|positive regulation of mitotic cell cycle;GO:0045070|positive regulation of viral genome replication;GO:0…	GO:0043296|apical junction complex;GO:0030054|cell junction;GO:0005913|cell-cell adherens junction;GO:0005813|centrosome;GO:0032154|cleavage furrow;GO:0005737|cytoplasm;GO:0005829|cytosol;GO:0045111|intermediate filament cytoskeleton;GO:0030027|lamellipodium;GO:0030496|midbody;GO:0005654|nucleoplasm;GO:0005634|nucleus;GO:0048471|perinuclear region of cytoplasm;GO:0005886|plasma membrane;GO:004323…	GO:0005524|ATP binding;GO:0098641|cadherin binding involved in cell-cell adhesion;GO:0042826|histone deacetylase binding;GO:0016301|kinase activity;GO:0044822|poly(A) RNA binding;GO:0004672|protein kinase activity;GO:0004697|protein kinase C activity;GO:0004674|protein serine/threonine kinase activity;GO:0070063|RNA polymerase binding;	K06071	PKN; protein kinase N [EC:2.7.11.13]
chr1	89458533	89458687	41	5.73248	7.97909	4.14451	103	89458267	89458643	NM_001162536	UTR5	-	gi|542850|pir||S41766	980	2e-115	heterogeneous nuclear ribonucleoprotein G - human	gi|242247050|ref|NM_001162536.2|	5087	0	Homo sapiens RNA binding motif protein, X-linked-like 1 (RBMXL1), transcript variant 1, mRNA	Q96E39	376	1e-115	RNA binding motif protein, X-linked-like-1	TP0356	62.8	3e-10	COG0724	pfam08081	RBM1CTR	RBM1CTR (NUC064) family. This C-terminal region is found in RBM1-like RNA binding hnRNPs.	GO:0006397|mRNA processing;GO:0008380|RNA splicing;	GO:0030529|ribonucleoprotein complex;GO:0005634|nucleus;	GO:0000166|nucleotide binding;GO:0003723|RNA binding;	K12885	RBMX, HNRNPG; heterogeneous nuclear ribonucleoprotein G
chr1	89458533	89458687	41	5.73248	7.97909	4.14451	103	89458267	89458643	NM_001008662	UTR5	-	gi|56713254|ref|NP_001008661.1|	2257	0	kynurenine--oxoglutarate transaminase 3 isoform 1 [Homo sapiens]	gi|242117991|ref|NM_001008662.2|	2052	0	Homo sapiens cysteine conjugate-beta lyase 2 (CCBL2), transcript variant 2, mRNA	Q6YP21	874	0	Kynurenine--oxoglutarate transaminase 3	SPAC6B12.04c	242	3e-71	COG0436	pfam00155	Aminotran_1_2	Aminotransferase class I and II.	GO:0006103|2-oxoglutarate metabolic process;GO:0009058|biosynthetic process;GO:0006520|cellular amino acid metabolic process;GO:0070189|kynurenine metabolic process;	GO:0005739|mitochondrion;	GO:0047804|cysteine-S-conjugate beta-lyase activity;GO:0047315|kynurenine-glyoxylate transaminase activity;GO:0016212|kynurenine-oxoglutarate transaminase activity;GO:0044822|poly(A) RNA binding;GO:0030170|pyridoxal phosphate binding;	K00816	CCBL; kynurenine---oxoglutarate transaminase / cysteine-S-conjugate beta-lyase / glutamine---phenylpyruvate transaminase [EC:2.6.1.7 4.4.1.13 2.6.1.64]
chr1	89458533	89458687	41	5.73248	7.97909	4.14451	103	89458267	89458643	NM_019610	UTR5	-	gi|542850|pir||S41766	980	1e-115	heterogeneous nuclear ribonucleoprotein G - human	gi|242247047|ref|NM_019610.5|	4987	0	Homo sapiens RNA binding motif protein, X-linked-like 1 (RBMXL1), transcript variant 2, mRNA	Q96E39	376	1e-115	RNA binding motif protein, X-linked-like-1	TP0356	62.8	3e-10	COG0724	pfam08081	RBM1CTR	RBM1CTR (NUC064) family. This C-terminal region is found in RBM1-like RNA binding hnRNPs.	GO:0006397|mRNA processing;GO:0008380|RNA splicing;	GO:0030529|ribonucleoprotein complex;GO:0005634|nucleus;	GO:0000166|nucleotide binding;GO:0003723|RNA binding;	K12885	RBMX, HNRNPG; heterogeneous nuclear ribonucleoprotein G
chr1	89458533	89458687	41	5.73248	7.97909	4.14451	103	89458267	89458643	NM_001008661	UTR5	-	gi|56713254|ref|NP_001008661.1|	2427	0	kynurenine--oxoglutarate transaminase 3 isoform 1 [Homo sapiens]	gi|242117992|ref|NM_001008661.2|	2152	0	Homo sapiens cysteine conjugate-beta lyase 2 (CCBL2), transcript variant 1, mRNA	Q6YP21	939	0	Kynurenine--oxoglutarate transaminase 3	SPAC6B12.04c	242	5e-71	COG0436	pfam00155	Aminotran_1_2	Aminotransferase class I and II.	GO:0006103|2-oxoglutarate metabolic process;GO:0009058|biosynthetic process;GO:0006520|cellular amino acid metabolic process;GO:0070189|kynurenine metabolic process;	GO:0005739|mitochondrion;	GO:0047804|cysteine-S-conjugate beta-lyase activity;GO:0047315|kynurenine-glyoxylate transaminase activity;GO:0016212|kynurenine-oxoglutarate transaminase activity;GO:0044822|poly(A) RNA binding;GO:0030170|pyridoxal phosphate binding;	K00816	CCBL; kynurenine---oxoglutarate transaminase / cysteine-S-conjugate beta-lyase / glutamine---phenylpyruvate transaminase [EC:2.6.1.7 4.4.1.13 2.6.1.64]
chr1	89458533	89458687	41	5.73248	7.97909	4.14451	103	89458643	89460643	NM_001162536	Promoter	-	gi|542850|pir||S41766	980	2e-115	heterogeneous nuclear ribonucleoprotein G - human	gi|242247050|ref|NM_001162536.2|	5087	0	Homo sapiens RNA binding motif protein, X-linked-like 1 (RBMXL1), transcript variant 1, mRNA	Q96E39	376	1e-115	RNA binding motif protein, X-linked-like-1	TP0356	62.8	3e-10	COG0724	pfam08081	RBM1CTR	RBM1CTR (NUC064) family. This C-terminal region is found in RBM1-like RNA binding hnRNPs.	GO:0006397|mRNA processing;GO:0008380|RNA splicing;	GO:0030529|ribonucleoprotein complex;GO:0005634|nucleus;	GO:0000166|nucleotide binding;GO:0003723|RNA binding;	K12885	RBMX, HNRNPG; heterogeneous nuclear ribonucleoprotein G
chr1	89458533	89458687	41	5.73248	7.97909	4.14451	103	89458643	89460643	NM_001008662	Promoter	-	gi|56713254|ref|NP_001008661.1|	2257	0	kynurenine--oxoglutarate transaminase 3 isoform 1 [Homo sapiens]	gi|242117991|ref|NM_001008662.2|	2052	0	Homo sapiens cysteine conjugate-beta lyase 2 (CCBL2), transcript variant 2, mRNA	Q6YP21	874	0	Kynurenine--oxoglutarate transaminase 3	SPAC6B12.04c	242	3e-71	COG0436	pfam00155	Aminotran_1_2	Aminotransferase class I and II.	GO:0006103|2-oxoglutarate metabolic process;GO:0009058|biosynthetic process;GO:0006520|cellular amino acid metabolic process;GO:0070189|kynurenine metabolic process;	GO:0005739|mitochondrion;	GO:0047804|cysteine-S-conjugate beta-lyase activity;GO:0047315|kynurenine-glyoxylate transaminase activity;GO:0016212|kynurenine-oxoglutarate transaminase activity;GO:0044822|poly(A) RNA binding;GO:0030170|pyridoxal phosphate binding;	K00816	CCBL; kynurenine---oxoglutarate transaminase / cysteine-S-conjugate beta-lyase / glutamine---phenylpyruvate transaminase [EC:2.6.1.7 4.4.1.13 2.6.1.64]
chr1	89458533	89458687	41	5.73248	7.97909	4.14451	103	89458643	89460643	NM_001008661	Promoter	-	gi|56713254|ref|NP_001008661.1|	2427	0	kynurenine--oxoglutarate transaminase 3 isoform 1 [Homo sapiens]	gi|242117992|ref|NM_001008661.2|	2152	0	Homo sapiens cysteine conjugate-beta lyase 2 (CCBL2), transcript variant 1, mRNA	Q6YP21	939	0	Kynurenine--oxoglutarate transaminase 3	SPAC6B12.04c	242	5e-71	COG0436	pfam00155	Aminotran_1_2	Aminotransferase class I and II.	GO:0006103|2-oxoglutarate metabolic process;GO:0009058|biosynthetic process;GO:0006520|cellular amino acid metabolic process;GO:0070189|kynurenine metabolic process;	GO:0005739|mitochondrion;	GO:0047804|cysteine-S-conjugate beta-lyase activity;GO:0047315|kynurenine-glyoxylate transaminase activity;GO:0016212|kynurenine-oxoglutarate transaminase activity;GO:0044822|poly(A) RNA binding;GO:0030170|pyridoxal phosphate binding;	K00816	CCBL; kynurenine---oxoglutarate transaminase / cysteine-S-conjugate beta-lyase / glutamine---phenylpyruvate transaminase [EC:2.6.1.7 4.4.1.13 2.6.1.64]
chr1	89458533	89458687	41	5.73248	7.97909	4.14451	103	89458643	89460643	NM_019610	Promoter	-	gi|542850|pir||S41766	980	1e-115	heterogeneous nuclear ribonucleoprotein G - human	gi|242247047|ref|NM_019610.5|	4987	0	Homo sapiens RNA binding motif protein, X-linked-like 1 (RBMXL1), transcript variant 2, mRNA	Q96E39	376	1e-115	RNA binding motif protein, X-linked-like-1	TP0356	62.8	3e-10	COG0724	pfam08081	RBM1CTR	RBM1CTR (NUC064) family. This C-terminal region is found in RBM1-like RNA binding hnRNPs.	GO:0006397|mRNA processing;GO:0008380|RNA splicing;	GO:0030529|ribonucleoprotein complex;GO:0005634|nucleus;	GO:0000166|nucleotide binding;GO:0003723|RNA binding;	K12885	RBMX, HNRNPG; heterogeneous nuclear ribonucleoprotein G
chr1	89458533	89458687	41	5.73248	7.97909	4.14451	103	89458267	89458643	NM_019610	Exon	-	gi|542850|pir||S41766	980	1e-115	heterogeneous nuclear ribonucleoprotein G - human	gi|242247047|ref|NM_019610.5|	4987	0	Homo sapiens RNA binding motif protein, X-linked-like 1 (RBMXL1), transcript variant 2, mRNA	Q96E39	376	1e-115	RNA binding motif protein, X-linked-like-1	TP0356	62.8	3e-10	COG0724	pfam08081	RBM1CTR	RBM1CTR (NUC064) family. This C-terminal region is found in RBM1-like RNA binding hnRNPs.	GO:0006397|mRNA processing;GO:0008380|RNA splicing;	GO:0030529|ribonucleoprotein complex;GO:0005634|nucleus;	GO:0000166|nucleotide binding;GO:0003723|RNA binding;	K12885	RBMX, HNRNPG; heterogeneous nuclear ribonucleoprotein G
chr1	89458533	89458687	41	5.73248	7.97909	4.14451	103	89458267	89458643	NM_001162536	Exon	-	gi|542850|pir||S41766	980	2e-115	heterogeneous nuclear ribonucleoprotein G - human	gi|242247050|ref|NM_001162536.2|	5087	0	Homo sapiens RNA binding motif protein, X-linked-like 1 (RBMXL1), transcript variant 1, mRNA	Q96E39	376	1e-115	RNA binding motif protein, X-linked-like-1	TP0356	62.8	3e-10	COG0724	pfam08081	RBM1CTR	RBM1CTR (NUC064) family. This C-terminal region is found in RBM1-like RNA binding hnRNPs.	GO:0006397|mRNA processing;GO:0008380|RNA splicing;	GO:0030529|ribonucleoprotein complex;GO:0005634|nucleus;	GO:0000166|nucleotide binding;GO:0003723|RNA binding;	K12885	RBMX, HNRNPG; heterogeneous nuclear ribonucleoprotein G
chr1	89458533	89458687	41	5.73248	7.97909	4.14451	103	89458267	89458643	NM_001008661	Exon	-	gi|56713254|ref|NP_001008661.1|	2427	0	kynurenine--oxoglutarate transaminase 3 isoform 1 [Homo sapiens]	gi|242117992|ref|NM_001008661.2|	2152	0	Homo sapiens cysteine conjugate-beta lyase 2 (CCBL2), transcript variant 1, mRNA	Q6YP21	939	0	Kynurenine--oxoglutarate transaminase 3	SPAC6B12.04c	242	5e-71	COG0436	pfam00155	Aminotran_1_2	Aminotransferase class I and II.	GO:0006103|2-oxoglutarate metabolic process;GO:0009058|biosynthetic process;GO:0006520|cellular amino acid metabolic process;GO:0070189|kynurenine metabolic process;	GO:0005739|mitochondrion;	GO:0047804|cysteine-S-conjugate beta-lyase activity;GO:0047315|kynurenine-glyoxylate transaminase activity;GO:0016212|kynurenine-oxoglutarate transaminase activity;GO:0044822|poly(A) RNA binding;GO:0030170|pyridoxal phosphate binding;	K00816	CCBL; kynurenine---oxoglutarate transaminase / cysteine-S-conjugate beta-lyase / glutamine---phenylpyruvate transaminase [EC:2.6.1.7 4.4.1.13 2.6.1.64]
chr1	89458533	89458687	41	5.73248	7.97909	4.14451	103	89458267	89458643	NM_001008662	Exon	-	gi|56713254|ref|NP_001008661.1|	2257	0	kynurenine--oxoglutarate transaminase 3 isoform 1 [Homo sapiens]	gi|242117991|ref|NM_001008662.2|	2052	0	Homo sapiens cysteine conjugate-beta lyase 2 (CCBL2), transcript variant 2, mRNA	Q6YP21	874	0	Kynurenine--oxoglutarate transaminase 3	SPAC6B12.04c	242	3e-71	COG0436	pfam00155	Aminotran_1_2	Aminotransferase class I and II.	GO:0006103|2-oxoglutarate metabolic process;GO:0009058|biosynthetic process;GO:0006520|cellular amino acid metabolic process;GO:0070189|kynurenine metabolic process;	GO:0005739|mitochondrion;	GO:0047804|cysteine-S-conjugate beta-lyase activity;GO:0047315|kynurenine-glyoxylate transaminase activity;GO:0016212|kynurenine-oxoglutarate transaminase activity;GO:0044822|poly(A) RNA binding;GO:0030170|pyridoxal phosphate binding;	K00816	CCBL; kynurenine---oxoglutarate transaminase / cysteine-S-conjugate beta-lyase / glutamine---phenylpyruvate transaminase [EC:2.6.1.7 4.4.1.13 2.6.1.64]
chr1	91852725	91853175	279	13.6821	33.2576	27.9364	175	91851391	91859649	NM_001017975	Intron	-	gi|767902756|ref|XP_011539151.1|	7612	0	PREDICTED: probable ATP-dependent DNA helicase HFM1 isoform X1 [Homo sapiens]	gi|615276311|ref|NM_001017975.4|	4922	0	Homo sapiens HFM1, ATP-dependent DNA helicase homolog (HFM1), mRNA	A2PYH4	2936	0	Probable ATP-dependent DNA helicase HFM1	YGL251c	447	3e-132	COG1204	pfam02889	Sec63	Sec63 Brl domain. This domain (also known as the Brl domain) is required for assembly of functional endoplasmic reticulum translocons.	GO:0000712|resolution of meiotic recombination intermediates;	.	GO:0005524|ATP binding;GO:0004386|helicase activity;GO:0003676|nucleic acid binding;	K15271	HFM1, MER3; ATP-dependent DNA helicase HFM1/MER3 [EC:3.6.4.12]
chr1	92561934	92562169	78	7.48663	12.1391	7.83745	108	92554452	92568029	NM_183242	Intron	+	gi|686703408|ref|XP_009246289.1|	2059	0	PREDICTED: uncharacterized protein KIAA1107 homolog [Pongo abelii]	gi|224465241|ref|NM_183242.3|	1443	0	Homo sapiens BTB (POZ) domain containing 8 (BTBD8), mRNA	Q5XKL5	786	0	BTB/POZ domain-containing protein 8	.	.	.	.	pfam00651	BTB	BTB/POZ domain. The BTB (for BR-C, ttk and bab) or POZ (for Pox virus and Zinc finger) domain is present near the N-terminus of a fraction of zinc finger (pfam00096) proteins and in proteins that contain the pfam01344 motif such as Kelch and a family of pox virus proteins. The BTB/POZ domain mediates homomeric dimerization and in some instances heteromeric dimerization. The structure of the dimer…	GO:0045893|positive regulation of transcription, DNA-templated;GO:0006357|regulation of transcription from RNA polymerase II promoter;	GO:0005737|cytoplasm;GO:0005654|nucleoplasm;GO:0005634|nucleus;	GO:0003700|transcription factor activity, sequence-specific DNA binding;GO:0000976|transcription regulatory region sequence-specific DNA binding;	K10480	BTBD8; BTB/POZ domain-containing protein 8
chr1	93251816	93252002	65	6.97674	10.6804	6.51658	83	93202184	93257900	NM_005665	Intron	-	gi|68299759|ref|NP_005656.4|	3867	0	ecotropic viral integration site 5 protein homolog isoform 2 [Homo sapiens]	gi|21629394|gb|AC104456.2|	5277	0	Homo sapiens chromosome 1 clone RP5-1014C4, complete sequence	O60447	1494	0	Ecotropic viral integration site 5 protein homolog	.	.	.	.	pfam00566	RabGAP-TBC	Rab-GTPase-TBC domain. Identification of a TBC domain in GYP6_YEAST and GYP7_YEAST, which are GTPase activator proteins of yeast Ypt6 and Ypt7, implies that these domains are GTPase activator proteins of Rab-like small GTPases.	GO:0090630|activation of GTPase activity;GO:0007049|cell cycle;GO:0051301|cell division;GO:0008283|cell proliferation;GO:0006886|intracellular protein transport;GO:0007275|multicellular organismal development;GO:0031338|regulation of vesicle fusion;GO:0042147|retrograde transport, endosome to Golgi;	GO:0005829|cytosol;GO:0012505|endomembrane system;GO:0005794|Golgi apparatus;GO:0043231|intracellular membrane-bounded organelle;GO:0005815|microtubule organizing center;GO:0005634|nucleus;GO:0005819|spindle;	GO:0005096|GTPase activator activity;GO:0017137|Rab GTPase binding;	.	.
chr1	93251816	93252002	65	6.97674	10.6804	6.51658	83	93202184	93257900	NM_001308248	Intron	-	gi|815891150|ref|NP_001295177.1|	3922	0	ecotropic viral integration site 5 protein homolog isoform 1 [Homo sapiens]	gi|21629394|gb|AC104456.2|	5277	0	Homo sapiens chromosome 1 clone RP5-1014C4, complete sequence	O60447	1486	0	Ecotropic viral integration site 5 protein homolog	.	.	.	.	pfam00566	RabGAP-TBC	Rab-GTPase-TBC domain. Identification of a TBC domain in GYP6_YEAST and GYP7_YEAST, which are GTPase activator proteins of yeast Ypt6 and Ypt7, implies that these domains are GTPase activator proteins of Rab-like small GTPases.	GO:0090630|activation of GTPase activity;GO:0007049|cell cycle;GO:0051301|cell division;GO:0008283|cell proliferation;GO:0006886|intracellular protein transport;GO:0007275|multicellular organismal development;GO:0031338|regulation of vesicle fusion;GO:0042147|retrograde transport, endosome to Golgi;	GO:0005829|cytosol;GO:0012505|endomembrane system;GO:0005794|Golgi apparatus;GO:0043231|intracellular membrane-bounded organelle;GO:0005815|microtubule organizing center;GO:0005634|nucleus;GO:0005819|spindle;	GO:0005096|GTPase activator activity;GO:0017137|Rab GTPase binding;	.	.
chr1	93645914	93646205	69	6.63717	11.1227	6.91579	188	93645799	93646246	NM_001167830	UTR5	-	gi|441637283|ref|XP_004090053.1|	1125	3e-136	PREDICTED: transmembrane emp24 domain-containing protein 5 [Nomascus leucogenys]	gi|282165816|ref|NM_001167830.1|	6114	0	Homo sapiens transmembrane emp24 protein transport domain containing 5 (TMED5), transcript variant 2, mRNA	Q9Y3A6	125	6e-30	Transmembrane emp24 domain-containing protein 5	.	.	.	.	pfam01105	EMP24_GP25L	emp24/gp25L/p24 family/GOLD. Members of this family are implicated in bringing cargo forward from the ER and binding to coat proteins by their cytoplasmic domains. This domain corresponds closely to the beta-strand rich GOLD domain described in. The GOLD domain is always found combined with lipid- or membrane-association domains.	GO:0090161|Golgi ribbon formation;GO:0015031|protein transport;	GO:0005801|cis-Golgi network;GO:0070971|endoplasmic reticulum exit site;GO:0005789|endoplasmic reticulum membrane;GO:0005793|endoplasmic reticulum-Golgi intermediate compartment;GO:0033116|endoplasmic reticulum-Golgi intermediate compartment membrane;GO:0005794|Golgi apparatus;GO:0016021|integral component of membrane;	.	K14825	ERP2; protein ERP2
chr1	93645914	93646205	69	6.63717	11.1227	6.91579	188	93645799	93646246	NM_016040	UTR5	-	gi|441637283|ref|XP_004090053.1|	1427	6e-178	PREDICTED: transmembrane emp24 domain-containing protein 5 [Nomascus leucogenys]	gi|282165813|ref|NM_016040.4|	6065	0	Homo sapiens transmembrane emp24 protein transport domain containing 5 (TMED5), transcript variant 1, mRNA	Q9Y3A6	394	1e-123	Transmembrane emp24 domain-containing protein 5	.	.	.	.	pfam01105	EMP24_GP25L	emp24/gp25L/p24 family/GOLD. Members of this family are implicated in bringing cargo forward from the ER and binding to coat proteins by their cytoplasmic domains. This domain corresponds closely to the beta-strand rich GOLD domain described in. The GOLD domain is always found combined with lipid- or membrane-association domains.	GO:0090161|Golgi ribbon formation;GO:0015031|protein transport;	GO:0005801|cis-Golgi network;GO:0070971|endoplasmic reticulum exit site;GO:0005789|endoplasmic reticulum membrane;GO:0005793|endoplasmic reticulum-Golgi intermediate compartment;GO:0033116|endoplasmic reticulum-Golgi intermediate compartment membrane;GO:0005794|Golgi apparatus;GO:0016021|integral component of membrane;	.	K14825	ERP2; protein ERP2
chr1	93645914	93646205	69	6.63717	11.1227	6.91579	188	93644272	93646272	NM_206886	Promoter	+	gi|767904085|ref|XP_011539669.1|	6473	0	PREDICTED: coiled-coil domain-containing protein 18 isoform X5 [Homo sapiens]	gi|594542578|ref|NM_206886.4|	4322	0	Homo sapiens coiled-coil domain containing 18 (CCDC18), transcript variant 2, mRNA	Q5T9S5	2357	0	Coiled-coil domain-containing protein 18	.	.	.	.	pfam02463	SMC_N	RecF/RecN/SMC N terminal domain. This domain is found at the N terminus of SMC proteins. The SMC (structural maintenance of chromosomes) superfamily proteins have ATP-binding domains at the N- and C-termini, and two extended coiled-coil domains separated by a hinge in the middle. The eukaryotic SMC proteins form two kind of heterodimers: the SMC1/SMC3 and the SMC2/SMC4 types. These heterodimers c…	GO:0015701|bicarbonate transport;GO:1902476|chloride transmembrane transport;GO:0090102|cochlea development;GO:0015755|fructose transport;GO:0034766|negative regulation of ion transmembrane transport;GO:2000147|positive regulation of cell motility;GO:0045793|positive regulation of cell size;GO:0051262|protein tetramerization;GO:0008360|regulation of cell shape;GO:0051453|regulation of intracellul…	GO:0016323|basolateral plasma membrane;GO:0005737|cytoplasm;GO:0005887|integral component of plasma membrane;GO:0016328|lateral plasma membrane;	GO:0015301|anion:anion antiporter activity;GO:0015106|bicarbonate transmembrane transporter activity;GO:0005254|chloride channel activity;GO:0019531|oxalate transmembrane transporter activity;GO:0008271|secondary active sulfate transmembrane transporter activity;GO:0015116|sulfate transmembrane transporter activity;	.	.
chr1	93645914	93646205	69	6.63717	11.1227	6.91579	188	93644272	93646272	NM_001306076	Promoter	+	gi|807045883|ref|NP_001293005.1|	6947	0	coiled-coil domain-containing protein 18 isoform a [Homo sapiens]	gi|635106523|ref|XM_007977932.1|	4372	0	PREDICTED: Chlorocebus sabaeus coiled-coil domain containing 18 (CCDC18), transcript variant X5, mRNA	Q5T9S5	2680	0	Coiled-coil domain-containing protein 18	.	.	.	.	pfam02463	SMC_N	RecF/RecN/SMC N terminal domain. This domain is found at the N terminus of SMC proteins. The SMC (structural maintenance of chromosomes) superfamily proteins have ATP-binding domains at the N- and C-termini, and two extended coiled-coil domains separated by a hinge in the middle. The eukaryotic SMC proteins form two kind of heterodimers: the SMC1/SMC3 and the SMC2/SMC4 types. These heterodimers c…	GO:0008334|histone mRNA metabolic process;GO:0006398|histone mRNA 3'-end processing;GO:0006406|mRNA export from nucleus;GO:0051028|mRNA transport;GO:0033260|nuclear DNA replication;GO:0006369|termination of RNA polymerase II transcription;	GO:0005737|cytoplasm;GO:0005829|cytosol;GO:0071204|histone pre-mRNA 3'end processing complex;GO:0030529|ribonucleoprotein complex;GO:0005654|nucleoplasm;GO:0005634|nucleus;	GO:0071208|histone pre-mRNA DCP binding;GO:0071207|histone pre-mRNA stem-loop binding;GO:0003729|mRNA binding;GO:0044822|poly(A) RNA binding;	.	.
chr1	93645914	93646205	69	6.63717	11.1227	6.91579	188	93645610	93646246	NM_001167830	Exon	-	gi|441637283|ref|XP_004090053.1|	1125	3e-136	PREDICTED: transmembrane emp24 domain-containing protein 5 [Nomascus leucogenys]	gi|282165816|ref|NM_001167830.1|	6114	0	Homo sapiens transmembrane emp24 protein transport domain containing 5 (TMED5), transcript variant 2, mRNA	Q9Y3A6	125	6e-30	Transmembrane emp24 domain-containing protein 5	.	.	.	.	pfam01105	EMP24_GP25L	emp24/gp25L/p24 family/GOLD. Members of this family are implicated in bringing cargo forward from the ER and binding to coat proteins by their cytoplasmic domains. This domain corresponds closely to the beta-strand rich GOLD domain described in. The GOLD domain is always found combined with lipid- or membrane-association domains.	GO:0090161|Golgi ribbon formation;GO:0015031|protein transport;	GO:0005801|cis-Golgi network;GO:0070971|endoplasmic reticulum exit site;GO:0005789|endoplasmic reticulum membrane;GO:0005793|endoplasmic reticulum-Golgi intermediate compartment;GO:0033116|endoplasmic reticulum-Golgi intermediate compartment membrane;GO:0005794|Golgi apparatus;GO:0016021|integral component of membrane;	.	K14825	ERP2; protein ERP2
chr1	93645914	93646205	69	6.63717	11.1227	6.91579	188	93645610	93646246	NM_016040	Exon	-	gi|441637283|ref|XP_004090053.1|	1427	6e-178	PREDICTED: transmembrane emp24 domain-containing protein 5 [Nomascus leucogenys]	gi|282165813|ref|NM_016040.4|	6065	0	Homo sapiens transmembrane emp24 protein transport domain containing 5 (TMED5), transcript variant 1, mRNA	Q9Y3A6	394	1e-123	Transmembrane emp24 domain-containing protein 5	.	.	.	.	pfam01105	EMP24_GP25L	emp24/gp25L/p24 family/GOLD. Members of this family are implicated in bringing cargo forward from the ER and binding to coat proteins by their cytoplasmic domains. This domain corresponds closely to the beta-strand rich GOLD domain described in. The GOLD domain is always found combined with lipid- or membrane-association domains.	GO:0090161|Golgi ribbon formation;GO:0015031|protein transport;	GO:0005801|cis-Golgi network;GO:0070971|endoplasmic reticulum exit site;GO:0005789|endoplasmic reticulum membrane;GO:0005793|endoplasmic reticulum-Golgi intermediate compartment;GO:0033116|endoplasmic reticulum-Golgi intermediate compartment membrane;GO:0005794|Golgi apparatus;GO:0016021|integral component of membrane;	.	K14825	ERP2; protein ERP2
chr1	93645914	93646205	69	6.63717	11.1227	6.91579	188	93645610	93646246	NR_030761	Exon	-	gi|441637283|ref|XP_004090053.1|	786	9e-149	PREDICTED: transmembrane emp24 domain-containing protein 5 [Nomascus leucogenys]	gi|282165815|ref|NR_030761.1|	6136	0	Homo sapiens transmembrane emp24 protein transport domain containing 5 (TMED5), transcript variant 3, non-coding RNA	Q9Y3A6	149	3e-102	Transmembrane emp24 domain-containing protein 5	.	.	.	.	pfam01105	EMP24_GP25L	emp24/gp25L/p24 family/GOLD. Members of this family are implicated in bringing cargo forward from the ER and binding to coat proteins by their cytoplasmic domains. This domain corresponds closely to the beta-strand rich GOLD domain described in. The GOLD domain is always found combined with lipid- or membrane-association domains.	GO:0090161|Golgi ribbon formation;GO:0015031|protein transport;	GO:0005801|cis-Golgi network;GO:0070971|endoplasmic reticulum exit site;GO:0005789|endoplasmic reticulum membrane;GO:0005793|endoplasmic reticulum-Golgi intermediate compartment;GO:0033116|endoplasmic reticulum-Golgi intermediate compartment membrane;GO:0005794|Golgi apparatus;GO:0016021|integral component of membrane;	.	K14825	ERP2; protein ERP2
chr1	95186094	95186263	36	5.26316	7.37141	3.6411	91	95171113	95197813	NR_104131	Intron	-	gi|119580432|gb|EAW60028.1|	339	2e-35	hCG1820544 [Homo sapiens]	gi|536293637|ref|NR_104131.1|	1331	0	Homo sapiens long intergenic non-protein coding RNA 1057 (LINC01057), long non-coding RNA	.	.	.	.	.	.	.	.	pfam05853	DUF849	Prokaryotic protein of unknown function (DUF849). This family consists of several hypothetical prokaryotic proteins with no known function.	.	.	.	.	.
chr1	95233519	95233732	29	4.90798	6.45312	2.91375	109	95197993	95285511	NR_104131	Intron	-	gi|119580432|gb|EAW60028.1|	339	2e-35	hCG1820544 [Homo sapiens]	gi|536293637|ref|NR_104131.1|	1331	0	Homo sapiens long intergenic non-protein coding RNA 1057 (LINC01057), long non-coding RNA	.	.	.	.	.	.	.	.	pfam05853	DUF849	Prokaryotic protein of unknown function (DUF849). This family consists of several hypothetical prokaryotic proteins with no known function.	.	.	.	.	.
chr1	96776888	96777043	61	6.36364	10.317	6.19447	80	96769894	96818709	NR_110693	Intron	-	gi|119593418|gb|EAW73012.1|	476	1e-53	hCG2038487, partial [Homo sapiens]	gi|586804648|ref|NR_110693.1|	1994	0	Homo sapiens uncharacterized LOC101928241 (LOC101928241), long non-coding RNA	.	.	.	.	.	.	.	.	pfam02661	Fic	Fic/DOC family. This family consists of the Fic (filamentation induced by cAMP) protein and doc (death on curing). The Fic protein is involved in cell division and is suggested to be involved in the synthesis of PAB or folate, indicating that the Fic protein and cAMP are involved in a regulatory mechanism of cell division via folate metabolizm. This family contains a central conserved motif HPFXX…	.	.	.	.	.
chr1	96827030	96827186	34	5.23256	7.12424	3.43836	83	96820823	96839637	NR_110693	Intron	-	gi|119593418|gb|EAW73012.1|	476	1e-53	hCG2038487, partial [Homo sapiens]	gi|586804648|ref|NR_110693.1|	1994	0	Homo sapiens uncharacterized LOC101928241 (LOC101928241), long non-coding RNA	.	.	.	.	.	.	.	.	pfam02661	Fic	Fic/DOC family. This family consists of the Fic (filamentation induced by cAMP) protein and doc (death on curing). The Fic protein is involved in cell division and is suggested to be involved in the synthesis of PAB or folate, indicating that the Fic protein and cAMP are involved in a regulatory mechanism of cell division via folate metabolizm. This family contains a central conserved motif HPFXX…	.	.	.	.	.
chr1	98316219	98316369	35	5.06912	7.31506	3.59711	79	98293752	98348819	NM_000110	Intron	-	gi|158255870|dbj|BAF83906.1|	5409	0	unnamed protein product [Homo sapiens]	gi|119943097|ref|NM_000110.3|	4444	0	Homo sapiens dihydropyrimidine dehydrogenase (DPYD), transcript variant 1, mRNA	Q12882	2085	0	Dihydropyrimidine dehydrogenase [NADP(+)]	SMc01815_1	219	8e-62	COG0167	pfam14691	Fer4_20	Dihydroprymidine dehydrogenase domain II, 4Fe-4S cluster. Domain II of the enzyme dihydroprymidine dehydrogenase binds FAD. Dihydroprymidine dehydrogenase catalyses the first and rate-limiting step of pyrimidine degradation by converting pyrimidines to the corresponding 5,6- dihydro compounds. This domain carries two Fe4-S4 clusters.	GO:0019483|beta-alanine biosynthetic process;GO:0006145|purine nucleobase catabolic process;GO:0006208|pyrimidine nucleobase catabolic process;GO:0046135|pyrimidine nucleoside catabolic process;GO:0006214|thymidine catabolic process;GO:0006210|thymine catabolic process;GO:0006212|uracil catabolic process;	GO:0005737|cytoplasm;GO:0005829|cytosol;	GO:0051539|4 iron, 4 sulfur cluster binding;GO:0017113|dihydropyrimidine dehydrogenase (NADP+) activity;GO:0050660|flavin adenine dinucleotide binding;GO:0046872|metal ion binding;GO:0050661|NADP binding;GO:0042803|protein homodimerization activity;	K00207	DPYD; dihydropyrimidine dehydrogenase (NADP+) [EC:1.3.1.2]
chr1	98316219	98316369	35	5.06912	7.31506	3.59711	79	98293752	98348819	NM_001160301	Intron	-	gi|332221981|ref|XP_003260143.1|	927	2e-119	PREDICTED: dihydropyrimidine dehydrogenase [NADP(+)] isoform X2 [Nomascus leucogenys]	gi|237757299|ref|NM_001160301.1|	1783	0	Homo sapiens dihydropyrimidine dehydrogenase (DPYD), transcript variant 2, mRNA	Q5R895	340	8e-103	Dihydropyrimidine dehydrogenase [NADP(+)]	SMc01814	96.7	2e-20	COG0493	pfam14691	Fer4_20	Dihydroprymidine dehydrogenase domain II, 4Fe-4S cluster. Domain II of the enzyme dihydroprymidine dehydrogenase binds FAD. Dihydroprymidine dehydrogenase catalyses the first and rate-limiting step of pyrimidine degradation by converting pyrimidines to the corresponding 5,6- dihydro compounds. This domain carries two Fe4-S4 clusters.	GO:0019483|beta-alanine biosynthetic process;GO:0006214|thymidine catabolic process;GO:0006212|uracil catabolic process;	GO:0005737|cytoplasm;	GO:0051539|4 iron, 4 sulfur cluster binding;GO:0017113|dihydropyrimidine dehydrogenase (NADP+) activity;GO:0046872|metal ion binding;GO:0000166|nucleotide binding;	K00207	DPYD; dihydropyrimidine dehydrogenase (NADP+) [EC:1.3.1.2]
chr1	99577491	99577641	13	3.68098	4.29444	1.3999	71	99470201	99609591	NR_033940	Intron	+	gi|593762693|ref|XP_007119993.1|	380	3e-38	PREDICTED: lipid phosphate phosphatase-related protein type 5-like, partial [Physeter catodon]	gi|300068977|ref|NR_033940.1|	2544	0	Homo sapiens uncharacterized LOC100129620 (LOC100129620), long non-coding RNA	Q32ZL2	152	9e-39	Phospholipid phosphatase-related protein type 5	.	.	.	.	pfam02531	PsaD	PsaD. This family consists of PsaD from plants and cyanobacteria. PsaD is an extrinsic polypeptide of photosystem I (PSI) and is required for native assembly of PSI reaction clusters and is implicated in the electrostatic binding of ferredoxin within the reaction centre. PsaD forms a dimer in solution which is bound by PsaE however PsaD is monomeric in its native complexed PSI environment.	GO:0046839|phospholipid dephosphorylation;GO:0006644|phospholipid metabolic process;GO:0051491|positive regulation of filopodium assembly;GO:0010976|positive regulation of neuron projection development;GO:0007165|signal transduction;	GO:0005887|integral component of plasma membrane;GO:0005886|plasma membrane;	GO:0042577|lipid phosphatase activity;	K19581	LPPR1_2_5; lipid phosphate phosphatase-related protein type 1/2/5
chr1	100165692	100165883	48	5.81114	8.77779	4.83432	112	100154851	100178485	NR_037516	Intron	+	.	.	.	.	gi|312147130|ref|NR_037516.1|	44	7e-14	Homo sapiens microRNA 548aa-1 (MIR548AA1), microRNA	.	.	.	.	.	.	.	.	pfam12683	DUF3798	Protein of unknown function (DUF3798). This family of proteins is functionally uncharacterized. This family of proteins is found in bacteria. Proteins in this family are typically between 247 and 417 amino acids in length. Most of the proteins in this family have an N-terminal lipoprotein attachment site. These proteins have distant similarity to periplasmic ligand binding families such as pfam02…	.	.	.	.	.
chr1	100583874	100584024	43	5.84416	8.17876	4.31824	85	100576039	100584573	NM_194292	Intron	-	gi|35038601|ref|NP_919268.1|	3248	0	spindle assembly abnormal protein 6 homolog isoform 1 [Homo sapiens]	gi|34099635|gb|AY359522.1|	3892	0	Homo sapiens hypothetical protein DKFZp761A078 mRNA, complete cds	Q6UVJ0	1253	0	Spindle assembly abnormal protein 6 homolog	.	.	.	.	pfam01576	Myosin_tail_1	Myosin tail. The myosin molecule is a multi-subunit complex made up of two heavy chains and four light chains it is a fundamental contractile protein found in all eukaryote cell types. This family consists of the coiled-coil myosin heavy chain tail region. The coiled-coil is composed of the tail from two molecules of myosin. These can then assemble into the macromolecular thick filament. The coil…	GO:0007099|centriole replication;GO:0051298|centrosome duplication;	GO:0005814|centriole;GO:0005813|centrosome;GO:0098536|deuterosome;	.	K16487	SAS-6, SASS6; spindle assembly abnormal protein 6
chr1	100583874	100584024	43	5.84416	8.17876	4.31824	85	100576039	100584573	NM_001304829	Intron	-	gi|35038601|ref|NP_919268.1|	2879	0	spindle assembly abnormal protein 6 homolog isoform 1 [Homo sapiens]	gi|34099635|gb|AY359522.1|	3549	0	Homo sapiens hypothetical protein DKFZp761A078 mRNA, complete cds	Q6UVJ0	92.4	1e-17	Spindle assembly abnormal protein 6 homolog	.	.	.	.	pfam01576	Myosin_tail_1	Myosin tail. The myosin molecule is a multi-subunit complex made up of two heavy chains and four light chains it is a fundamental contractile protein found in all eukaryote cell types. This family consists of the coiled-coil myosin heavy chain tail region. The coiled-coil is composed of the tail from two molecules of myosin. These can then assemble into the macromolecular thick filament. The coil…	GO:0007099|centriole replication;GO:0051298|centrosome duplication;	GO:0005814|centriole;GO:0005813|centrosome;GO:0098536|deuterosome;	.	K16487	SAS-6, SASS6; spindle assembly abnormal protein 6
chr1	100824761	100824916	45	5.78947	8.46171	4.55935	99	100819408	100843101	NM_033312	Intron	+	gi|15451931|ref|NP_201569.1|	3050	0	dual specificity protein phosphatase CDC14A isoform 2 [Homo sapiens]	gi|150417992|ref|NM_033312.2|	2443	0	Homo sapiens cell division cycle 14A (CDC14A), transcript variant 2, mRNA	Q9UNH5	1100	0	Dual specificity protein phosphatase CDC14A	SPAC1782.09c	259	2e-75	COG2453	pfam14671	DSPn	Dual specificity protein phosphatase, N-terminal half. The active core of the dual specificity protein phosphatase is made up of two globular domains both with the DSP-like fold. This family represents the N-terminal half of the core. These domains are arranged in tandem, and are associated via an extensive interface to form a single globular whole. The conserved PTP signature motif (Cys-[X]5-Arg…	GO:0051301|cell division;GO:0008283|cell proliferation;GO:0042384|cilium assembly;GO:0071850|mitotic cell cycle arrest;GO:0051256|mitotic spindle midzone assembly;GO:0007096|regulation of exit from mitosis;	GO:0005813|centrosome;GO:0005737|cytoplasm;GO:0072686|mitotic spindle;GO:0005654|nucleoplasm;GO:0005634|nucleus;GO:0000922|spindle pole;	GO:0004721|phosphoprotein phosphatase activity;GO:0004722|protein serine/threonine phosphatase activity;GO:0004725|protein tyrosine phosphatase activity;GO:0008138|protein tyrosine/serine/threonine phosphatase activity;	K06639	CDC14; cell division cycle 14 [EC:3.1.3.16 3.1.3.48]
chr1	100824761	100824916	45	5.78947	8.46171	4.55935	99	100819408	100843101	NM_001319210	Intron	+	gi|767906528|ref|XP_011540644.1|	2895	0	PREDICTED: dual specificity protein phosphatase CDC14A isoform X4 [Homo sapiens]	gi|150417993|ref|NM_003672.3|	2241	0	Homo sapiens cell division cycle 14A (CDC14A), transcript variant 1, mRNA	Q9UNH5	1100	0	Dual specificity protein phosphatase CDC14A	SPAC1782.09c	259	2e-73	COG2453	pfam14671	DSPn	Dual specificity protein phosphatase, N-terminal half. The active core of the dual specificity protein phosphatase is made up of two globular domains both with the DSP-like fold. This family represents the N-terminal half of the core. These domains are arranged in tandem, and are associated via an extensive interface to form a single globular whole. The conserved PTP signature motif (Cys-[X]5-Arg…	GO:0051301|cell division;GO:0008283|cell proliferation;GO:0042384|cilium assembly;GO:0071850|mitotic cell cycle arrest;GO:0051256|mitotic spindle midzone assembly;GO:0007096|regulation of exit from mitosis;	GO:0005813|centrosome;GO:0005737|cytoplasm;GO:0072686|mitotic spindle;GO:0005654|nucleoplasm;GO:0005634|nucleus;GO:0000922|spindle pole;	GO:0004721|phosphoprotein phosphatase activity;GO:0004722|protein serine/threonine phosphatase activity;GO:0004725|protein tyrosine phosphatase activity;GO:0008138|protein tyrosine/serine/threonine phosphatase activity;	K06639	CDC14; cell division cycle 14 [EC:3.1.3.16 3.1.3.48]
chr1	100824761	100824916	45	5.78947	8.46171	4.55935	99	100819408	100843101	NM_001319211	Intron	+	gi|530363516|ref|XP_005271351.1|	2960	0	PREDICTED: dual specificity protein phosphatase CDC14A isoform X1 [Homo sapiens]	gi|194379363|dbj|AK302310.1|	2056	0	Homo sapiens cDNA FLJ57230 complete cds, highly similar to Dual specificity protein phosphatase CDC14A(EC 3.1.3.48)	Q9UNH5	1063	0	Dual specificity protein phosphatase CDC14A	SPAC1782.09c	249	1e-72	COG2453	pfam14671	DSPn	Dual specificity protein phosphatase, N-terminal half. The active core of the dual specificity protein phosphatase is made up of two globular domains both with the DSP-like fold. This family represents the N-terminal half of the core. These domains are arranged in tandem, and are associated via an extensive interface to form a single globular whole. The conserved PTP signature motif (Cys-[X]5-Arg…	GO:0051301|cell division;GO:0008283|cell proliferation;GO:0042384|cilium assembly;GO:0071850|mitotic cell cycle arrest;GO:0051256|mitotic spindle midzone assembly;GO:0007096|regulation of exit from mitosis;	GO:0005813|centrosome;GO:0005737|cytoplasm;GO:0072686|mitotic spindle;GO:0005654|nucleoplasm;GO:0005634|nucleus;GO:0000922|spindle pole;	GO:0004721|phosphoprotein phosphatase activity;GO:0004722|protein serine/threonine phosphatase activity;GO:0004725|protein tyrosine phosphatase activity;GO:0008138|protein tyrosine/serine/threonine phosphatase activity;	K06639	CDC14; cell division cycle 14 [EC:3.1.3.16 3.1.3.48]
chr1	100824761	100824916	45	5.78947	8.46171	4.55935	99	100819408	100843101	NM_003672	Intron	+	gi|15451929|ref|NP_003663.2|	2877	0	dual specificity protein phosphatase CDC14A isoform 1 [Homo sapiens]	gi|150417993|ref|NM_003672.3|	4267	0	Homo sapiens cell division cycle 14A (CDC14A), transcript variant 1, mRNA	Q9UNH5	1112	0	Dual specificity protein phosphatase CDC14A	SPAC1782.09c	259	2e-73	COG2453	pfam14671	DSPn	Dual specificity protein phosphatase, N-terminal half. The active core of the dual specificity protein phosphatase is made up of two globular domains both with the DSP-like fold. This family represents the N-terminal half of the core. These domains are arranged in tandem, and are associated via an extensive interface to form a single globular whole. The conserved PTP signature motif (Cys-[X]5-Arg…	GO:0051301|cell division;GO:0008283|cell proliferation;GO:0042384|cilium assembly;GO:0071850|mitotic cell cycle arrest;GO:0051256|mitotic spindle midzone assembly;GO:0007096|regulation of exit from mitosis;	GO:0005813|centrosome;GO:0005737|cytoplasm;GO:0072686|mitotic spindle;GO:0005654|nucleoplasm;GO:0005634|nucleus;GO:0000922|spindle pole;	GO:0004721|phosphoprotein phosphatase activity;GO:0004722|protein serine/threonine phosphatase activity;GO:0004725|protein tyrosine phosphatase activity;GO:0008138|protein tyrosine/serine/threonine phosphatase activity;	K06639	CDC14; cell division cycle 14 [EC:3.1.3.16 3.1.3.48]
chr1	100824761	100824916	45	5.78947	8.46171	4.55935	99	100819408	100843101	NM_001319212	Intron	+	gi|530363516|ref|XP_005271351.1|	2026	0	PREDICTED: dual specificity protein phosphatase CDC14A isoform X1 [Homo sapiens]	gi|24659437|gb|BC038979.1|	1925	0	Homo sapiens CDC14 cell division cycle 14 homolog A (S. cerevisiae), mRNA (cDNA clone IMAGE:5741885), complete cds	Q9UNH5	704	0	Dual specificity protein phosphatase CDC14A	SPAC1782.09c	124	8e-55	COG2453	pfam14671	DSPn	Dual specificity protein phosphatase, N-terminal half. The active core of the dual specificity protein phosphatase is made up of two globular domains both with the DSP-like fold. This family represents the N-terminal half of the core. These domains are arranged in tandem, and are associated via an extensive interface to form a single globular whole. The conserved PTP signature motif (Cys-[X]5-Arg…	GO:0051301|cell division;GO:0008283|cell proliferation;GO:0042384|cilium assembly;GO:0071850|mitotic cell cycle arrest;GO:0051256|mitotic spindle midzone assembly;GO:0007096|regulation of exit from mitosis;	GO:0005813|centrosome;GO:0005737|cytoplasm;GO:0072686|mitotic spindle;GO:0005654|nucleoplasm;GO:0005634|nucleus;GO:0000922|spindle pole;	GO:0004721|phosphoprotein phosphatase activity;GO:0004722|protein serine/threonine phosphatase activity;GO:0004725|protein tyrosine phosphatase activity;GO:0008138|protein tyrosine/serine/threonine phosphatase activity;	K06639	CDC14; cell division cycle 14 [EC:3.1.3.16 3.1.3.48]
chr1	100824761	100824916	45	5.78947	8.46171	4.55935	99	100819408	100843101	NM_033313	Intron	+	gi|15451929|ref|NP_003663.2|	1993	0	dual specificity protein phosphatase CDC14A isoform 1 [Homo sapiens]	gi|150417994|ref|NM_033313.2|	2541	0	Homo sapiens cell division cycle 14A (CDC14A), transcript variant 3, mRNA	Q9UNH5	772	0	Dual specificity protein phosphatase CDC14A	SPAC1782.09c	251	2e-72	COG2453	pfam14671	DSPn	Dual specificity protein phosphatase, N-terminal half. The active core of the dual specificity protein phosphatase is made up of two globular domains both with the DSP-like fold. This family represents the N-terminal half of the core. These domains are arranged in tandem, and are associated via an extensive interface to form a single globular whole. The conserved PTP signature motif (Cys-[X]5-Arg…	GO:0051301|cell division;GO:0008283|cell proliferation;GO:0042384|cilium assembly;GO:0071850|mitotic cell cycle arrest;GO:0051256|mitotic spindle midzone assembly;GO:0007096|regulation of exit from mitosis;	GO:0005813|centrosome;GO:0005737|cytoplasm;GO:0072686|mitotic spindle;GO:0005654|nucleoplasm;GO:0005634|nucleus;GO:0000922|spindle pole;	GO:0004721|phosphoprotein phosphatase activity;GO:0004722|protein serine/threonine phosphatase activity;GO:0004725|protein tyrosine phosphatase activity;GO:0008138|protein tyrosine/serine/threonine phosphatase activity;	K06639	CDC14; cell division cycle 14 [EC:3.1.3.16 3.1.3.48]
chr1	100825777	100825927	48	5.97826	8.76756	4.82564	123	100819408	100843101	NM_033312	Intron	+	gi|15451931|ref|NP_201569.1|	3050	0	dual specificity protein phosphatase CDC14A isoform 2 [Homo sapiens]	gi|150417992|ref|NM_033312.2|	2443	0	Homo sapiens cell division cycle 14A (CDC14A), transcript variant 2, mRNA	Q9UNH5	1100	0	Dual specificity protein phosphatase CDC14A	SPAC1782.09c	259	2e-75	COG2453	pfam14671	DSPn	Dual specificity protein phosphatase, N-terminal half. The active core of the dual specificity protein phosphatase is made up of two globular domains both with the DSP-like fold. This family represents the N-terminal half of the core. These domains are arranged in tandem, and are associated via an extensive interface to form a single globular whole. The conserved PTP signature motif (Cys-[X]5-Arg…	GO:0051301|cell division;GO:0008283|cell proliferation;GO:0042384|cilium assembly;GO:0071850|mitotic cell cycle arrest;GO:0051256|mitotic spindle midzone assembly;GO:0007096|regulation of exit from mitosis;	GO:0005813|centrosome;GO:0005737|cytoplasm;GO:0072686|mitotic spindle;GO:0005654|nucleoplasm;GO:0005634|nucleus;GO:0000922|spindle pole;	GO:0004721|phosphoprotein phosphatase activity;GO:0004722|protein serine/threonine phosphatase activity;GO:0004725|protein tyrosine phosphatase activity;GO:0008138|protein tyrosine/serine/threonine phosphatase activity;	K06639	CDC14; cell division cycle 14 [EC:3.1.3.16 3.1.3.48]
chr1	100825777	100825927	48	5.97826	8.76756	4.82564	123	100819408	100843101	NM_001319210	Intron	+	gi|767906528|ref|XP_011540644.1|	2895	0	PREDICTED: dual specificity protein phosphatase CDC14A isoform X4 [Homo sapiens]	gi|150417993|ref|NM_003672.3|	2241	0	Homo sapiens cell division cycle 14A (CDC14A), transcript variant 1, mRNA	Q9UNH5	1100	0	Dual specificity protein phosphatase CDC14A	SPAC1782.09c	259	2e-73	COG2453	pfam14671	DSPn	Dual specificity protein phosphatase, N-terminal half. The active core of the dual specificity protein phosphatase is made up of two globular domains both with the DSP-like fold. This family represents the N-terminal half of the core. These domains are arranged in tandem, and are associated via an extensive interface to form a single globular whole. The conserved PTP signature motif (Cys-[X]5-Arg…	GO:0051301|cell division;GO:0008283|cell proliferation;GO:0042384|cilium assembly;GO:0071850|mitotic cell cycle arrest;GO:0051256|mitotic spindle midzone assembly;GO:0007096|regulation of exit from mitosis;	GO:0005813|centrosome;GO:0005737|cytoplasm;GO:0072686|mitotic spindle;GO:0005654|nucleoplasm;GO:0005634|nucleus;GO:0000922|spindle pole;	GO:0004721|phosphoprotein phosphatase activity;GO:0004722|protein serine/threonine phosphatase activity;GO:0004725|protein tyrosine phosphatase activity;GO:0008138|protein tyrosine/serine/threonine phosphatase activity;	K06639	CDC14; cell division cycle 14 [EC:3.1.3.16 3.1.3.48]
chr1	100825777	100825927	48	5.97826	8.76756	4.82564	123	100819408	100843101	NM_001319211	Intron	+	gi|530363516|ref|XP_005271351.1|	2960	0	PREDICTED: dual specificity protein phosphatase CDC14A isoform X1 [Homo sapiens]	gi|194379363|dbj|AK302310.1|	2056	0	Homo sapiens cDNA FLJ57230 complete cds, highly similar to Dual specificity protein phosphatase CDC14A(EC 3.1.3.48)	Q9UNH5	1063	0	Dual specificity protein phosphatase CDC14A	SPAC1782.09c	249	1e-72	COG2453	pfam14671	DSPn	Dual specificity protein phosphatase, N-terminal half. The active core of the dual specificity protein phosphatase is made up of two globular domains both with the DSP-like fold. This family represents the N-terminal half of the core. These domains are arranged in tandem, and are associated via an extensive interface to form a single globular whole. The conserved PTP signature motif (Cys-[X]5-Arg…	GO:0051301|cell division;GO:0008283|cell proliferation;GO:0042384|cilium assembly;GO:0071850|mitotic cell cycle arrest;GO:0051256|mitotic spindle midzone assembly;GO:0007096|regulation of exit from mitosis;	GO:0005813|centrosome;GO:0005737|cytoplasm;GO:0072686|mitotic spindle;GO:0005654|nucleoplasm;GO:0005634|nucleus;GO:0000922|spindle pole;	GO:0004721|phosphoprotein phosphatase activity;GO:0004722|protein serine/threonine phosphatase activity;GO:0004725|protein tyrosine phosphatase activity;GO:0008138|protein tyrosine/serine/threonine phosphatase activity;	K06639	CDC14; cell division cycle 14 [EC:3.1.3.16 3.1.3.48]
chr1	100825777	100825927	48	5.97826	8.76756	4.82564	123	100819408	100843101	NM_003672	Intron	+	gi|15451929|ref|NP_003663.2|	2877	0	dual specificity protein phosphatase CDC14A isoform 1 [Homo sapiens]	gi|150417993|ref|NM_003672.3|	4267	0	Homo sapiens cell division cycle 14A (CDC14A), transcript variant 1, mRNA	Q9UNH5	1112	0	Dual specificity protein phosphatase CDC14A	SPAC1782.09c	259	2e-73	COG2453	pfam14671	DSPn	Dual specificity protein phosphatase, N-terminal half. The active core of the dual specificity protein phosphatase is made up of two globular domains both with the DSP-like fold. This family represents the N-terminal half of the core. These domains are arranged in tandem, and are associated via an extensive interface to form a single globular whole. The conserved PTP signature motif (Cys-[X]5-Arg…	GO:0051301|cell division;GO:0008283|cell proliferation;GO:0042384|cilium assembly;GO:0071850|mitotic cell cycle arrest;GO:0051256|mitotic spindle midzone assembly;GO:0007096|regulation of exit from mitosis;	GO:0005813|centrosome;GO:0005737|cytoplasm;GO:0072686|mitotic spindle;GO:0005654|nucleoplasm;GO:0005634|nucleus;GO:0000922|spindle pole;	GO:0004721|phosphoprotein phosphatase activity;GO:0004722|protein serine/threonine phosphatase activity;GO:0004725|protein tyrosine phosphatase activity;GO:0008138|protein tyrosine/serine/threonine phosphatase activity;	K06639	CDC14; cell division cycle 14 [EC:3.1.3.16 3.1.3.48]
chr1	100825777	100825927	48	5.97826	8.76756	4.82564	123	100819408	100843101	NM_001319212	Intron	+	gi|530363516|ref|XP_005271351.1|	2026	0	PREDICTED: dual specificity protein phosphatase CDC14A isoform X1 [Homo sapiens]	gi|24659437|gb|BC038979.1|	1925	0	Homo sapiens CDC14 cell division cycle 14 homolog A (S. cerevisiae), mRNA (cDNA clone IMAGE:5741885), complete cds	Q9UNH5	704	0	Dual specificity protein phosphatase CDC14A	SPAC1782.09c	124	8e-55	COG2453	pfam14671	DSPn	Dual specificity protein phosphatase, N-terminal half. The active core of the dual specificity protein phosphatase is made up of two globular domains both with the DSP-like fold. This family represents the N-terminal half of the core. These domains are arranged in tandem, and are associated via an extensive interface to form a single globular whole. The conserved PTP signature motif (Cys-[X]5-Arg…	GO:0051301|cell division;GO:0008283|cell proliferation;GO:0042384|cilium assembly;GO:0071850|mitotic cell cycle arrest;GO:0051256|mitotic spindle midzone assembly;GO:0007096|regulation of exit from mitosis;	GO:0005813|centrosome;GO:0005737|cytoplasm;GO:0072686|mitotic spindle;GO:0005654|nucleoplasm;GO:0005634|nucleus;GO:0000922|spindle pole;	GO:0004721|phosphoprotein phosphatase activity;GO:0004722|protein serine/threonine phosphatase activity;GO:0004725|protein tyrosine phosphatase activity;GO:0008138|protein tyrosine/serine/threonine phosphatase activity;	K06639	CDC14; cell division cycle 14 [EC:3.1.3.16 3.1.3.48]
chr1	100825777	100825927	48	5.97826	8.76756	4.82564	123	100819408	100843101	NM_033313	Intron	+	gi|15451929|ref|NP_003663.2|	1993	0	dual specificity protein phosphatase CDC14A isoform 1 [Homo sapiens]	gi|150417994|ref|NM_033313.2|	2541	0	Homo sapiens cell division cycle 14A (CDC14A), transcript variant 3, mRNA	Q9UNH5	772	0	Dual specificity protein phosphatase CDC14A	SPAC1782.09c	251	2e-72	COG2453	pfam14671	DSPn	Dual specificity protein phosphatase, N-terminal half. The active core of the dual specificity protein phosphatase is made up of two globular domains both with the DSP-like fold. This family represents the N-terminal half of the core. These domains are arranged in tandem, and are associated via an extensive interface to form a single globular whole. The conserved PTP signature motif (Cys-[X]5-Arg…	GO:0051301|cell division;GO:0008283|cell proliferation;GO:0042384|cilium assembly;GO:0071850|mitotic cell cycle arrest;GO:0051256|mitotic spindle midzone assembly;GO:0007096|regulation of exit from mitosis;	GO:0005813|centrosome;GO:0005737|cytoplasm;GO:0072686|mitotic spindle;GO:0005654|nucleoplasm;GO:0005634|nucleus;GO:0000922|spindle pole;	GO:0004721|phosphoprotein phosphatase activity;GO:0004722|protein serine/threonine phosphatase activity;GO:0004725|protein tyrosine phosphatase activity;GO:0008138|protein tyrosine/serine/threonine phosphatase activity;	K06639	CDC14; cell division cycle 14 [EC:3.1.3.16 3.1.3.48]
chr1	104033681	104033831	31	5.01393	6.76603	3.14505	67	103975718	104068017	NM_001347930	Intron	-	gi|119593313|gb|EAW72907.1|	554	2e-65	hCG2045295 [Homo sapiens]	gi|39573798|gb|AC095032.3|	1144	0	Homo sapiens chromosome 1 clone RP11-153F1, complete sequence	.	.	.	.	.	.	.	.	pfam07379	DUF1494	Protein of unknown function (DUF1494). This family consists of several bacterial proteins of around 175 residues in length. Members of this family seem to be found exclusively in Chlamydia species. The function of this family is unknown.	.	.	.	.	.
chr1	104033681	104033831	31	5.01393	6.76603	3.14505	67	103975718	104068017	NM_001286997	Intron	-	gi|694887556|ref|XP_009424966.1|	588	1e-70	PREDICTED: LOW QUALITY PROTEIN: uncharacterized protein LOC104001770 [Pan troglodytes]	gi|39573798|gb|AC095032.3|	1145	0	Homo sapiens chromosome 1 clone RP11-153F1, complete sequence	.	.	.	.	.	.	.	.	pfam10192	GpcrRhopsn4	Rhodopsin-like GPCR transmembrane domain. This region of 270 amino acids is the seven transmembrane alpha-helical domains included within five GPCRRHODOPSN4 motifs of a G-protein-coupled-receptor (GPCR) protein, conserved from nematodes to humans. GPCRs are integral membrane receptors whose intracellular actions are mediated by signalling pathways involving G proteins and downstream secondary mes…	.	.	.	.	.
chr1	104033681	104033831	31	5.01393	6.76603	3.14505	67	104012012	104068017	NM_001347929	Intron	-	gi|119593313|gb|EAW72907.1|	554	2e-65	hCG2045295 [Homo sapiens]	gi|39573798|gb|AC095032.3|	1144	0	Homo sapiens chromosome 1 clone RP11-153F1, complete sequence	.	.	.	.	.	.	.	.	pfam10192	GpcrRhopsn4	Rhodopsin-like GPCR transmembrane domain. This region of 270 amino acids is the seven transmembrane alpha-helical domains included within five GPCRRHODOPSN4 motifs of a G-protein-coupled-receptor (GPCR) protein, conserved from nematodes to humans. GPCRs are integral membrane receptors whose intracellular actions are mediated by signalling pathways involving G proteins and downstream secondary mes…	.	.	.	.	.
chr1	104051969	104052222	34	5.14139	7.17715	3.48297	115	103975718	104068017	NM_001347930	Intron	-	gi|119593313|gb|EAW72907.1|	554	2e-65	hCG2045295 [Homo sapiens]	gi|39573798|gb|AC095032.3|	1144	0	Homo sapiens chromosome 1 clone RP11-153F1, complete sequence	.	.	.	.	.	.	.	.	pfam07379	DUF1494	Protein of unknown function (DUF1494). This family consists of several bacterial proteins of around 175 residues in length. Members of this family seem to be found exclusively in Chlamydia species. The function of this family is unknown.	.	.	.	.	.
chr1	104051969	104052222	34	5.14139	7.17715	3.48297	115	103975718	104068017	NM_001286997	Intron	-	gi|694887556|ref|XP_009424966.1|	588	1e-70	PREDICTED: LOW QUALITY PROTEIN: uncharacterized protein LOC104001770 [Pan troglodytes]	gi|39573798|gb|AC095032.3|	1145	0	Homo sapiens chromosome 1 clone RP11-153F1, complete sequence	.	.	.	.	.	.	.	.	pfam10192	GpcrRhopsn4	Rhodopsin-like GPCR transmembrane domain. This region of 270 amino acids is the seven transmembrane alpha-helical domains included within five GPCRRHODOPSN4 motifs of a G-protein-coupled-receptor (GPCR) protein, conserved from nematodes to humans. GPCRs are integral membrane receptors whose intracellular actions are mediated by signalling pathways involving G proteins and downstream secondary mes…	.	.	.	.	.
chr1	104051969	104052222	34	5.14139	7.17715	3.48297	115	104012012	104068017	NM_001347929	Intron	-	gi|119593313|gb|EAW72907.1|	554	2e-65	hCG2045295 [Homo sapiens]	gi|39573798|gb|AC095032.3|	1144	0	Homo sapiens chromosome 1 clone RP11-153F1, complete sequence	.	.	.	.	.	.	.	.	pfam10192	GpcrRhopsn4	Rhodopsin-like GPCR transmembrane domain. This region of 270 amino acids is the seven transmembrane alpha-helical domains included within five GPCRRHODOPSN4 motifs of a G-protein-coupled-receptor (GPCR) protein, conserved from nematodes to humans. GPCRs are integral membrane receptors whose intracellular actions are mediated by signalling pathways involving G proteins and downstream secondary mes…	.	.	.	.	.
chr1	104104674	104104936	115	8.10811	16.1371	11.5465	132	104097731	104108056	NM_020978	Intron	+	gi|10280622|ref|NP_066188.1|	2749	0	alpha-amylase 2B precursor [Homo sapiens]	gi|512749766|ref|NM_020978.4|	2242	0	Homo sapiens amylase, alpha 2B (pancreatic) (AMY2B), mRNA	P19961	1063	0	Alpha-amylase 2B	CAP0168	98.6	2e-20	COG0366	pfam02806	Alpha-amylase_C	Alpha amylase, C-terminal all-beta domain. Alpha amylase is classified as family 13 of the glycosyl hydrolases. The structure is an 8 stranded alpha/beta barrel containing the active site, interrupted by a ~70 a.a. calcium-binding domain protruding between beta strand 3 and alpha helix 3, and a carboxyl-terminal Greek key beta-barrel domain.	GO:0005975|carbohydrate metabolic process;GO:0007586|digestion;	GO:0070062|extracellular exosome;	GO:0004556|alpha-amylase activity;GO:0046872|metal ion binding;	K01176	E3.2.1.1, amyA, malS; alpha-amylase [EC:3.2.1.1]
chr1	106137847	106138049	54	6.03248	9.44516	5.41939	117	106132407	106146784	NR_125955	Intron	-	.	.	.	.	gi|551897129|tpe|HG492348.1|	410	0	TPA: Homo sapiens long non-coding RNA OTTHUMT00000030257.2 (RP11-251P6.1 gene), lincRNA	.	.	.	.	.	.	.	.	pfam04502	DUF572	Family of unknown function (DUF572). Family of eukaryotic proteins with undetermined function.	.	.	.	.	.
chr1	106138206	106138360	35	5.03433	7.26013	3.55198	67	106132407	106146784	NR_125955	Intron	-	.	.	.	.	gi|551897129|tpe|HG492348.1|	410	0	TPA: Homo sapiens long non-coding RNA OTTHUMT00000030257.2 (RP11-251P6.1 gene), lincRNA	.	.	.	.	.	.	.	.	pfam04502	DUF572	Family of unknown function (DUF572). Family of eukaryotic proteins with undetermined function.	.	.	.	.	.
chr1	107839189	107839360	22	4.41989	5.64887	2.29505	73	107691461	107866903	NM_001113226	Intron	+	gi|332237440|ref|XP_003267911.1|	2809	0	PREDICTED: netrin-G1 isoform X1 [Nomascus leucogenys]	gi|19310310|gb|AC114491.1|	4289	0	Homo sapiens chromosome 1 clone RP11-270C12, complete sequence	Q9Y2I2	1086	0	Netrin-G1	.	.	.	.	pfam00055	Laminin_N	Laminin N-terminal (Domain VI).	GO:0007409|axonogenesis;	GO:0046658|anchored component of plasma membrane;	.	K07522	NTNG1; netrin-G1
chr1	107839189	107839360	22	4.41989	5.64887	2.29505	73	107691461	107866903	NM_001113228	Intron	+	gi|164414437|ref|NP_001106699.1|	2503	0	netrin-G1 isoform 2 precursor [Homo sapiens]	gi|19310310|gb|AC114491.1|	4291	0	Homo sapiens chromosome 1 clone RP11-270C12, complete sequence	Q9Y2I2	764	0	Netrin-G1	.	.	.	.	pfam00055	Laminin_N	Laminin N-terminal (Domain VI).	GO:0007409|axonogenesis;	GO:0046658|anchored component of plasma membrane;	.	K07522	NTNG1; netrin-G1
chr1	107839189	107839360	22	4.41989	5.64887	2.29505	73	107691461	107866903	NM_001312688	Intron	+	gi|114558103|ref|XP_001143469.1|	2627	0	PREDICTED: netrin-G1 isoform X4 [Pan troglodytes]	gi|19310310|gb|AC114491.1|	4289	0	Homo sapiens chromosome 1 clone RP11-270C12, complete sequence	Q9Y2I2	953	0	Netrin-G1	.	.	.	.	pfam00055	Laminin_N	Laminin N-terminal (Domain VI).	GO:0007409|axonogenesis;	GO:0046658|anchored component of plasma membrane;	.	K07522	NTNG1; netrin-G1
chr1	107839189	107839360	22	4.41989	5.64887	2.29505	73	107691461	107866903	NM_001330665	Intron	+	gi|544404051|ref|XP_005542609.1|	2394	0	PREDICTED: netrin-G1 isoform X9 [Macaca fascicularis]	gi|19310310|gb|AC114491.1|	4291	0	Homo sapiens chromosome 1 clone RP11-270C12, complete sequence	Q9Y2I2	758	0	Netrin-G1	.	.	.	.	pfam00055	Laminin_N	Laminin N-terminal (Domain VI).	GO:0007409|axonogenesis;	GO:0046658|anchored component of plasma membrane;	.	K07522	NTNG1; netrin-G1
chr1	107839189	107839360	22	4.41989	5.64887	2.29505	73	107691461	107866903	NM_014917	Intron	+	gi|821009547|ref|XP_012356045.1|	2274	0	PREDICTED: netrin-G1 isoform X4 [Nomascus leucogenys]	gi|19310310|gb|AC114491.1|	4289	0	Homo sapiens chromosome 1 clone RP11-270C12, complete sequence	Q9Y2I2	133	9e-31	Netrin-G1	.	.	.	.	pfam00055	Laminin_N	Laminin N-terminal (Domain VI).	GO:0007409|axonogenesis;	GO:0046658|anchored component of plasma membrane;	.	K07522	NTNG1; netrin-G1
chr1	108684433	108684584	28	4.73684	6.32186	2.81241	74	108681830	108686164	NM_213651	Intron	-	gi|47458041|ref|NP_998816.1|	2436	0	calcium-binding mitochondrial carrier protein SCaMC-1 isoform 2 [Homo sapiens]	gi|388240823|ref|NM_213651.2|	3496	0	Homo sapiens solute carrier family 25 (mitochondrial carrier; phosphate carrier), member 24 (SLC25A24), transcript variant 2, mRNA	Q6NUK1	885	0	Calcium-binding mitochondrial carrier protein SCaMC-1	.	.	.	.	pfam00153	Mito_carr	Mitochondrial carrier protein.	GO:0015867|ATP transport;GO:0071277|cellular response to calcium ion;GO:0034599|cellular response to oxidative stress;GO:0006839|mitochondrial transport;GO:0010941|regulation of cell death;GO:0006412|translation;	GO:0016021|integral component of membrane;GO:0005743|mitochondrial inner membrane;GO:0005739|mitochondrion;	GO:0005347|ATP transmembrane transporter activity;GO:0005509|calcium ion binding;GO:0003735|structural constituent of ribosome;	K14684	SLC25A23S; solute carrier family 25 (mitochondrial phosphate transporter), member 23/24/25/41
chr1	108684433	108684584	28	4.73684	6.32186	2.81241	74	108681830	108686164	NM_013386	Intron	-	gi|795131244|ref|XP_011790612.1|	2588	0	PREDICTED: calcium-binding mitochondrial carrier protein SCaMC-1 isoform X1 [Colobus angolensis palliatus]	gi|388240822|ref|NM_013386.4|	3585	0	Homo sapiens solute carrier family 25 (mitochondrial carrier; phosphate carrier), member 24 (SLC25A24), transcript variant 1, mRNA	Q6NUK1	984	0	Calcium-binding mitochondrial carrier protein SCaMC-1	.	.	.	.	pfam00153	Mito_carr	Mitochondrial carrier protein.	GO:0015867|ATP transport;GO:0071277|cellular response to calcium ion;GO:0034599|cellular response to oxidative stress;GO:0006839|mitochondrial transport;GO:0010941|regulation of cell death;GO:0006412|translation;	GO:0016021|integral component of membrane;GO:0005743|mitochondrial inner membrane;GO:0005739|mitochondrion;	GO:0005347|ATP transmembrane transporter activity;GO:0005509|calcium ion binding;GO:0003735|structural constituent of ribosome;	K14684	SLC25A23S; solute carrier family 25 (mitochondrial phosphate transporter), member 23/24/25/41
chr1	113009128	113009315	45	5.78947	8.46171	4.55935	104	113009162	113010159	NM_004185	UTR5	+	gi|13518017|ref|NP_004176.2|	1978	0	protein Wnt-2b isoform WNT-2B1 [Homo sapiens]	gi|630044899|ref|NM_004185.4|	2895	0	Homo sapiens wingless-type MMTV integration site family, member 2B (WNT2B), transcript variant WNT-2B1, mRNA	Q93097	684	0	Protein Wnt-2b	.	.	.	.	pfam00110	wnt	wnt family. Wnt genes have been identified in vertebrates and invertebrates but not in plants, unicellular eukaryotes or prokaryotes. In humans, 19 WNT proteins are known. Because of their insolubility little is known about Wnt protein structure, but all have 23 or 24 Cys residues whose spacing is highly conserved. Signal transduction by Wnt proteins (including the Wnt/beta-catenin, the Wnt/Ca++,…	GO:0060070|canonical Wnt signaling pathway;GO:0045165|cell fate commitment;GO:0009267|cellular response to starvation;GO:0002062|chondrocyte differentiation;GO:0061303|cornea development in camera-type eye;GO:0021871|forebrain regionalization;GO:0071425|hematopoietic stem cell proliferation;GO:0061072|iris morphogenesis;GO:0002088|lens development in camera-type eye;GO:0060492|lung induction;GO:0…	GO:0005576|extracellular region;GO:0005615|extracellular space;GO:0005578|proteinaceous extracellular matrix;	GO:0005109|frizzled binding;	K00182	WNT2; wingless-type MMTV integration site family, member 2
chr1	113009128	113009315	45	5.78947	8.46171	4.55935	104	113009162	113010213	NM_001291880	UTR5	+	gi|13518021|ref|NP_078613.1|	1759	0	protein Wnt-2b isoform WNT-2B2 [Homo sapiens]	gi|630044900|ref|NM_001291880.1|	2824	0	Homo sapiens wingless-type MMTV integration site family, member 2B (WNT2B), transcript variant 3, mRNA	Q93097	682	0	Protein Wnt-2b	.	.	.	.	pfam00110	wnt	wnt family. Wnt genes have been identified in vertebrates and invertebrates but not in plants, unicellular eukaryotes or prokaryotes. In humans, 19 WNT proteins are known. Because of their insolubility little is known about Wnt protein structure, but all have 23 or 24 Cys residues whose spacing is highly conserved. Signal transduction by Wnt proteins (including the Wnt/beta-catenin, the Wnt/Ca++,…	GO:0060070|canonical Wnt signaling pathway;GO:0045165|cell fate commitment;GO:0009267|cellular response to starvation;GO:0002062|chondrocyte differentiation;GO:0061303|cornea development in camera-type eye;GO:0021871|forebrain regionalization;GO:0071425|hematopoietic stem cell proliferation;GO:0061072|iris morphogenesis;GO:0002088|lens development in camera-type eye;GO:0060492|lung induction;GO:0…	GO:0005576|extracellular region;GO:0005615|extracellular space;GO:0005578|proteinaceous extracellular matrix;	GO:0005109|frizzled binding;	K00182	WNT2; wingless-type MMTV integration site family, member 2
chr1	113009128	113009315	45	5.78947	8.46171	4.55935	104	113007162	113009162	NM_004185	Promoter	+	gi|13518017|ref|NP_004176.2|	1978	0	protein Wnt-2b isoform WNT-2B1 [Homo sapiens]	gi|630044899|ref|NM_004185.4|	2895	0	Homo sapiens wingless-type MMTV integration site family, member 2B (WNT2B), transcript variant WNT-2B1, mRNA	Q93097	684	0	Protein Wnt-2b	.	.	.	.	pfam00110	wnt	wnt family. Wnt genes have been identified in vertebrates and invertebrates but not in plants, unicellular eukaryotes or prokaryotes. In humans, 19 WNT proteins are known. Because of their insolubility little is known about Wnt protein structure, but all have 23 or 24 Cys residues whose spacing is highly conserved. Signal transduction by Wnt proteins (including the Wnt/beta-catenin, the Wnt/Ca++,…	GO:0060070|canonical Wnt signaling pathway;GO:0045165|cell fate commitment;GO:0009267|cellular response to starvation;GO:0002062|chondrocyte differentiation;GO:0061303|cornea development in camera-type eye;GO:0021871|forebrain regionalization;GO:0071425|hematopoietic stem cell proliferation;GO:0061072|iris morphogenesis;GO:0002088|lens development in camera-type eye;GO:0060492|lung induction;GO:0…	GO:0005576|extracellular region;GO:0005615|extracellular space;GO:0005578|proteinaceous extracellular matrix;	GO:0005109|frizzled binding;	K00182	WNT2; wingless-type MMTV integration site family, member 2
chr1	113009128	113009315	45	5.78947	8.46171	4.55935	104	113007162	113009162	NM_001291880	Promoter	+	gi|13518021|ref|NP_078613.1|	1759	0	protein Wnt-2b isoform WNT-2B2 [Homo sapiens]	gi|630044900|ref|NM_001291880.1|	2824	0	Homo sapiens wingless-type MMTV integration site family, member 2B (WNT2B), transcript variant 3, mRNA	Q93097	682	0	Protein Wnt-2b	.	.	.	.	pfam00110	wnt	wnt family. Wnt genes have been identified in vertebrates and invertebrates but not in plants, unicellular eukaryotes or prokaryotes. In humans, 19 WNT proteins are known. Because of their insolubility little is known about Wnt protein structure, but all have 23 or 24 Cys residues whose spacing is highly conserved. Signal transduction by Wnt proteins (including the Wnt/beta-catenin, the Wnt/Ca++,…	GO:0060070|canonical Wnt signaling pathway;GO:0045165|cell fate commitment;GO:0009267|cellular response to starvation;GO:0002062|chondrocyte differentiation;GO:0061303|cornea development in camera-type eye;GO:0021871|forebrain regionalization;GO:0071425|hematopoietic stem cell proliferation;GO:0061072|iris morphogenesis;GO:0002088|lens development in camera-type eye;GO:0060492|lung induction;GO:0…	GO:0005576|extracellular region;GO:0005615|extracellular space;GO:0005578|proteinaceous extracellular matrix;	GO:0005109|frizzled binding;	K00182	WNT2; wingless-type MMTV integration site family, member 2
chr1	113009128	113009315	45	5.78947	8.46171	4.55935	104	113009162	113010213	NM_001291880	Exon	+	gi|13518021|ref|NP_078613.1|	1759	0	protein Wnt-2b isoform WNT-2B2 [Homo sapiens]	gi|630044900|ref|NM_001291880.1|	2824	0	Homo sapiens wingless-type MMTV integration site family, member 2B (WNT2B), transcript variant 3, mRNA	Q93097	682	0	Protein Wnt-2b	.	.	.	.	pfam00110	wnt	wnt family. Wnt genes have been identified in vertebrates and invertebrates but not in plants, unicellular eukaryotes or prokaryotes. In humans, 19 WNT proteins are known. Because of their insolubility little is known about Wnt protein structure, but all have 23 or 24 Cys residues whose spacing is highly conserved. Signal transduction by Wnt proteins (including the Wnt/beta-catenin, the Wnt/Ca++,…	GO:0060070|canonical Wnt signaling pathway;GO:0045165|cell fate commitment;GO:0009267|cellular response to starvation;GO:0002062|chondrocyte differentiation;GO:0061303|cornea development in camera-type eye;GO:0021871|forebrain regionalization;GO:0071425|hematopoietic stem cell proliferation;GO:0061072|iris morphogenesis;GO:0002088|lens development in camera-type eye;GO:0060492|lung induction;GO:0…	GO:0005576|extracellular region;GO:0005615|extracellular space;GO:0005578|proteinaceous extracellular matrix;	GO:0005109|frizzled binding;	K00182	WNT2; wingless-type MMTV integration site family, member 2
chr1	113009128	113009315	45	5.78947	8.46171	4.55935	104	113009162	113010213	NM_004185	Exon	+	gi|13518017|ref|NP_004176.2|	1978	0	protein Wnt-2b isoform WNT-2B1 [Homo sapiens]	gi|630044899|ref|NM_004185.4|	2895	0	Homo sapiens wingless-type MMTV integration site family, member 2B (WNT2B), transcript variant WNT-2B1, mRNA	Q93097	684	0	Protein Wnt-2b	.	.	.	.	pfam00110	wnt	wnt family. Wnt genes have been identified in vertebrates and invertebrates but not in plants, unicellular eukaryotes or prokaryotes. In humans, 19 WNT proteins are known. Because of their insolubility little is known about Wnt protein structure, but all have 23 or 24 Cys residues whose spacing is highly conserved. Signal transduction by Wnt proteins (including the Wnt/beta-catenin, the Wnt/Ca++,…	GO:0060070|canonical Wnt signaling pathway;GO:0045165|cell fate commitment;GO:0009267|cellular response to starvation;GO:0002062|chondrocyte differentiation;GO:0061303|cornea development in camera-type eye;GO:0021871|forebrain regionalization;GO:0071425|hematopoietic stem cell proliferation;GO:0061072|iris morphogenesis;GO:0002088|lens development in camera-type eye;GO:0060492|lung induction;GO:0…	GO:0005576|extracellular region;GO:0005615|extracellular space;GO:0005578|proteinaceous extracellular matrix;	GO:0005109|frizzled binding;	K00182	WNT2; wingless-type MMTV integration site family, member 2
chr1	114205796	114206115	106	8.35267	15.1543	10.623	125	114201887	114214355	NM_001142782	Intron	+	gi|218505835|ref|NP_001136254.1|	7581	0	membrane-associated guanylate kinase, WW and PDZ domain-containing protein 3 isoform 1 [Homo sapiens]	gi|218505834|ref|NM_001142782.1|	6536	0	Homo sapiens membrane associated guanylate kinase, WW and PDZ domain containing 3 (MAGI3), transcript variant 1, mRNA	Q5TCQ9	2914	0	Membrane-associated guanylate kinase, WW and PDZ domain-containing protein 3	SPBC16E9.11c	70.5	4e-11	COG5021	pfam00595	PDZ	PDZ domain (Also known as DHR or GLGF). PDZ domains are found in diverse signaling proteins.	GO:0006915|apoptotic process;GO:0035556|intracellular signal transduction;GO:0046328|regulation of JNK cascade;GO:0016032|viral process;	GO:0005923|bicellular tight junction;GO:0016020|membrane;GO:0005634|nucleus;GO:0005886|plasma membrane;	GO:0005524|ATP binding;GO:0004385|guanylate kinase activity;	K06112	MAGI3; membrane-associated guanylate kinase-related
chr1	114205796	114206115	106	8.35267	15.1543	10.623	125	114201887	114214355	NM_152900	Intron	+	gi|155969695|ref|NP_690864.2|	5700	0	membrane-associated guanylate kinase, WW and PDZ domain-containing protein 3 isoform 2 [Homo sapiens]	gi|155969694|ref|NM_152900.2|	7221	0	Homo sapiens membrane associated guanylate kinase, WW and PDZ domain containing 3 (MAGI3), transcript variant 2, mRNA	Q5TCQ9	736	0	Membrane-associated guanylate kinase, WW and PDZ domain-containing protein 3	SPBC16E9.11c	70.5	5e-11	COG5021	pfam00595	PDZ	PDZ domain (Also known as DHR or GLGF). PDZ domains are found in diverse signaling proteins.	GO:0006915|apoptotic process;GO:0035556|intracellular signal transduction;GO:0046328|regulation of JNK cascade;GO:0016032|viral process;	GO:0005923|bicellular tight junction;GO:0016020|membrane;GO:0005634|nucleus;GO:0005886|plasma membrane;	GO:0005524|ATP binding;GO:0004385|guanylate kinase activity;	K06112	MAGI3; membrane-associated guanylate kinase-related
chr1	115124187	115124421	94	8.51064	13.8677	9.42581	119	115124212	115124265	NM_005872	UTR5	-	gi|640778806|ref|XP_008063201.1|	1152	9e-155	PREDICTED: pre-mRNA-splicing factor SPF27 [Tarsius syrichta]	gi|49472833|ref|NM_005872.2|	1301	0	Homo sapiens breast carcinoma amplified sequence 2 (BCAS2), mRNA	Q9D287	447	9e-156	Pre-mRNA-splicing factor SPF27	.	.	.	.	pfam05700	BCAS2	Breast carcinoma amplified sequence 2 (BCAS2). This family consists of several eukaryotic sequences of unknown function. The mammalian members of this family are annotated as breast carcinoma amplified sequence 2 (BCAS2) proteins. BCAS2 is a putative spliceosome associated protein.	GO:0000398|mRNA splicing, via spliceosome;	GO:0071012|catalytic step 1 spliceosome;GO:0071013|catalytic step 2 spliceosome;GO:0030054|cell junction;GO:0005662|DNA replication factor A complex;GO:0005730|nucleolus;GO:0005634|nucleus;GO:0071011|precatalytic spliceosome;GO:0000974|Prp19 complex;GO:0005681|spliceosomal complex;	.	K12861	BCAS2; pre-mRNA-splicing factor SPF27
chr1	115124187	115124421	94	8.51064	13.8677	9.42581	119	115124265	115126265	NM_005872	Promoter	-	gi|640778806|ref|XP_008063201.1|	1152	9e-155	PREDICTED: pre-mRNA-splicing factor SPF27 [Tarsius syrichta]	gi|49472833|ref|NM_005872.2|	1301	0	Homo sapiens breast carcinoma amplified sequence 2 (BCAS2), mRNA	Q9D287	447	9e-156	Pre-mRNA-splicing factor SPF27	.	.	.	.	pfam05700	BCAS2	Breast carcinoma amplified sequence 2 (BCAS2). This family consists of several eukaryotic sequences of unknown function. The mammalian members of this family are annotated as breast carcinoma amplified sequence 2 (BCAS2) proteins. BCAS2 is a putative spliceosome associated protein.	GO:0000398|mRNA splicing, via spliceosome;	GO:0071012|catalytic step 1 spliceosome;GO:0071013|catalytic step 2 spliceosome;GO:0030054|cell junction;GO:0005662|DNA replication factor A complex;GO:0005730|nucleolus;GO:0005634|nucleus;GO:0071011|precatalytic spliceosome;GO:0000974|Prp19 complex;GO:0005681|spliceosomal complex;	.	K12861	BCAS2; pre-mRNA-splicing factor SPF27
chr1	115124187	115124421	94	8.51064	13.8677	9.42581	119	115124119	115124265	NM_005872	Exon	-	gi|640778806|ref|XP_008063201.1|	1152	9e-155	PREDICTED: pre-mRNA-splicing factor SPF27 [Tarsius syrichta]	gi|49472833|ref|NM_005872.2|	1301	0	Homo sapiens breast carcinoma amplified sequence 2 (BCAS2), mRNA	Q9D287	447	9e-156	Pre-mRNA-splicing factor SPF27	.	.	.	.	pfam05700	BCAS2	Breast carcinoma amplified sequence 2 (BCAS2). This family consists of several eukaryotic sequences of unknown function. The mammalian members of this family are annotated as breast carcinoma amplified sequence 2 (BCAS2) proteins. BCAS2 is a putative spliceosome associated protein.	GO:0000398|mRNA splicing, via spliceosome;	GO:0071012|catalytic step 1 spliceosome;GO:0071013|catalytic step 2 spliceosome;GO:0030054|cell junction;GO:0005662|DNA replication factor A complex;GO:0005730|nucleolus;GO:0005634|nucleus;GO:0071011|precatalytic spliceosome;GO:0000974|Prp19 complex;GO:0005681|spliceosomal complex;	.	K12861	BCAS2; pre-mRNA-splicing factor SPF27
chr1	116520292	116520480	46	5.83554	8.53607	4.62294	129	116519897	116521897	NR_125970	Promoter	-	.	.	.	.	gi|635105517|ref|XR_493993.1|	261	5e-133	PREDICTED: Chlorocebus sabaeus uncharacterized LOC103224146 (LOC103224146), ncRNA	.	.	.	.	.	.	.	.	pfam00739	X	Trans-activation protein X. This protein is found in hepadnaviruses where it is indispensable for replication.	.	.	.	.	.
chr1	116520292	116520480	46	5.83554	8.53607	4.62294	129	116519335	116534651	NM_018420	Intron	+	gi|635105520|ref|XP_007975635.1|	2668	0	PREDICTED: solute carrier family 22 member 15 isoform X1 [Chlorocebus sabaeus]	gi|166197672|ref|NM_018420.2|	4720	0	Homo sapiens solute carrier family 22, member 15 (SLC22A15), mRNA	Q8IZD6	977	0	Solute carrier family 22 member 15	.	.	.	.	pfam00083	Sugar_tr	Sugar (and other) transporter.	GO:0006811|ion transport;	GO:0016021|integral component of membrane;	GO:0022891|substrate-specific transmembrane transporter activity;	K08211	SLC22A15; MFS transporter, OCT family, solute carrier family 22 (organic cation transporter), member 15
chr1	116920610	116920813	35	5.22193	7.3055	3.59052	117	116916863	116926635	NM_001160233	Intron	+	gi|237681109|ref|NP_001153705.1|	5187	0	sodium/potassium-transporting ATPase subunit alpha-1 isoform c [Homo sapiens]	gi|237681108|ref|NM_001160233.1|	3765	0	Homo sapiens ATPase, Na+/K+ transporting, alpha 1 polypeptide (ATP1A1), transcript variant 3, mRNA	P05023	1996	0	Sodium/potassium-transporting ATPase subunit alpha-1	MA4378	625	0	COG0474	pfam00122	E1-E2_ATPase	E1-E2 ATPase.	GO:0015991|ATP hydrolysis coupled proton transport;GO:0060048|cardiac muscle contraction;GO:0086064|cell communication by electrical coupling involved in cardiac conduction;GO:0030007|cellular potassium ion homeostasis;GO:0071260|cellular response to mechanical stimulus;GO:0071383|cellular response to steroid hormone stimulus;GO:0006883|cellular sodium ion homeostasis;GO:0034220|ion transmembrane…	GO:0016324|apical plasma membrane;GO:0016323|basolateral plasma membrane;GO:0005901|caveola;GO:0005783|endoplasmic reticulum;GO:0005768|endosome;GO:0070062|extracellular exosome;GO:1903561|extracellular vesicle;GO:0005794|Golgi apparatus;GO:0016021|integral component of membrane;GO:0014704|intercalated disc;GO:0043231|intracellular membrane-bounded organelle;GO:0042470|melanosome;GO:0016020|membr…	GO:0043531|ADP binding;GO:0005524|ATP binding;GO:0051087|chaperone binding;GO:0016791|phosphatase activity;GO:0030955|potassium ion binding;GO:0031402|sodium ion binding;GO:0005391|sodium:potassium-exchanging ATPase activity;GO:1990239|steroid hormone binding;	K01539	ATP1A; sodium/potassium-transporting ATPase subunit alpha [EC:3.6.3.9]
chr1	116920610	116920813	35	5.22193	7.3055	3.59052	117	116916145	116926635	NM_000701	Intron	+	gi|21361181|ref|NP_000692.2|	5188	0	sodium/potassium-transporting ATPase subunit alpha-1 isoform a [Homo sapiens]	gi|237681107|ref|NM_000701.7|	3741	0	Homo sapiens ATPase, Na+/K+ transporting, alpha 1 polypeptide (ATP1A1), transcript variant 1, mRNA	P05023	2003	0	Sodium/potassium-transporting ATPase subunit alpha-1	MA4378	625	0	COG0474	pfam00122	E1-E2_ATPase	E1-E2 ATPase.	GO:0015991|ATP hydrolysis coupled proton transport;GO:0060048|cardiac muscle contraction;GO:0086064|cell communication by electrical coupling involved in cardiac conduction;GO:0030007|cellular potassium ion homeostasis;GO:0071260|cellular response to mechanical stimulus;GO:0071383|cellular response to steroid hormone stimulus;GO:0006883|cellular sodium ion homeostasis;GO:0034220|ion transmembrane…	GO:0016324|apical plasma membrane;GO:0016323|basolateral plasma membrane;GO:0005901|caveola;GO:0005783|endoplasmic reticulum;GO:0005768|endosome;GO:0070062|extracellular exosome;GO:1903561|extracellular vesicle;GO:0005794|Golgi apparatus;GO:0016021|integral component of membrane;GO:0014704|intercalated disc;GO:0043231|intracellular membrane-bounded organelle;GO:0042470|melanosome;GO:0016020|membr…	GO:0043531|ADP binding;GO:0005524|ATP binding;GO:0051087|chaperone binding;GO:0016791|phosphatase activity;GO:0030955|potassium ion binding;GO:0031402|sodium ion binding;GO:0005391|sodium:potassium-exchanging ATPase activity;GO:1990239|steroid hormone binding;	K01539	ATP1A; sodium/potassium-transporting ATPase subunit alpha [EC:3.6.3.9]
chr1	117148728	117148897	39	5.64077	7.79515	3.98564	80	117146647	117149113	NM_001542	Intron	-	gi|55953133|ref|NP_001533.2|	6257	0	immunoglobulin superfamily member 3 isoform 1 precursor [Homo sapiens]	gi|498917174|ref|NM_001542.3|	7189	0	Homo sapiens immunoglobulin superfamily, member 3 (IGSF3), transcript variant 1, mRNA	O75054	2358	0	Immunoglobulin superfamily member 3	.	.	.	.	pfam07679	I-set	Immunoglobulin I-set domain.	GO:0032808|lacrimal gland development;	GO:0009986|cell surface;GO:0016021|integral component of membrane;GO:0005886|plasma membrane;	.	K06522	IGSF2_3; immunoglobulin superfamily, member 2/3
chr1	117148728	117148897	39	5.64077	7.79515	3.98564	80	117146647	117150563	NM_001007237	Intron	-	gi|14133205|dbj|BAA32311.2|	6255	0	KIAA0466 protein [Homo sapiens]	gi|498917173|ref|NM_001007237.2|	7267	0	Homo sapiens immunoglobulin superfamily, member 3 (IGSF3), transcript variant 2, mRNA	O75054	2373	0	Immunoglobulin superfamily member 3	.	.	.	.	pfam07679	I-set	Immunoglobulin I-set domain.	GO:0032808|lacrimal gland development;	GO:0009986|cell surface;GO:0016021|integral component of membrane;GO:0005886|plasma membrane;	.	K06522	IGSF2_3; immunoglobulin superfamily, member 2/3
chr1	117546286	117546487	129	9.54774	17.576	12.9049	104	117544482	117552471	NM_001256106	Intron	+	gi|119577068|gb|EAW56664.1|	5409	0	immunoglobulin superfamily, member 2, isoform CRA_a [Homo sapiens]	gi|443609472|ref|NM_001256106.2|	3551	0	Homo sapiens CD101 molecule (CD101), transcript variant 2, mRNA	Q93033	2073	0	Immunoglobulin superfamily member 2	.	.	.	.	pfam07686	V-set	Immunoglobulin V-set domain. This domain is found in antibodies as well as neural protein P0 and CTL4 amongst others.	GO:0007166|cell surface receptor signaling pathway;GO:0002763|positive regulation of myeloid leukocyte differentiation;	GO:0070062|extracellular exosome;GO:0016021|integral component of membrane;GO:0005886|plasma membrane;	GO:0016812|hydrolase activity, acting on carbon-nitrogen (but not peptide) bonds, in cyclic amides;	K06522	IGSF2_3; immunoglobulin superfamily, member 2/3
chr1	117546286	117546487	129	9.54774	17.576	12.9049	104	117544482	117552471	NM_004258	Intron	+	gi|119577068|gb|EAW56664.1|	5409	0	immunoglobulin superfamily, member 2, isoform CRA_a [Homo sapiens]	gi|443609470|ref|NM_004258.5|	3563	0	Homo sapiens CD101 molecule (CD101), transcript variant 1, mRNA	Q93033	2073	0	Immunoglobulin superfamily member 2	.	.	.	.	pfam07686	V-set	Immunoglobulin V-set domain. This domain is found in antibodies as well as neural protein P0 and CTL4 amongst others.	GO:0007166|cell surface receptor signaling pathway;GO:0002763|positive regulation of myeloid leukocyte differentiation;	GO:0070062|extracellular exosome;GO:0016021|integral component of membrane;GO:0005886|plasma membrane;	GO:0016812|hydrolase activity, acting on carbon-nitrogen (but not peptide) bonds, in cyclic amides;	K06522	IGSF2_3; immunoglobulin superfamily, member 2/3
chr1	117546286	117546487	129	9.54774	17.576	12.9049	104	117544482	117552471	NM_001256109	Intron	+	gi|119577068|gb|EAW56664.1|	5409	0	immunoglobulin superfamily, member 2, isoform CRA_a [Homo sapiens]	gi|443609471|ref|NM_001256109.2|	3520	0	Homo sapiens CD101 molecule (CD101), transcript variant 3, mRNA	Q93033	2073	0	Immunoglobulin superfamily member 2	.	.	.	.	pfam07686	V-set	Immunoglobulin V-set domain. This domain is found in antibodies as well as neural protein P0 and CTL4 amongst others.	GO:0007166|cell surface receptor signaling pathway;GO:0002763|positive regulation of myeloid leukocyte differentiation;	GO:0070062|extracellular exosome;GO:0016021|integral component of membrane;GO:0005886|plasma membrane;	GO:0016812|hydrolase activity, acting on carbon-nitrogen (but not peptide) bonds, in cyclic amides;	K06522	IGSF2_3; immunoglobulin superfamily, member 2/3
chr1	117546286	117546487	129	9.54774	17.576	12.9049	104	117544482	117552471	NM_001256111	Intron	+	gi|368711318|ref|NP_001243040.1|	5041	0	immunoglobulin superfamily member 2 isoform 2 precursor [Homo sapiens]	gi|443609474|ref|NM_001256111.2|	3334	0	Homo sapiens CD101 molecule (CD101), transcript variant 4, mRNA	Q93033	1810	0	Immunoglobulin superfamily member 2	.	.	.	.	pfam07686	V-set	Immunoglobulin V-set domain. This domain is found in antibodies as well as neural protein P0 and CTL4 amongst others.	GO:0007166|cell surface receptor signaling pathway;GO:0002763|positive regulation of myeloid leukocyte differentiation;	GO:0070062|extracellular exosome;GO:0016021|integral component of membrane;GO:0005886|plasma membrane;	GO:0016812|hydrolase activity, acting on carbon-nitrogen (but not peptide) bonds, in cyclic amides;	K06522	IGSF2_3; immunoglobulin superfamily, member 2/3
chr1	117602779	117602929	41	5.61798	7.94583	4.11788	73	117600948	117602948	NM_003594	Promoter	+	gi|158255470|dbj|BAF83706.1|	5416	0	unnamed protein product [Homo sapiens]	gi|40807470|ref|NM_003594.3|	4854	0	Homo sapiens transcription termination factor, RNA polymerase II (TTF2), mRNA	Q9UNY4	2090	0	Transcription termination factor 2	.	.	.	.	pfam00176	SNF2_N	SNF2 family N-terminal domain. This domain is found in proteins involved in a variety of processes including transcription regulation (e.g., SNF2, STH1, brahma, MOT1), DNA repair (e.g., ERCC6, RAD16, RAD5), DNA recombination (e.g., RAD54), and chromatin unwinding (e.g., ISWI) as well as a variety of other proteins with little functional information (e.g., lodestar, ETL1).	GO:0006353|DNA-templated transcription, termination;GO:0006397|mRNA processing;GO:0006355|regulation of transcription, DNA-templated;GO:0008380|RNA splicing;GO:0006369|termination of RNA polymerase II transcription;	GO:0005737|cytoplasm;GO:0005681|spliceosomal complex;GO:0008023|transcription elongation factor complex;	GO:0005524|ATP binding;GO:0008026|ATP-dependent helicase activity;GO:0003677|DNA binding;GO:0008094|DNA-dependent ATPase activity;GO:0008270|zinc ion binding;	K15173	TTF2; transcription termination factor 2 [EC:3.6.4.-]
chr1	117602779	117602929	41	5.61798	7.94583	4.11788	73	117602112	117604112	NR_110786	Promoter	-	gi|368711318|ref|NP_001243040.1|	714	2e-79	immunoglobulin superfamily member 2 isoform 2 precursor [Homo sapiens]	gi|588480576|ref|NR_110786.1|	1814	0	Homo sapiens uncharacterized LOC101929099 (LOC101929099), long non-coding RNA	Q93033	280	9e-81	Immunoglobulin superfamily member 2	.	.	.	.	pfam07686	V-set	Immunoglobulin V-set domain. This domain is found in antibodies as well as neural protein P0 and CTL4 amongst others.	GO:0007166|cell surface receptor signaling pathway;GO:0002763|positive regulation of myeloid leukocyte differentiation;	GO:0070062|extracellular exosome;GO:0016021|integral component of membrane;GO:0005886|plasma membrane;	GO:0016812|hydrolase activity, acting on carbon-nitrogen (but not peptide) bonds, in cyclic amides;	K06522	IGSF2_3; immunoglobulin superfamily, member 2/3
chr1	117664339	117664562	50	6.25	9.01459	5.04266	114	117663823	117664411	NM_025188	UTR5	-	gi|224548921|ref|NP_079464.2|	2900	0	tripartite motif-containing protein 45 isoform 1 [Homo sapiens]	gi|224548920|ref|NM_025188.3|	3581	0	Homo sapiens tripartite motif containing 45 (TRIM45), transcript variant 1, mRNA	Q9H8W5	1126	0	Tripartite motif-containing protein 45	.	.	.	.	pfam00630	Filamin	Filamin/ABP280 repeat.	GO:0060348|bone development;	GO:0005737|cytoplasm;GO:0045171|intercellular bridge;GO:0005654|nucleoplasm;	GO:0008270|zinc ion binding;	K12021	TRIM45; tripartite motif-containing protein 45
chr1	117664339	117664562	50	6.25	9.01459	5.04266	114	117663823	117664411	NM_001145635	UTR5	-	gi|224548923|ref|NP_001139107.1|	2806	0	tripartite motif-containing protein 45 isoform 2 [Homo sapiens]	gi|224548922|ref|NM_001145635.1|	3527	0	Homo sapiens tripartite motif containing 45 (TRIM45), transcript variant 2, mRNA	Q9H8W5	1079	0	Tripartite motif-containing protein 45	.	.	.	.	pfam00630	Filamin	Filamin/ABP280 repeat.	GO:0060348|bone development;	GO:0005737|cytoplasm;GO:0045171|intercellular bridge;GO:0005654|nucleoplasm;	GO:0008270|zinc ion binding;	K12021	TRIM45; tripartite motif-containing protein 45
chr1	117664339	117664562	50	6.25	9.01459	5.04266	114	117664411	117666411	NM_025188	Promoter	-	gi|224548921|ref|NP_079464.2|	2900	0	tripartite motif-containing protein 45 isoform 1 [Homo sapiens]	gi|224548920|ref|NM_025188.3|	3581	0	Homo sapiens tripartite motif containing 45 (TRIM45), transcript variant 1, mRNA	Q9H8W5	1126	0	Tripartite motif-containing protein 45	.	.	.	.	pfam00630	Filamin	Filamin/ABP280 repeat.	GO:0060348|bone development;	GO:0005737|cytoplasm;GO:0045171|intercellular bridge;GO:0005654|nucleoplasm;	GO:0008270|zinc ion binding;	K12021	TRIM45; tripartite motif-containing protein 45
chr1	117664339	117664562	50	6.25	9.01459	5.04266	114	117664411	117666411	NM_001145635	Promoter	-	gi|224548923|ref|NP_001139107.1|	2806	0	tripartite motif-containing protein 45 isoform 2 [Homo sapiens]	gi|224548922|ref|NM_001145635.1|	3527	0	Homo sapiens tripartite motif containing 45 (TRIM45), transcript variant 2, mRNA	Q9H8W5	1079	0	Tripartite motif-containing protein 45	.	.	.	.	pfam00630	Filamin	Filamin/ABP280 repeat.	GO:0060348|bone development;	GO:0005737|cytoplasm;GO:0045171|intercellular bridge;GO:0005654|nucleoplasm;	GO:0008270|zinc ion binding;	K12021	TRIM45; tripartite motif-containing protein 45
chr1	117664339	117664562	50	6.25	9.01459	5.04266	114	117663335	117664411	NM_001145635	Exon	-	gi|224548923|ref|NP_001139107.1|	2806	0	tripartite motif-containing protein 45 isoform 2 [Homo sapiens]	gi|224548922|ref|NM_001145635.1|	3527	0	Homo sapiens tripartite motif containing 45 (TRIM45), transcript variant 2, mRNA	Q9H8W5	1079	0	Tripartite motif-containing protein 45	.	.	.	.	pfam00630	Filamin	Filamin/ABP280 repeat.	GO:0060348|bone development;	GO:0005737|cytoplasm;GO:0045171|intercellular bridge;GO:0005654|nucleoplasm;	GO:0008270|zinc ion binding;	K12021	TRIM45; tripartite motif-containing protein 45
chr1	117664339	117664562	50	6.25	9.01459	5.04266	114	117663335	117664411	NM_025188	Exon	-	gi|224548921|ref|NP_079464.2|	2900	0	tripartite motif-containing protein 45 isoform 1 [Homo sapiens]	gi|224548920|ref|NM_025188.3|	3581	0	Homo sapiens tripartite motif containing 45 (TRIM45), transcript variant 1, mRNA	Q9H8W5	1126	0	Tripartite motif-containing protein 45	.	.	.	.	pfam00630	Filamin	Filamin/ABP280 repeat.	GO:0060348|bone development;	GO:0005737|cytoplasm;GO:0045171|intercellular bridge;GO:0005654|nucleoplasm;	GO:0008270|zinc ion binding;	K12021	TRIM45; tripartite motif-containing protein 45
chr1	118406329	118406479	28	4.86322	6.37712	2.8601	66	118406106	118413190	NM_017686	UTR3	-	gi|8923143|ref|NP_060156.1|	2596	0	ganglioside-induced differentiation-associated protein 2 isoform a [Homo sapiens]	gi|197304676|ref|NM_017686.3|	8877	0	Homo sapiens ganglioside induced differentiation associated protein 2 (GDAP2), transcript variant 1, mRNA	Q9NXN4	1004	0	Ganglioside-induced differentiation-associated protein 2	RSc0334	119	2e-28	COG2110	pfam01661	Macro	Macro domain. This domain is an ADP-ribose binding module. It is found in a number of otherwise unrelated proteins. It is found at the C-terminus of the macro-H2A histone protein. This domain is found in the non-structural proteins of several types of ssRNA viruses such as NSP3 from alphaviruses. This domain is also found on its own in a family of proteins from bacteria, archaebacteria, and eukar…	GO:0032526|response to retinoic acid;	GO:0005765|lysosomal membrane;	.	.	.
chr1	118406329	118406479	28	4.86322	6.37712	2.8601	66	118406106	118413238	NM_017686	Exon	-	gi|8923143|ref|NP_060156.1|	2596	0	ganglioside-induced differentiation-associated protein 2 isoform a [Homo sapiens]	gi|197304676|ref|NM_017686.3|	8877	0	Homo sapiens ganglioside induced differentiation associated protein 2 (GDAP2), transcript variant 1, mRNA	Q9NXN4	1004	0	Ganglioside-induced differentiation-associated protein 2	RSc0334	119	2e-28	COG2110	pfam01661	Macro	Macro domain. This domain is an ADP-ribose binding module. It is found in a number of otherwise unrelated proteins. It is found at the C-terminus of the macro-H2A histone protein. This domain is found in the non-structural proteins of several types of ssRNA viruses such as NSP3 from alphaviruses. This domain is also found on its own in a family of proteins from bacteria, archaebacteria, and eukar…	GO:0032526|response to retinoic acid;	GO:0005765|lysosomal membrane;	.	.	.
chr1	118472149	118472337	65	6.97674	10.6804	6.51658	88	118472070	118472302	NM_017686	UTR5	-	gi|8923143|ref|NP_060156.1|	2596	0	ganglioside-induced differentiation-associated protein 2 isoform a [Homo sapiens]	gi|197304676|ref|NM_017686.3|	8877	0	Homo sapiens ganglioside induced differentiation associated protein 2 (GDAP2), transcript variant 1, mRNA	Q9NXN4	1004	0	Ganglioside-induced differentiation-associated protein 2	RSc0334	119	2e-28	COG2110	pfam01661	Macro	Macro domain. This domain is an ADP-ribose binding module. It is found in a number of otherwise unrelated proteins. It is found at the C-terminus of the macro-H2A histone protein. This domain is found in the non-structural proteins of several types of ssRNA viruses such as NSP3 from alphaviruses. This domain is also found on its own in a family of proteins from bacteria, archaebacteria, and eukar…	GO:0032526|response to retinoic acid;	GO:0005765|lysosomal membrane;	.	.	.
chr1	118472149	118472337	65	6.97674	10.6804	6.51658	88	118472070	118472302	NM_001135589	UTR5	-	gi|207450721|ref|NP_001129061.1|	2591	0	ganglioside-induced differentiation-associated protein 2 isoform b [Homo sapiens]	gi|544346224|ref|NM_001135589.2|	3042	0	Homo sapiens ganglioside induced differentiation associated protein 2 (GDAP2), transcript variant 2, mRNA	Q9NXN4	973	0	Ganglioside-induced differentiation-associated protein 2	RSc0334	119	4e-29	COG2110	pfam01661	Macro	Macro domain. This domain is an ADP-ribose binding module. It is found in a number of otherwise unrelated proteins. It is found at the C-terminus of the macro-H2A histone protein. This domain is found in the non-structural proteins of several types of ssRNA viruses such as NSP3 from alphaviruses. This domain is also found on its own in a family of proteins from bacteria, archaebacteria, and eukar…	GO:0032526|response to retinoic acid;	GO:0005765|lysosomal membrane;	.	.	.
chr1	118472149	118472337	65	6.97674	10.6804	6.51658	88	118470371	118472371	NM_006784	Promoter	+	gi|5803221|ref|NP_006775.1|	4511	0	WD repeat-containing protein 3 [Homo sapiens]	gi|197304677|ref|NM_006784.2|	3877	0	Homo sapiens WD repeat domain 3 (WDR3), mRNA	Q9UNX4	1742	0	WD repeat-containing protein 3	.	.	.	.	pfam04003	Utp12	Dip2/Utp12 Family. This domain is found at the C-terminus of proteins containing WD40 repeats. These proteins are part of the U3 ribonucleoprotein the yeast protein is called Utp12 or DIP2.	GO:0000462|maturation of SSU-rRNA from tricistronic rRNA transcript (SSU-rRNA, 5.8S rRNA, LSU-rRNA);GO:0006364|rRNA processing;	GO:0031965|nuclear membrane;GO:0005730|nucleolus;GO:0005654|nucleoplasm;GO:0005634|nucleus;GO:0034388|Pwp2p-containing subcomplex of 90S preribosome;GO:0032040|small-subunit processome;	GO:0044822|poly(A) RNA binding;GO:0030515|snoRNA binding;	K14556	DIP2, UTP12, WDR3; U3 small nucleolar RNA-associated protein 12
chr1	118472149	118472337	65	6.97674	10.6804	6.51658	88	118472070	118472302	NM_017686	Exon	-	gi|8923143|ref|NP_060156.1|	2596	0	ganglioside-induced differentiation-associated protein 2 isoform a [Homo sapiens]	gi|197304676|ref|NM_017686.3|	8877	0	Homo sapiens ganglioside induced differentiation associated protein 2 (GDAP2), transcript variant 1, mRNA	Q9NXN4	1004	0	Ganglioside-induced differentiation-associated protein 2	RSc0334	119	2e-28	COG2110	pfam01661	Macro	Macro domain. This domain is an ADP-ribose binding module. It is found in a number of otherwise unrelated proteins. It is found at the C-terminus of the macro-H2A histone protein. This domain is found in the non-structural proteins of several types of ssRNA viruses such as NSP3 from alphaviruses. This domain is also found on its own in a family of proteins from bacteria, archaebacteria, and eukar…	GO:0032526|response to retinoic acid;	GO:0005765|lysosomal membrane;	.	.	.
chr1	118472149	118472337	65	6.97674	10.6804	6.51658	88	118472070	118472302	NM_001135589	Exon	-	gi|207450721|ref|NP_001129061.1|	2591	0	ganglioside-induced differentiation-associated protein 2 isoform b [Homo sapiens]	gi|544346224|ref|NM_001135589.2|	3042	0	Homo sapiens ganglioside induced differentiation associated protein 2 (GDAP2), transcript variant 2, mRNA	Q9NXN4	973	0	Ganglioside-induced differentiation-associated protein 2	RSc0334	119	4e-29	COG2110	pfam01661	Macro	Macro domain. This domain is an ADP-ribose binding module. It is found in a number of otherwise unrelated proteins. It is found at the C-terminus of the macro-H2A histone protein. This domain is found in the non-structural proteins of several types of ssRNA viruses such as NSP3 from alphaviruses. This domain is also found on its own in a family of proteins from bacteria, archaebacteria, and eukar…	GO:0032526|response to retinoic acid;	GO:0005765|lysosomal membrane;	.	.	.
chr1	118472149	118472337	65	6.97674	10.6804	6.51658	88	118472302	118474302	NM_001135589	Promoter	-	gi|207450721|ref|NP_001129061.1|	2591	0	ganglioside-induced differentiation-associated protein 2 isoform b [Homo sapiens]	gi|544346224|ref|NM_001135589.2|	3042	0	Homo sapiens ganglioside induced differentiation associated protein 2 (GDAP2), transcript variant 2, mRNA	Q9NXN4	973	0	Ganglioside-induced differentiation-associated protein 2	RSc0334	119	4e-29	COG2110	pfam01661	Macro	Macro domain. This domain is an ADP-ribose binding module. It is found in a number of otherwise unrelated proteins. It is found at the C-terminus of the macro-H2A histone protein. This domain is found in the non-structural proteins of several types of ssRNA viruses such as NSP3 from alphaviruses. This domain is also found on its own in a family of proteins from bacteria, archaebacteria, and eukar…	GO:0032526|response to retinoic acid;	GO:0005765|lysosomal membrane;	.	.	.
chr1	118472149	118472337	65	6.97674	10.6804	6.51658	88	118472302	118474302	NM_017686	Promoter	-	gi|8923143|ref|NP_060156.1|	2596	0	ganglioside-induced differentiation-associated protein 2 isoform a [Homo sapiens]	gi|197304676|ref|NM_017686.3|	8877	0	Homo sapiens ganglioside induced differentiation associated protein 2 (GDAP2), transcript variant 1, mRNA	Q9NXN4	1004	0	Ganglioside-induced differentiation-associated protein 2	RSc0334	119	2e-28	COG2110	pfam01661	Macro	Macro domain. This domain is an ADP-ribose binding module. It is found in a number of otherwise unrelated proteins. It is found at the C-terminus of the macro-H2A histone protein. This domain is found in the non-structural proteins of several types of ssRNA viruses such as NSP3 from alphaviruses. This domain is also found on its own in a family of proteins from bacteria, archaebacteria, and eukar…	GO:0032526|response to retinoic acid;	GO:0005765|lysosomal membrane;	.	.	.
chr1	118581924	118582111	72	6.86499	11.4921	7.25182	94	118582067	118583352	NM_206996	Intron	-	gi|46240864|ref|NP_996879.1|	10890	0	sperm-associated antigen 17 [Homo sapiens]	gi|197304673|ref|NM_206996.2|	7125	0	Homo sapiens sperm associated antigen 17 (SPAG17), mRNA	Q6Q759	4193	0	Sperm-associated antigen 17	.	.	.	.	pfam14874	PapD-like	Flagellar-associated PapD-like. This domain is a putative PapD periplasmic pilus chaperone protein family.	GO:1904158|axonemal central apparatus assembly;GO:0003351|epithelial cilium movement;	GO:1990716|axonemal central apparatus;GO:0005737|cytoplasm;GO:0005874|microtubule;GO:0031514|motile cilium;GO:0005654|nucleoplasm;	.	.	.
chr1	118581924	118582111	72	6.86499	11.4921	7.25182	94	118581914	118582067	NM_206996	Exon	-	gi|46240864|ref|NP_996879.1|	10890	0	sperm-associated antigen 17 [Homo sapiens]	gi|197304673|ref|NM_206996.2|	7125	0	Homo sapiens sperm associated antigen 17 (SPAG17), mRNA	Q6Q759	4193	0	Sperm-associated antigen 17	.	.	.	.	pfam14874	PapD-like	Flagellar-associated PapD-like. This domain is a putative PapD periplasmic pilus chaperone protein family.	GO:1904158|axonemal central apparatus assembly;GO:0003351|epithelial cilium movement;	GO:1990716|axonemal central apparatus;GO:0005737|cytoplasm;GO:0005874|microtubule;GO:0031514|motile cilium;GO:0005654|nucleoplasm;	.	.	.
chr1	143913372	143913630	160	11.8467	20.8751	16.0398	141	143910155	143914521	NR_144320	Intron	-	gi|767910380|ref|XP_011508264.1|	530	4e-61	PREDICTED: protein FAM72D isoform X1 [Homo sapiens]	gi|48675831|ref|NM_207418.2|	1393	0	Homo sapiens family with sequence similarity 72, member D (FAM72D), mRNA	Q6L9T8	206	1e-61	Protein FAM72D	.	.	.	.	pfam14976	FAM72	FAM72 protein. This family of proteins is found in eukaryotes. Proteins in this family are typically between 145 and 264 amino acids in length. The function of this family is unknown.	.	GO:0005737|cytoplasm;GO:0043231|intracellular membrane-bounded organelle;	.	.	.
chr1	143913372	143913630	160	11.8467	20.8751	16.0398	141	143910155	143914521	NR_144349	Intron	-	gi|767910380|ref|XP_011508264.1|	530	8e-62	PREDICTED: protein FAM72D isoform X1 [Homo sapiens]	gi|48675831|ref|NM_207418.2|	1320	0	Homo sapiens family with sequence similarity 72, member D (FAM72D), mRNA	Q6L9T8	206	2e-62	Protein FAM72D	.	.	.	.	pfam14976	FAM72	FAM72 protein. This family of proteins is found in eukaryotes. Proteins in this family are typically between 145 and 264 amino acids in length. The function of this family is unknown.	.	GO:0005737|cytoplasm;GO:0043231|intracellular membrane-bounded organelle;	.	.	.
chr1	143913372	143913630	160	11.8467	20.8751	16.0398	141	143910155	143914113	NM_001346067	Intron	-	gi|767910380|ref|XP_011508264.1|	680	4e-83	PREDICTED: protein FAM72D isoform X1 [Homo sapiens]	gi|297280943|ref|XM_001089470.2|	1340	0	PREDICTED: Macaca mulatta protein FAM72A-like, transcript variant 1 (LOC695836), mRNA	Q6L9T8	211	2e-63	Protein FAM72D	.	.	.	.	pfam14976	FAM72	FAM72 protein. This family of proteins is found in eukaryotes. Proteins in this family are typically between 145 and 264 amino acids in length. The function of this family is unknown.	.	GO:0005737|cytoplasm;GO:0043231|intracellular membrane-bounded organelle;	.	.	.
chr1	143913372	143913630	160	11.8467	20.8751	16.0398	141	143910155	143914113	NM_001345942	Intron	-	gi|767910380|ref|XP_011508264.1|	680	3e-83	PREDICTED: protein FAM72D isoform X1 [Homo sapiens]	gi|48675831|ref|NM_207418.2|	1395	0	Homo sapiens family with sequence similarity 72, member D (FAM72D), mRNA	Q6L9T8	211	2e-63	Protein FAM72D	.	.	.	.	pfam14976	FAM72	FAM72 protein. This family of proteins is found in eukaryotes. Proteins in this family are typically between 145 and 264 amino acids in length. The function of this family is unknown.	.	GO:0005737|cytoplasm;GO:0043231|intracellular membrane-bounded organelle;	.	.	.
chr1	143913372	143913630	160	11.8467	20.8751	16.0398	141	143913143	143915143	NM_207418	Promoter	-	gi|48675832|ref|NP_997301.2|	782	6e-96	protein FAM72D [Homo sapiens]	gi|48675831|ref|NM_207418.2|	2393	0	Homo sapiens family with sequence similarity 72, member D (FAM72D), mRNA	Q6L9T8	305	2e-97	Protein FAM72D	.	.	.	.	pfam14976	FAM72	FAM72 protein. This family of proteins is found in eukaryotes. Proteins in this family are typically between 145 and 264 amino acids in length. The function of this family is unknown.	.	GO:0005737|cytoplasm;GO:0043231|intracellular membrane-bounded organelle;	.	.	.
chr1	143913372	143913630	160	11.8467	20.8751	16.0398	141	143913160	143915160	NM_001287385	Promoter	-	gi|178057345|ref|NP_001116640.1|	783	3e-96	protein FAM72A [Homo sapiens]	gi|565324167|ref|NM_001287385.1|	2322	0	Homo sapiens family with sequence similarity 72, member C (FAM72C), mRNA	Q5TYM5	306	1e-97	Protein FAM72A	.	.	.	.	pfam14976	FAM72	FAM72 protein. This family of proteins is found in eukaryotes. Proteins in this family are typically between 145 and 264 amino acids in length. The function of this family is unknown.	.	GO:0005737|cytoplasm;GO:0043231|intracellular membrane-bounded organelle;	.	.	.
chr1	143913372	143913630	160	11.8467	20.8751	16.0398	141	143913160	143915160	NM_001346071	Promoter	-	gi|426331050|ref|XP_004026511.1|	392	7e-42	PREDICTED: protein FAM72D-like [Gorilla gorilla gorilla]	gi|164691364|dbj|AK307197.1|	1655	0	Homo sapiens cDNA, FLJ97145	Q5TYM5	154	7e-42	Protein FAM72A	.	.	.	.	pfam14976	FAM72	FAM72 protein. This family of proteins is found in eukaryotes. Proteins in this family are typically between 145 and 264 amino acids in length. The function of this family is unknown.	.	GO:0005737|cytoplasm;GO:0043231|intracellular membrane-bounded organelle;GO:0005739|mitochondrion;	.	.	.
chr1	143913372	143913630	160	11.8467	20.8751	16.0398	141	143913160	143915160	NM_001346070	Promoter	-	gi|48675832|ref|NP_997301.2|	751	3e-93	protein FAM72D [Homo sapiens]	gi|48675831|ref|NM_207418.2|	1453	0	Homo sapiens family with sequence similarity 72, member D (FAM72D), mRNA	Q6L9T8	293	1e-94	Protein FAM72D	.	.	.	.	pfam14976	FAM72	FAM72 protein. This family of proteins is found in eukaryotes. Proteins in this family are typically between 145 and 264 amino acids in length. The function of this family is unknown.	.	GO:0005737|cytoplasm;GO:0043231|intracellular membrane-bounded organelle;	.	.	.
chr1	143913372	143913630	160	11.8467	20.8751	16.0398	141	143913160	143915160	NM_001346068	Promoter	-	gi|767910382|ref|XP_011508265.1|	699	2e-87	PREDICTED: protein FAM72D isoform X2 [Homo sapiens]	gi|565324167|ref|NM_001287385.1|	1214	0	Homo sapiens family with sequence similarity 72, member C (FAM72C), mRNA	Q6L9T8	245	6e-78	Protein FAM72D	.	.	.	.	pfam14976	FAM72	FAM72 protein. This family of proteins is found in eukaryotes. Proteins in this family are typically between 145 and 264 amino acids in length. The function of this family is unknown.	.	GO:0005737|cytoplasm;GO:0043231|intracellular membrane-bounded organelle;	.	.	.
chr1	160019398	160019558	37	5.46075	7.44493	3.70389	71	160012322	160039811	NM_002241	Intron	-	gi|635103733|ref|XP_007974716.1|	2171	0	PREDICTED: ATP-sensitive inward rectifier potassium channel 10 isoform X1 [Chlorocebus sabaeus]	gi|299782533|ref|NM_002241.4|	5306	0	Homo sapiens potassium channel, inwardly rectifying subfamily J, member 10 (KCNJ10), mRNA	P78508	746	0	ATP-sensitive inward rectifier potassium channel 10	.	.	.	.	pfam01007	IRK	Inward rectifier potassium channel.	GO:0007628|adult walking behavior;GO:0022010|central nervous system myelination;GO:0051935|glutamate reuptake;GO:0055075|potassium ion homeostasis;GO:0010107|potassium ion import;GO:0006813|potassium ion transport;GO:0048169|regulation of long-term neuronal synaptic plasticity;GO:0060075|regulation of resting membrane potential;GO:0007601|visual perception;	GO:0016323|basolateral plasma membrane;GO:0005887|integral component of plasma membrane;GO:0005886|plasma membrane;GO:0098793|presynapse;	GO:0005524|ATP binding;GO:0015272|ATP-activated inward rectifier potassium channel activity;GO:0015467|G-protein activated inward rectifier potassium channel activity;GO:0005242|inward rectifier potassium channel activity;	K05003	KCNJ10; potassium inwardly-rectifying channel subfamily J member 10
chr1	160019398	160019558	37	5.46075	7.44493	3.70389	71	160012322	160040051	NM_002241	UTR5	-	gi|635103733|ref|XP_007974716.1|	2171	0	PREDICTED: ATP-sensitive inward rectifier potassium channel 10 isoform X1 [Chlorocebus sabaeus]	gi|299782533|ref|NM_002241.4|	5306	0	Homo sapiens potassium channel, inwardly rectifying subfamily J, member 10 (KCNJ10), mRNA	P78508	746	0	ATP-sensitive inward rectifier potassium channel 10	.	.	.	.	pfam01007	IRK	Inward rectifier potassium channel.	GO:0007628|adult walking behavior;GO:0022010|central nervous system myelination;GO:0051935|glutamate reuptake;GO:0055075|potassium ion homeostasis;GO:0010107|potassium ion import;GO:0006813|potassium ion transport;GO:0048169|regulation of long-term neuronal synaptic plasticity;GO:0060075|regulation of resting membrane potential;GO:0007601|visual perception;	GO:0016323|basolateral plasma membrane;GO:0005887|integral component of plasma membrane;GO:0005886|plasma membrane;GO:0098793|presynapse;	GO:0005524|ATP binding;GO:0015272|ATP-activated inward rectifier potassium channel activity;GO:0015467|G-protein activated inward rectifier potassium channel activity;GO:0005242|inward rectifier potassium channel activity;	K05003	KCNJ10; potassium inwardly-rectifying channel subfamily J member 10
chr1	161186725	161186875	44	5.96027	8.3905	4.49736	92	161185160	161187775	NM_004106	Intron	+	gi|119573008|gb|EAW52623.1|	609	2e-77	Fc fragment of IgE, high affinity I, receptor for; gamma polypeptide, isoform CRA_a [Homo sapiens]	gi|4758343|ref|NM_004106.1|	591	0	Homo sapiens Fc fragment of IgE, high affinity I, receptor for; gamma polypeptide (FCER1G), mRNA	P30273	142	1e-41	High affinity immunoglobulin epsilon receptor subunit gamma	.	.	.	.	pfam11628	TCR_zetazeta	T-cell surface glycoprotein CD3 zeta chain. The incorporation of the zetazeta signalling module requires one basic TCR alpha and two zetazeta aspartic acid TM residues. The structure of the zetazeta(TM) dimer consists of a left-handed coiled coil with polar contacts. Two aspartic acids are critical for zetazeta dimerization and assembly with TCR.	GO:0042590|antigen processing and presentation of exogenous peptide antigen via MHC class I;GO:0019886|antigen processing and presentation of exogenous peptide antigen via MHC class II;GO:0007596|blood coagulation;GO:0071404|cellular response to low-density lipoprotein particle stimulus;GO:0042742|defense response to bacterium;GO:0002431|Fc receptor mediated stimulatory signaling pathway;GO:00380…	GO:0009986|cell surface;GO:0009897|external side of plasma membrane;GO:0032998|Fc-epsilon receptor I complex;GO:0005887|integral component of plasma membrane;GO:0005886|plasma membrane;	GO:0019863|IgE binding;GO:0019767|IgE receptor activity;GO:0019864|IgG binding;	K07983	FCER1G; Fc receptor, IgE, high affinity I, gamma polypeptide
chr1	162696822	162697122	31	5.09554	6.77785	3.15123	119	162688935	162722884	NM_006182	Intron	+	gi|62420884|ref|NP_006173.2|	4459	0	discoidin domain-containing receptor 2 precursor [Homo sapiens]	gi|62420883|ref|NM_006182.2|	3158	0	Homo sapiens discoidin domain receptor tyrosine kinase 2 (DDR2), transcript variant 2, mRNA	Q16832	1722	0	Discoidin domain-containing receptor 2	.	.	.	.	pfam07714	Pkinase_Tyr	Protein tyrosine kinase.	GO:0031214|biomineral tissue development;GO:0007155|cell adhesion;GO:0035988|chondrocyte proliferation;GO:0030199|collagen fibril organization;GO:0038063|collagen-activated tyrosine kinase receptor signaling pathway;GO:0003416|endochondral bone growth;GO:0030198|extracellular matrix organization;GO:0001503|ossification;GO:0018108|peptidyl-tyrosine phosphorylation;GO:0090091|positive regulation of…	GO:0016324|apical plasma membrane;GO:0070062|extracellular exosome;GO:0005925|focal adhesion;GO:0005887|integral component of plasma membrane;GO:0005886|plasma membrane;	GO:0005524|ATP binding;GO:0005518|collagen binding;GO:0038062|protein tyrosine kinase collagen receptor activity;GO:0004714|transmembrane receptor protein tyrosine kinase activity;	K05125	DDR2, TKT; discoidin domain receptor family member 2 [EC:2.7.10.1]
chr1	162696822	162697122	31	5.09554	6.77785	3.15123	119	162688935	162722884	NM_001014796	Intron	+	gi|821008071|ref|XP_012366882.1|	4593	0	PREDICTED: discoidin domain-containing receptor 2 isoform X1 [Nomascus leucogenys]	gi|62420885|ref|NM_001014796.1|	3238	0	Homo sapiens discoidin domain receptor tyrosine kinase 2 (DDR2), transcript variant 1, mRNA	Q16832	1722	0	Discoidin domain-containing receptor 2	.	.	.	.	pfam07714	Pkinase_Tyr	Protein tyrosine kinase.	GO:0031214|biomineral tissue development;GO:0007155|cell adhesion;GO:0035988|chondrocyte proliferation;GO:0030199|collagen fibril organization;GO:0038063|collagen-activated tyrosine kinase receptor signaling pathway;GO:0003416|endochondral bone growth;GO:0030198|extracellular matrix organization;GO:0001503|ossification;GO:0018108|peptidyl-tyrosine phosphorylation;GO:0090091|positive regulation of…	GO:0016324|apical plasma membrane;GO:0070062|extracellular exosome;GO:0005925|focal adhesion;GO:0005887|integral component of plasma membrane;GO:0005886|plasma membrane;	GO:0005524|ATP binding;GO:0005518|collagen binding;GO:0038062|protein tyrosine kinase collagen receptor activity;GO:0004714|transmembrane receptor protein tyrosine kinase activity;	K05125	DDR2, TKT; discoidin domain receptor family member 2 [EC:2.7.10.1]
chr1	167517726	167517878	43	5.84416	8.17876	4.31824	78	167517358	167522624	NM_003851	Intron	-	gi|297662806|ref|XP_002809880.1|	1014	1e-130	PREDICTED: protein CREG1 [Pongo abelii]	gi|53759126|ref|NM_003851.2|	2025	0	Homo sapiens cellular repressor of E1A-stimulated genes 1 (CREG1), mRNA	O75629	392	4e-131	Protein CREG1	.	.	.	.	pfam13883	Pyrid_oxidase_2	Pyridoxamine 5'-phosphate oxidase.	GO:0008283|cell proliferation;GO:0007275|multicellular organismal development;GO:0040008|regulation of growth;GO:0006357|regulation of transcription from RNA polymerase II promoter;	GO:0070062|extracellular exosome;GO:0005615|extracellular space;GO:0005667|transcription factor complex;	GO:0010181|FMN binding;GO:0016491|oxidoreductase activity;GO:0003714|transcription corepressor activity;	.	.
chr1	169010807	169010988	46	6.0241	8.62423	4.69934	84	168877208	169025421	NR_104091	Intron	-	gi|119580143|gb|EAW59739.1|	324	4e-33	hCG1817513 [Homo sapiens]	gi|530719590|ref|NR_104091.1|	1129	0	Homo sapiens long intergenic non-protein coding RNA 970 (LINC00970), long non-coding RNA	Q8WTZ3	119	7e-30	Zinc finger protein ENSP00000375192	.	.	.	.	pfam13900	GVQW	Putative binding domain. This short domain is often found nested inside other longer domains. The function is not known, but the domain carries a highly conserved GVQW motif. The members are rich in proline and cysteine. This may be a binding domain.	GO:0006355|regulation of transcription, DNA-templated;GO:0006351|transcription, DNA-templated;	GO:0005634|nucleus;	GO:0003677|DNA binding;GO:0046872|metal ion binding;	.	.
chr1	169554552	169554728	20	4.21687	5.21524	2.01831	99	169551760	169555466	NM_000130	Intron	-	gi|105990535|ref|NP_000121.2|	11383	0	coagulation factor V precursor [Homo sapiens]	gi|119395710|ref|NM_000130.4|	9176	0	Homo sapiens coagulation factor V (proaccelerin, labile factor) (F5), mRNA	P12259	4389	0	Coagulation factor V	.	.	.	.	pfam00754	F5_F8_type_C	F5/8 type C domain. This domain is also known as the discoidin (DS) domain family.	GO:0008015|blood circulation;GO:0007596|blood coagulation;GO:0048208|COPII vesicle coating;GO:0006888|ER to Golgi vesicle-mediated transport;GO:0030168|platelet activation;GO:0002576|platelet degranulation;	GO:0005788|endoplasmic reticulum lumen;GO:0033116|endoplasmic reticulum-Golgi intermediate compartment membrane;GO:0030134|ER to Golgi transport vesicle;GO:0005576|extracellular region;GO:0005615|extracellular space;GO:1903561|extracellular vesicle;GO:0000139|Golgi membrane;GO:0016020|membrane;GO:0005886|plasma membrane;GO:0031093|platelet alpha granule lumen;	GO:0005507|copper ion binding;GO:0004252|serine-type endopeptidase activity;	K03902	F5; coagulation factor V (labile factor)
chr1	169577625	169577775	57	6.25	9.79414	5.72446	115	169576372	169578741	NM_003005	Intron	-	gi|157419154|ref|NP_002996.2|	4451	0	P-selectin precursor [Homo sapiens]	gi|157419153|ref|NM_003005.3|	3171	0	Homo sapiens selectin P (granule membrane protein 140kDa, antigen CD62) (SELP), mRNA	P16109	1717	0	P-selectin	.	.	.	.	pfam00059	Lectin_C	Lectin C-type domain. This family includes both long and short form C-type	GO:0035584|calcium-mediated signaling using intracellular calcium source;GO:0007155|cell adhesion;GO:0050829|defense response to Gram-negative bacterium;GO:0007157|heterophilic cell-cell adhesion via plasma membrane cell adhesion molecules;GO:0006954|inflammatory response;GO:0007159|leukocyte cell-cell adhesion;GO:0050900|leukocyte migration;GO:0050901|leukocyte tethering or rolling;GO:0002576|pl…	GO:0005737|cytoplasm;GO:0009897|external side of plasma membrane;GO:0005615|extracellular space;GO:0005887|integral component of plasma membrane;GO:0005654|nucleoplasm;GO:0005886|plasma membrane;GO:0031092|platelet alpha granule membrane;GO:0031088|platelet dense granule membrane;	GO:0042806|fucose binding;GO:0001948|glycoprotein binding;GO:0043208|glycosphingolipid binding;GO:0008201|heparin binding;GO:0001530|lipopolysaccharide binding;GO:0070492|oligosaccharide binding;GO:0033691|sialic acid binding;	K06496	SELP; selectin, platele
chr1	171065777	171065957	98	7.6	14.3571	9.8842	93	171061931	171070220	NM_001319173	Intron	+	gi|767908815|ref|XP_011507647.1|	2682	0	PREDICTED: dimethylaniline monooxygenase [N-oxide-forming] 3 isoform X1 [Homo sapiens]	gi|426332705|ref|XM_004027889.1|	2114	0	PREDICTED: Gorilla gorilla gorilla flavin containing monooxygenase 3, transcript variant 3 (FMO3), mRNA	P31513	990	0	Dimethylaniline monooxygenase [N-oxide-forming] 3	CC0774	149	6e-38	COG2072	pfam00743	FMO-like	Flavin-binding monooxygenase-like. This family includes FMO proteins, cyclohexanone mono-oxygenase and a number of different mono-oxygenases.	GO:0055114|oxidation-reduction process;GO:0006805|xenobiotic metabolic process;	GO:0005789|endoplasmic reticulum membrane;GO:0016021|integral component of membrane;GO:0043231|intracellular membrane-bounded organelle;GO:0031090|organelle membrane;	GO:0050660|flavin adenine dinucleotide binding;GO:0004497|monooxygenase activity;GO:0004499|N,N-dimethylaniline monooxygenase activity;GO:0050661|NADP binding;GO:0034899|trimethylamine monooxygenase activity;	K00485	FMO; dimethylaniline monooxygenase (N-oxide forming) [EC:1.14.13.8]
chr1	171065777	171065957	98	7.6	14.3571	9.8842	93	171061931	171076815	NM_001319174	Intron	+	gi|530364472|ref|XP_005245101.1|	2515	0	PREDICTED: dimethylaniline monooxygenase [N-oxide-forming] 3 isoform X2 [Homo sapiens]	gi|530364471|ref|XM_005245044.1|	1870	0	PREDICTED: Homo sapiens flavin containing monooxygenase 3 (FMO3), transcript variant X3, mRNA	P31513	93.2	1e-18	Dimethylaniline monooxygenase [N-oxide-forming] 3	CC0774	137	3e-34	COG2072	pfam00743	FMO-like	Flavin-binding monooxygenase-like. This family includes FMO proteins, cyclohexanone mono-oxygenase and a number of different mono-oxygenases.	GO:0055114|oxidation-reduction process;GO:0006805|xenobiotic metabolic process;	GO:0005789|endoplasmic reticulum membrane;GO:0016021|integral component of membrane;GO:0043231|intracellular membrane-bounded organelle;GO:0031090|organelle membrane;	GO:0050660|flavin adenine dinucleotide binding;GO:0004497|monooxygenase activity;GO:0004499|N,N-dimethylaniline monooxygenase activity;GO:0050661|NADP binding;GO:0034899|trimethylamine monooxygenase activity;	K00485	FMO; dimethylaniline monooxygenase (N-oxide forming) [EC:1.14.13.8]
chr1	171065777	171065957	98	7.6	14.3571	9.8842	93	171061931	171072925	NM_006894	Intron	+	gi|50541961|ref|NP_001002294.1|	2778	0	dimethylaniline monooxygenase [N-oxide-forming] 3 [Homo sapiens]	gi|255308890|ref|NM_006894.5|	2070	0	Homo sapiens flavin containing monooxygenase 3 (FMO3), transcript variant 1, mRNA	P31513	1078	0	Dimethylaniline monooxygenase [N-oxide-forming] 3	CC0774	181	1e-48	COG2072	pfam00743	FMO-like	Flavin-binding monooxygenase-like. This family includes FMO proteins, cyclohexanone mono-oxygenase and a number of different mono-oxygenases.	GO:0055114|oxidation-reduction process;GO:0006805|xenobiotic metabolic process;	GO:0005789|endoplasmic reticulum membrane;GO:0016021|integral component of membrane;GO:0043231|intracellular membrane-bounded organelle;GO:0031090|organelle membrane;	GO:0050660|flavin adenine dinucleotide binding;GO:0004497|monooxygenase activity;GO:0004499|N,N-dimethylaniline monooxygenase activity;GO:0050661|NADP binding;GO:0034899|trimethylamine monooxygenase activity;	K00485	FMO; dimethylaniline monooxygenase (N-oxide forming) [EC:1.14.13.8]
chr1	171065777	171065957	98	7.6	14.3571	9.8842	93	171061931	171072925	NM_001002294	Intron	+	gi|50541961|ref|NP_001002294.1|	2781	0	dimethylaniline monooxygenase [N-oxide-forming] 3 [Homo sapiens]	gi|255308889|ref|NM_001002294.2|	2087	0	Homo sapiens flavin containing monooxygenase 3 (FMO3), transcript variant 2, mRNA	P31513	1080	0	Dimethylaniline monooxygenase [N-oxide-forming] 3	CC0774	180	1e-48	COG2072	pfam00743	FMO-like	Flavin-binding monooxygenase-like. This family includes FMO proteins, cyclohexanone mono-oxygenase and a number of different mono-oxygenases.	GO:0055114|oxidation-reduction process;GO:0006805|xenobiotic metabolic process;	GO:0005789|endoplasmic reticulum membrane;GO:0016021|integral component of membrane;GO:0043231|intracellular membrane-bounded organelle;GO:0031090|organelle membrane;	GO:0050660|flavin adenine dinucleotide binding;GO:0004497|monooxygenase activity;GO:0004499|N,N-dimethylaniline monooxygenase activity;GO:0050661|NADP binding;GO:0034899|trimethylamine monooxygenase activity;	K00485	FMO; dimethylaniline monooxygenase (N-oxide forming) [EC:1.14.13.8]
chr1	171283064	171283372	116	9.04523	16.2917	11.6914	190	171283321	171283552	NM_002022	UTR5	+	gi|4503759|ref|NP_002013.1|	2891	0	dimethylaniline monooxygenase [N-oxide-forming] 4 [Homo sapiens]	gi|33877166|gb|BC002780.2|	2252	0	Homo sapiens flavin containing monooxygenase 4, mRNA (cDNA clone MGC:3785 IMAGE:3618884), complete cds	P31512	1118	0	Dimethylaniline monooxygenase [N-oxide-forming] 4	CC0774	169	1e-44	COG2072	pfam00743	FMO-like	Flavin-binding monooxygenase-like. This family includes FMO proteins, cyclohexanone mono-oxygenase and a number of different mono-oxygenases.	GO:0042737|drug catabolic process;GO:0017144|drug metabolic process;	GO:0005789|endoplasmic reticulum membrane;GO:0016021|integral component of membrane;GO:0031090|organelle membrane;	GO:0050660|flavin adenine dinucleotide binding;GO:0004499|N,N-dimethylaniline monooxygenase activity;GO:0050661|NADP binding;	K00485	FMO; dimethylaniline monooxygenase (N-oxide forming) [EC:1.14.13.8]
chr1	171283064	171283372	116	9.04523	16.2917	11.6914	190	171281321	171283321	NM_002022	Promoter	+	gi|4503759|ref|NP_002013.1|	2891	0	dimethylaniline monooxygenase [N-oxide-forming] 4 [Homo sapiens]	gi|33877166|gb|BC002780.2|	2252	0	Homo sapiens flavin containing monooxygenase 4, mRNA (cDNA clone MGC:3785 IMAGE:3618884), complete cds	P31512	1118	0	Dimethylaniline monooxygenase [N-oxide-forming] 4	CC0774	169	1e-44	COG2072	pfam00743	FMO-like	Flavin-binding monooxygenase-like. This family includes FMO proteins, cyclohexanone mono-oxygenase and a number of different mono-oxygenases.	GO:0042737|drug catabolic process;GO:0017144|drug metabolic process;	GO:0005789|endoplasmic reticulum membrane;GO:0016021|integral component of membrane;GO:0031090|organelle membrane;	GO:0050660|flavin adenine dinucleotide binding;GO:0004499|N,N-dimethylaniline monooxygenase activity;GO:0050661|NADP binding;	K00485	FMO; dimethylaniline monooxygenase (N-oxide forming) [EC:1.14.13.8]
chr1	171283064	171283372	116	9.04523	16.2917	11.6914	190	171283321	171283552	NM_002022	Exon	+	gi|4503759|ref|NP_002013.1|	2891	0	dimethylaniline monooxygenase [N-oxide-forming] 4 [Homo sapiens]	gi|33877166|gb|BC002780.2|	2252	0	Homo sapiens flavin containing monooxygenase 4, mRNA (cDNA clone MGC:3785 IMAGE:3618884), complete cds	P31512	1118	0	Dimethylaniline monooxygenase [N-oxide-forming] 4	CC0774	169	1e-44	COG2072	pfam00743	FMO-like	Flavin-binding monooxygenase-like. This family includes FMO proteins, cyclohexanone mono-oxygenase and a number of different mono-oxygenases.	GO:0042737|drug catabolic process;GO:0017144|drug metabolic process;	GO:0005789|endoplasmic reticulum membrane;GO:0016021|integral component of membrane;GO:0031090|organelle membrane;	GO:0050660|flavin adenine dinucleotide binding;GO:0004499|N,N-dimethylaniline monooxygenase activity;GO:0050661|NADP binding;	K00485	FMO; dimethylaniline monooxygenase (N-oxide forming) [EC:1.14.13.8]
chr1	171977921	171978071	43	5.81395	8.2699	4.39502	73	171958288	172001541	NM_001278252	Intron	+	gi|20521666|dbj|BAA74843.2|	3005	0	KIAA0820 protein [Homo sapiens]	gi|503776175|ref|NM_001278252.1|	2342	0	Homo sapiens dynamin 3 (DNM3), transcript variant 3, mRNA	Q9UQ16	1107	0	Dynamin-3	YLL001w	457	9e-148	COG0699	pfam01031	Dynamin_M	Dynamin central region. This region lies between the GTPase domain, see pfam00350, and the pleckstrin homology (PH) domain, see pfam00169.	GO:0003374|dynamin polymerization involved in mitochondrial fission;GO:0006897|endocytosis;GO:0046847|filopodium assembly;GO:0061025|membrane fusion;GO:0000266|mitochondrial fission;GO:0061002|negative regulation of dendritic spine morphogenesis;GO:0051491|positive regulation of filopodium assembly;GO:0031623|receptor internalization;GO:0007416|synapse assembly;	GO:0030424|axon;GO:0043197|dendritic spine;GO:0044327|dendritic spine head;GO:0070062|extracellular exosome;GO:0005794|Golgi apparatus;GO:0005874|microtubule;GO:0031966|mitochondrial membrane;GO:0048471|perinuclear region of cytoplasm;GO:0001917|photoreceptor inner segment;GO:0014069|postsynaptic density;GO:0043083|synaptic cleft;	GO:0005525|GTP binding;GO:0003924|GTPase activity;GO:0008017|microtubule binding;	K01528	DNM; dynamin GTPase [EC:3.6.5.5]
chr1	171977921	171978071	43	5.81395	8.2699	4.39502	73	171958288	172001541	NM_001136127	Intron	+	gi|20521666|dbj|BAA74843.2|	4053	0	KIAA0820 protein [Homo sapiens]	gi|503776041|ref|NM_001136127.2|	7635	0	Homo sapiens dynamin 3 (DNM3), transcript variant 2, mRNA	Q9UQ16	1512	0	Dynamin-3	SPBC12C2.08	484	1e-147	COG0699	pfam01031	Dynamin_M	Dynamin central region. This region lies between the GTPase domain, see pfam00350, and the pleckstrin homology (PH) domain, see pfam00169.	GO:0003374|dynamin polymerization involved in mitochondrial fission;GO:0006897|endocytosis;GO:0046847|filopodium assembly;GO:0061025|membrane fusion;GO:0000266|mitochondrial fission;GO:0061002|negative regulation of dendritic spine morphogenesis;GO:0051491|positive regulation of filopodium assembly;GO:0031623|receptor internalization;GO:0007416|synapse assembly;	GO:0030424|axon;GO:0043197|dendritic spine;GO:0044327|dendritic spine head;GO:0070062|extracellular exosome;GO:0005794|Golgi apparatus;GO:0005874|microtubule;GO:0031966|mitochondrial membrane;GO:0048471|perinuclear region of cytoplasm;GO:0001917|photoreceptor inner segment;GO:0014069|postsynaptic density;GO:0043083|synaptic cleft;	GO:0005525|GTP binding;GO:0003924|GTPase activity;GO:0008017|microtubule binding;	K01528	DNM; dynamin GTPase [EC:3.6.5.5]
chr1	171977921	171978071	43	5.81395	8.2699	4.39502	73	171958288	172001541	NM_015569	Intron	+	gi|20521666|dbj|BAA74843.2|	4040	0	KIAA0820 protein [Homo sapiens]	gi|503775855|ref|NM_015569.4|	7647	0	Homo sapiens dynamin 3 (DNM3), transcript variant 1, mRNA	Q9UQ16	1506	0	Dynamin-3	SPBC12C2.08	486	6e-148	COG0699	pfam01031	Dynamin_M	Dynamin central region. This region lies between the GTPase domain, see pfam00350, and the pleckstrin homology (PH) domain, see pfam00169.	GO:0003374|dynamin polymerization involved in mitochondrial fission;GO:0006897|endocytosis;GO:0046847|filopodium assembly;GO:0061025|membrane fusion;GO:0000266|mitochondrial fission;GO:0061002|negative regulation of dendritic spine morphogenesis;GO:0051491|positive regulation of filopodium assembly;GO:0031623|receptor internalization;GO:0007416|synapse assembly;	GO:0030424|axon;GO:0043197|dendritic spine;GO:0044327|dendritic spine head;GO:0070062|extracellular exosome;GO:0005794|Golgi apparatus;GO:0005874|microtubule;GO:0031966|mitochondrial membrane;GO:0048471|perinuclear region of cytoplasm;GO:0001917|photoreceptor inner segment;GO:0014069|postsynaptic density;GO:0043083|synaptic cleft;	GO:0005525|GTP binding;GO:0003924|GTPase activity;GO:0008017|microtubule binding;	K01528	DNM; dynamin GTPase [EC:3.6.5.5]
chr1	171978145	171978338	100	8.72093	14.5493	10.0617	101	171958288	172001541	NM_001278252	Intron	+	gi|20521666|dbj|BAA74843.2|	3005	0	KIAA0820 protein [Homo sapiens]	gi|503776175|ref|NM_001278252.1|	2342	0	Homo sapiens dynamin 3 (DNM3), transcript variant 3, mRNA	Q9UQ16	1107	0	Dynamin-3	YLL001w	457	9e-148	COG0699	pfam01031	Dynamin_M	Dynamin central region. This region lies between the GTPase domain, see pfam00350, and the pleckstrin homology (PH) domain, see pfam00169.	GO:0003374|dynamin polymerization involved in mitochondrial fission;GO:0006897|endocytosis;GO:0046847|filopodium assembly;GO:0061025|membrane fusion;GO:0000266|mitochondrial fission;GO:0061002|negative regulation of dendritic spine morphogenesis;GO:0051491|positive regulation of filopodium assembly;GO:0031623|receptor internalization;GO:0007416|synapse assembly;	GO:0030424|axon;GO:0043197|dendritic spine;GO:0044327|dendritic spine head;GO:0070062|extracellular exosome;GO:0005794|Golgi apparatus;GO:0005874|microtubule;GO:0031966|mitochondrial membrane;GO:0048471|perinuclear region of cytoplasm;GO:0001917|photoreceptor inner segment;GO:0014069|postsynaptic density;GO:0043083|synaptic cleft;	GO:0005525|GTP binding;GO:0003924|GTPase activity;GO:0008017|microtubule binding;	K01528	DNM; dynamin GTPase [EC:3.6.5.5]
chr1	171978145	171978338	100	8.72093	14.5493	10.0617	101	171958288	172001541	NM_001136127	Intron	+	gi|20521666|dbj|BAA74843.2|	4053	0	KIAA0820 protein [Homo sapiens]	gi|503776041|ref|NM_001136127.2|	7635	0	Homo sapiens dynamin 3 (DNM3), transcript variant 2, mRNA	Q9UQ16	1512	0	Dynamin-3	SPBC12C2.08	484	1e-147	COG0699	pfam01031	Dynamin_M	Dynamin central region. This region lies between the GTPase domain, see pfam00350, and the pleckstrin homology (PH) domain, see pfam00169.	GO:0003374|dynamin polymerization involved in mitochondrial fission;GO:0006897|endocytosis;GO:0046847|filopodium assembly;GO:0061025|membrane fusion;GO:0000266|mitochondrial fission;GO:0061002|negative regulation of dendritic spine morphogenesis;GO:0051491|positive regulation of filopodium assembly;GO:0031623|receptor internalization;GO:0007416|synapse assembly;	GO:0030424|axon;GO:0043197|dendritic spine;GO:0044327|dendritic spine head;GO:0070062|extracellular exosome;GO:0005794|Golgi apparatus;GO:0005874|microtubule;GO:0031966|mitochondrial membrane;GO:0048471|perinuclear region of cytoplasm;GO:0001917|photoreceptor inner segment;GO:0014069|postsynaptic density;GO:0043083|synaptic cleft;	GO:0005525|GTP binding;GO:0003924|GTPase activity;GO:0008017|microtubule binding;	K01528	DNM; dynamin GTPase [EC:3.6.5.5]
chr1	171978145	171978338	100	8.72093	14.5493	10.0617	101	171958288	172001541	NM_015569	Intron	+	gi|20521666|dbj|BAA74843.2|	4040	0	KIAA0820 protein [Homo sapiens]	gi|503775855|ref|NM_015569.4|	7647	0	Homo sapiens dynamin 3 (DNM3), transcript variant 1, mRNA	Q9UQ16	1506	0	Dynamin-3	SPBC12C2.08	486	6e-148	COG0699	pfam01031	Dynamin_M	Dynamin central region. This region lies between the GTPase domain, see pfam00350, and the pleckstrin homology (PH) domain, see pfam00169.	GO:0003374|dynamin polymerization involved in mitochondrial fission;GO:0006897|endocytosis;GO:0046847|filopodium assembly;GO:0061025|membrane fusion;GO:0000266|mitochondrial fission;GO:0061002|negative regulation of dendritic spine morphogenesis;GO:0051491|positive regulation of filopodium assembly;GO:0031623|receptor internalization;GO:0007416|synapse assembly;	GO:0030424|axon;GO:0043197|dendritic spine;GO:0044327|dendritic spine head;GO:0070062|extracellular exosome;GO:0005794|Golgi apparatus;GO:0005874|microtubule;GO:0031966|mitochondrial membrane;GO:0048471|perinuclear region of cytoplasm;GO:0001917|photoreceptor inner segment;GO:0014069|postsynaptic density;GO:0043083|synaptic cleft;	GO:0005525|GTP binding;GO:0003924|GTPase activity;GO:0008017|microtubule binding;	K01528	DNM; dynamin GTPase [EC:3.6.5.5]
chr1	172319448	172319598	21	4.33437	5.41298	2.11811	27	172277979	172348157	NM_001136127	Intron	+	gi|20521666|dbj|BAA74843.2|	4053	0	KIAA0820 protein [Homo sapiens]	gi|503776041|ref|NM_001136127.2|	7635	0	Homo sapiens dynamin 3 (DNM3), transcript variant 2, mRNA	Q9UQ16	1512	0	Dynamin-3	SPBC12C2.08	484	1e-147	COG0699	pfam01031	Dynamin_M	Dynamin central region. This region lies between the GTPase domain, see pfam00350, and the pleckstrin homology (PH) domain, see pfam00169.	GO:0003374|dynamin polymerization involved in mitochondrial fission;GO:0006897|endocytosis;GO:0046847|filopodium assembly;GO:0061025|membrane fusion;GO:0000266|mitochondrial fission;GO:0061002|negative regulation of dendritic spine morphogenesis;GO:0051491|positive regulation of filopodium assembly;GO:0031623|receptor internalization;GO:0007416|synapse assembly;	GO:0030424|axon;GO:0043197|dendritic spine;GO:0044327|dendritic spine head;GO:0070062|extracellular exosome;GO:0005794|Golgi apparatus;GO:0005874|microtubule;GO:0031966|mitochondrial membrane;GO:0048471|perinuclear region of cytoplasm;GO:0001917|photoreceptor inner segment;GO:0014069|postsynaptic density;GO:0043083|synaptic cleft;	GO:0005525|GTP binding;GO:0003924|GTPase activity;GO:0008017|microtubule binding;	K01528	DNM; dynamin GTPase [EC:3.6.5.5]
chr1	172319448	172319598	21	4.33437	5.41298	2.11811	27	172292480	172348157	NM_015569	Intron	+	gi|20521666|dbj|BAA74843.2|	4040	0	KIAA0820 protein [Homo sapiens]	gi|503775855|ref|NM_015569.4|	7647	0	Homo sapiens dynamin 3 (DNM3), transcript variant 1, mRNA	Q9UQ16	1506	0	Dynamin-3	SPBC12C2.08	486	6e-148	COG0699	pfam01031	Dynamin_M	Dynamin central region. This region lies between the GTPase domain, see pfam00350, and the pleckstrin homology (PH) domain, see pfam00169.	GO:0003374|dynamin polymerization involved in mitochondrial fission;GO:0006897|endocytosis;GO:0046847|filopodium assembly;GO:0061025|membrane fusion;GO:0000266|mitochondrial fission;GO:0061002|negative regulation of dendritic spine morphogenesis;GO:0051491|positive regulation of filopodium assembly;GO:0031623|receptor internalization;GO:0007416|synapse assembly;	GO:0030424|axon;GO:0043197|dendritic spine;GO:0044327|dendritic spine head;GO:0070062|extracellular exosome;GO:0005794|Golgi apparatus;GO:0005874|microtubule;GO:0031966|mitochondrial membrane;GO:0048471|perinuclear region of cytoplasm;GO:0001917|photoreceptor inner segment;GO:0014069|postsynaptic density;GO:0043083|synaptic cleft;	GO:0005525|GTP binding;GO:0003924|GTPase activity;GO:0008017|microtubule binding;	K01528	DNM; dynamin GTPase [EC:3.6.5.5]
chr1	172502075	172502279	34	5.10204	7.11464	3.43347	94	172501938	172502316	NM_016227	Intron	+	gi|544346209|ref|NP_057311.3|	6589	0	SUN domain-containing ossification factor isoform 2 [Homo sapiens]	gi|544346208|ref|NM_016227.3|	5916	0	Homo sapiens SUN domain containing ossification factor (SUCO), transcript variant 2, mRNA	Q9UBS9	2144	0	SUN domain-containing ossification factor	.	.	.	.	pfam07738	Sad1_UNC	Sad1 / UNC-like C-terminal. The C. elegans UNC-84 protein is a nuclear envelope protein that is involved in nuclear anchoring and migration during development. The S. pombe Sad1 protein localizes at the spindle pole body. UNC-84 and and Sad1 share a common C-terminal region, that is often termed the SUN (Sad1 and UNC) domain. In mammals, the SUN domain is present in two proteins, Sun1 and Sun2. T…	GO:0007275|multicellular organismal development;GO:0001503|ossification;GO:0032967|positive regulation of collagen biosynthetic process;GO:0045669|positive regulation of osteoblast differentiation;GO:0046850|regulation of bone remodeling;	GO:0016021|integral component of membrane;GO:0016020|membrane;GO:0005791|rough endoplasmic reticulum;GO:0030867|rough endoplasmic reticulum membrane;	.	.	.
chr1	172502075	172502279	34	5.10204	7.11464	3.43347	94	172502257	172502637	NM_001282751	UTR5	+	gi|578801079|ref|XP_006711439.1|	3284	0	PREDICTED: SUN domain-containing ossification factor isoform X3 [Homo sapiens]	gi|544346145|ref|NM_001282751.1|	5497	0	Homo sapiens SUN domain containing ossification factor (SUCO), transcript variant 4, mRNA	Q9UBS9	932	0	SUN domain-containing ossification factor	.	.	.	.	pfam07738	Sad1_UNC	Sad1 / UNC-like C-terminal. The C. elegans UNC-84 protein is a nuclear envelope protein that is involved in nuclear anchoring and migration during development. The S. pombe Sad1 protein localizes at the spindle pole body. UNC-84 and and Sad1 share a common C-terminal region, that is often termed the SUN (Sad1 and UNC) domain. In mammals, the SUN domain is present in two proteins, Sun1 and Sun2. T…	GO:0007275|multicellular organismal development;GO:0001503|ossification;GO:0032967|positive regulation of collagen biosynthetic process;GO:0045669|positive regulation of osteoblast differentiation;GO:0046850|regulation of bone remodeling;	GO:0016021|integral component of membrane;GO:0016020|membrane;GO:0005791|rough endoplasmic reticulum;GO:0030867|rough endoplasmic reticulum membrane;	.	.	.
chr1	172502075	172502279	34	5.10204	7.11464	3.43347	94	172502257	172502575	NM_001282750	UTR5	+	gi|544346129|ref|NP_001269679.1|	4004	0	SUN domain-containing ossification factor isoform 3 precursor [Homo sapiens]	gi|544346128|ref|NM_001282750.1|	4544	0	Homo sapiens SUN domain containing ossification factor (SUCO), transcript variant 3, mRNA	Q9UBS9	1005	0	SUN domain-containing ossification factor	.	.	.	.	pfam07738	Sad1_UNC	Sad1 / UNC-like C-terminal. The C. elegans UNC-84 protein is a nuclear envelope protein that is involved in nuclear anchoring and migration during development. The S. pombe Sad1 protein localizes at the spindle pole body. UNC-84 and and Sad1 share a common C-terminal region, that is often termed the SUN (Sad1 and UNC) domain. In mammals, the SUN domain is present in two proteins, Sun1 and Sun2. T…	GO:0007275|multicellular organismal development;GO:0001503|ossification;GO:0032967|positive regulation of collagen biosynthetic process;GO:0045669|positive regulation of osteoblast differentiation;GO:0046850|regulation of bone remodeling;	GO:0016021|integral component of membrane;GO:0016020|membrane;GO:0005791|rough endoplasmic reticulum;GO:0030867|rough endoplasmic reticulum membrane;	.	.	.
chr1	172502075	172502279	34	5.10204	7.11464	3.43347	94	172502257	172502575	NM_014283	UTR5	+	gi|119611339|gb|EAW90933.1|	6210	0	chromosome 1 open reading frame 9, isoform CRA_e [Homo sapiens]	gi|544346132|ref|NM_014283.4|	5657	0	Homo sapiens SUN domain containing ossification factor (SUCO), transcript variant 1, mRNA	Q9UBS9	2256	0	SUN domain-containing ossification factor	.	.	.	.	pfam07738	Sad1_UNC	Sad1 / UNC-like C-terminal. The C. elegans UNC-84 protein is a nuclear envelope protein that is involved in nuclear anchoring and migration during development. The S. pombe Sad1 protein localizes at the spindle pole body. UNC-84 and and Sad1 share a common C-terminal region, that is often termed the SUN (Sad1 and UNC) domain. In mammals, the SUN domain is present in two proteins, Sun1 and Sun2. T…	GO:0007275|multicellular organismal development;GO:0001503|ossification;GO:0032967|positive regulation of collagen biosynthetic process;GO:0045669|positive regulation of osteoblast differentiation;GO:0046850|regulation of bone remodeling;	GO:0016021|integral component of membrane;GO:0016020|membrane;GO:0005791|rough endoplasmic reticulum;GO:0030867|rough endoplasmic reticulum membrane;	.	.	.
chr1	172502075	172502279	34	5.10204	7.11464	3.43347	94	172500257	172502257	NM_001282750	Promoter	+	gi|544346129|ref|NP_001269679.1|	4004	0	SUN domain-containing ossification factor isoform 3 precursor [Homo sapiens]	gi|544346128|ref|NM_001282750.1|	4544	0	Homo sapiens SUN domain containing ossification factor (SUCO), transcript variant 3, mRNA	Q9UBS9	1005	0	SUN domain-containing ossification factor	.	.	.	.	pfam07738	Sad1_UNC	Sad1 / UNC-like C-terminal. The C. elegans UNC-84 protein is a nuclear envelope protein that is involved in nuclear anchoring and migration during development. The S. pombe Sad1 protein localizes at the spindle pole body. UNC-84 and and Sad1 share a common C-terminal region, that is often termed the SUN (Sad1 and UNC) domain. In mammals, the SUN domain is present in two proteins, Sun1 and Sun2. T…	GO:0007275|multicellular organismal development;GO:0001503|ossification;GO:0032967|positive regulation of collagen biosynthetic process;GO:0045669|positive regulation of osteoblast differentiation;GO:0046850|regulation of bone remodeling;	GO:0016021|integral component of membrane;GO:0016020|membrane;GO:0005791|rough endoplasmic reticulum;GO:0030867|rough endoplasmic reticulum membrane;	.	.	.
chr1	172502075	172502279	34	5.10204	7.11464	3.43347	94	172500257	172502257	NM_001282751	Promoter	+	gi|578801079|ref|XP_006711439.1|	3284	0	PREDICTED: SUN domain-containing ossification factor isoform X3 [Homo sapiens]	gi|544346145|ref|NM_001282751.1|	5497	0	Homo sapiens SUN domain containing ossification factor (SUCO), transcript variant 4, mRNA	Q9UBS9	932	0	SUN domain-containing ossification factor	.	.	.	.	pfam07738	Sad1_UNC	Sad1 / UNC-like C-terminal. The C. elegans UNC-84 protein is a nuclear envelope protein that is involved in nuclear anchoring and migration during development. The S. pombe Sad1 protein localizes at the spindle pole body. UNC-84 and and Sad1 share a common C-terminal region, that is often termed the SUN (Sad1 and UNC) domain. In mammals, the SUN domain is present in two proteins, Sun1 and Sun2. T…	GO:0007275|multicellular organismal development;GO:0001503|ossification;GO:0032967|positive regulation of collagen biosynthetic process;GO:0045669|positive regulation of osteoblast differentiation;GO:0046850|regulation of bone remodeling;	GO:0016021|integral component of membrane;GO:0016020|membrane;GO:0005791|rough endoplasmic reticulum;GO:0030867|rough endoplasmic reticulum membrane;	.	.	.
chr1	172502075	172502279	34	5.10204	7.11464	3.43347	94	172500257	172502257	NM_014283	Promoter	+	gi|119611339|gb|EAW90933.1|	6210	0	chromosome 1 open reading frame 9, isoform CRA_e [Homo sapiens]	gi|544346132|ref|NM_014283.4|	5657	0	Homo sapiens SUN domain containing ossification factor (SUCO), transcript variant 1, mRNA	Q9UBS9	2256	0	SUN domain-containing ossification factor	.	.	.	.	pfam07738	Sad1_UNC	Sad1 / UNC-like C-terminal. The C. elegans UNC-84 protein is a nuclear envelope protein that is involved in nuclear anchoring and migration during development. The S. pombe Sad1 protein localizes at the spindle pole body. UNC-84 and and Sad1 share a common C-terminal region, that is often termed the SUN (Sad1 and UNC) domain. In mammals, the SUN domain is present in two proteins, Sun1 and Sun2. T…	GO:0007275|multicellular organismal development;GO:0001503|ossification;GO:0032967|positive regulation of collagen biosynthetic process;GO:0045669|positive regulation of osteoblast differentiation;GO:0046850|regulation of bone remodeling;	GO:0016021|integral component of membrane;GO:0016020|membrane;GO:0005791|rough endoplasmic reticulum;GO:0030867|rough endoplasmic reticulum membrane;	.	.	.
chr1	172502075	172502279	34	5.10204	7.11464	3.43347	94	172502257	172502637	NM_001282751	Exon	+	gi|578801079|ref|XP_006711439.1|	3284	0	PREDICTED: SUN domain-containing ossification factor isoform X3 [Homo sapiens]	gi|544346145|ref|NM_001282751.1|	5497	0	Homo sapiens SUN domain containing ossification factor (SUCO), transcript variant 4, mRNA	Q9UBS9	932	0	SUN domain-containing ossification factor	.	.	.	.	pfam07738	Sad1_UNC	Sad1 / UNC-like C-terminal. The C. elegans UNC-84 protein is a nuclear envelope protein that is involved in nuclear anchoring and migration during development. The S. pombe Sad1 protein localizes at the spindle pole body. UNC-84 and and Sad1 share a common C-terminal region, that is often termed the SUN (Sad1 and UNC) domain. In mammals, the SUN domain is present in two proteins, Sun1 and Sun2. T…	GO:0007275|multicellular organismal development;GO:0001503|ossification;GO:0032967|positive regulation of collagen biosynthetic process;GO:0045669|positive regulation of osteoblast differentiation;GO:0046850|regulation of bone remodeling;	GO:0016021|integral component of membrane;GO:0016020|membrane;GO:0005791|rough endoplasmic reticulum;GO:0030867|rough endoplasmic reticulum membrane;	.	.	.
chr1	172502075	172502279	34	5.10204	7.11464	3.43347	94	172502257	172502637	NM_001282750	Exon	+	gi|544346129|ref|NP_001269679.1|	4004	0	SUN domain-containing ossification factor isoform 3 precursor [Homo sapiens]	gi|544346128|ref|NM_001282750.1|	4544	0	Homo sapiens SUN domain containing ossification factor (SUCO), transcript variant 3, mRNA	Q9UBS9	1005	0	SUN domain-containing ossification factor	.	.	.	.	pfam07738	Sad1_UNC	Sad1 / UNC-like C-terminal. The C. elegans UNC-84 protein is a nuclear envelope protein that is involved in nuclear anchoring and migration during development. The S. pombe Sad1 protein localizes at the spindle pole body. UNC-84 and and Sad1 share a common C-terminal region, that is often termed the SUN (Sad1 and UNC) domain. In mammals, the SUN domain is present in two proteins, Sun1 and Sun2. T…	GO:0007275|multicellular organismal development;GO:0001503|ossification;GO:0032967|positive regulation of collagen biosynthetic process;GO:0045669|positive regulation of osteoblast differentiation;GO:0046850|regulation of bone remodeling;	GO:0016021|integral component of membrane;GO:0016020|membrane;GO:0005791|rough endoplasmic reticulum;GO:0030867|rough endoplasmic reticulum membrane;	.	.	.
chr1	172502075	172502279	34	5.10204	7.11464	3.43347	94	172502257	172502637	NM_014283	Exon	+	gi|119611339|gb|EAW90933.1|	6210	0	chromosome 1 open reading frame 9, isoform CRA_e [Homo sapiens]	gi|544346132|ref|NM_014283.4|	5657	0	Homo sapiens SUN domain containing ossification factor (SUCO), transcript variant 1, mRNA	Q9UBS9	2256	0	SUN domain-containing ossification factor	.	.	.	.	pfam07738	Sad1_UNC	Sad1 / UNC-like C-terminal. The C. elegans UNC-84 protein is a nuclear envelope protein that is involved in nuclear anchoring and migration during development. The S. pombe Sad1 protein localizes at the spindle pole body. UNC-84 and and Sad1 share a common C-terminal region, that is often termed the SUN (Sad1 and UNC) domain. In mammals, the SUN domain is present in two proteins, Sun1 and Sun2. T…	GO:0007275|multicellular organismal development;GO:0001503|ossification;GO:0032967|positive regulation of collagen biosynthetic process;GO:0045669|positive regulation of osteoblast differentiation;GO:0046850|regulation of bone remodeling;	GO:0016021|integral component of membrane;GO:0016020|membrane;GO:0005791|rough endoplasmic reticulum;GO:0030867|rough endoplasmic reticulum membrane;	.	.	.
chr1	174907977	174908127	31	5.01393	6.76603	3.14505	80	174907661	174914960	NR_121196	Intron	-	.	.	.	.	gi|551898645|tpe|HG492944.1|	225	6e-113	TPA: Homo sapiens long non-coding RNA OTTHUMT00000084582.1 (RP1-102G20.5 gene), antisense	.	.	.	.	.	.	.	.	pfam07895	DUF1673	Protein of unknown function (DUF1673). This family contains hypothetical proteins of unknown function expressed by two archaeal species.	.	.	.	.	.
chr1	174907977	174908127	31	5.01393	6.76603	3.14505	80	174781098	174926593	NM_001243765	Intron	+	gi|40788271|dbj|BAA32316.2|	2098	0	KIAA0471 protein [Homo sapiens]	gi|344217736|ref|NM_001243765.1|	6856	0	Homo sapiens RAB GTPase activating protein 1-like (RABGAP1L), transcript variant 4, mRNA	B7ZAP0	449	1e-142	Rab GTPase-activating protein 1-like, isoform 10	.	.	.	.	pfam13900	GVQW	Putative binding domain. This short domain is often found nested inside other longer domains. The function is not known, but the domain carries a highly conserved GVQW motif. The members are rich in proline and cysteine. This may be a binding domain.	GO:0090630|activation of GTPase activity;GO:0006886|intracellular protein transport;GO:0031338|regulation of vesicle fusion;	GO:0012505|endomembrane system;GO:0005622|intracellular;	GO:0005096|GTPase activator activity;GO:0017137|Rab GTPase binding;	.	.
chr1	174907977	174908127	31	5.01393	6.76603	3.14505	80	174781098	174926593	NM_014857	Intron	+	gi|530365778|ref|XP_005245737.1|	4316	0	PREDICTED: rab GTPase-activating protein 1-like isoform X1 [Homo sapiens]	gi|344217730|ref|NM_014857.4|	3010	0	Homo sapiens RAB GTPase activating protein 1-like (RABGAP1L), transcript variant 1, mRNA	Q5R372	1661	0	Rab GTPase-activating protein 1-like	.	.	.	.	pfam00566	RabGAP-TBC	Rab-GTPase-TBC domain. Identification of a TBC domain in GYP6_YEAST and GYP7_YEAST, which are GTPase activator proteins of yeast Ypt6 and Ypt7, implies that these domains are GTPase activator proteins of Rab-like small GTPases.	GO:0090630|activation of GTPase activity;GO:0006886|intracellular protein transport;GO:0032880|regulation of protein localization;GO:0031338|regulation of vesicle fusion;	GO:0005769|early endosome;GO:0005794|Golgi apparatus;GO:0005634|nucleus;	GO:0005096|GTPase activator activity;GO:0017137|Rab GTPase binding;	.	.
chr1	174907977	174908127	31	5.01393	6.76603	3.14505	80	174846743	174926593	NM_001243763	Intron	+	gi|4678836|emb|CAB41265.1|	649	3e-83	hypothetical protein [Homo sapiens]	gi|344217732|ref|NM_001243763.1|	728	0	Homo sapiens RAB GTPase activating protein 1-like (RABGAP1L), transcript variant 3, mRNA	Q5ZJ17	72	5e-13	Rab GTPase-activating protein 1-like	.	.	.	.	pfam10754	DUF2569	Protein of unknown function (DUF2569). This family is conserved in bacteria. The function is not known, but several members are annotated as being YdgK or a homologue thereof.	GO:0090630|activation of GTPase activity;GO:0006886|intracellular protein transport;GO:0031338|regulation of vesicle fusion;	GO:0012505|endomembrane system;GO:0005622|intracellular;	GO:0005096|GTPase activator activity;GO:0017137|Rab GTPase binding;	.	.
chr1	174907977	174908127	31	5.01393	6.76603	3.14505	80	174846743	174926593	NM_001035230	Intron	+	gi|4678836|emb|CAB41265.1|	566	3e-70	hypothetical protein [Homo sapiens]	gi|344217731|ref|NM_001035230.2|	803	0	Homo sapiens RAB GTPase activating protein 1-like (RABGAP1L), transcript variant 2, mRNA	Q5ZJ17	72.4	5e-13	Rab GTPase-activating protein 1-like	.	.	.	.	pfam10927	DUF2738	Protein of unknown function (DUF2738). This is a viral family of proteins with unknown function.	GO:0090630|activation of GTPase activity;GO:0006886|intracellular protein transport;GO:0031338|regulation of vesicle fusion;	GO:0012505|endomembrane system;GO:0005622|intracellular;	GO:0005096|GTPase activator activity;GO:0017137|Rab GTPase binding;	.	.
chr1	174907977	174908127	31	5.01393	6.76603	3.14505	80	174846743	174926593	NM_001330989	Intron	+	gi|50949845|emb|CAH10472.1|	1529	0	hypothetical protein [Homo sapiens]	gi|50949844|emb|CR627374.1|	6263	0	Homo sapiens mRNA; cDNA DKFZp686E1450 (from clone DKFZp686E1450)	B7ZAP0	451	7e-143	Rab GTPase-activating protein 1-like, isoform 10	.	.	.	.	pfam13900	GVQW	Putative binding domain. This short domain is often found nested inside other longer domains. The function is not known, but the domain carries a highly conserved GVQW motif. The members are rich in proline and cysteine. This may be a binding domain.	GO:0006412|translation;GO:0055085|transmembrane transport;	GO:0016021|integral component of membrane;GO:0005743|mitochondrial inner membrane;	GO:0005509|calcium ion binding;GO:0003735|structural constituent of ribosome;	.	.
chr1	174968769	174968986	81	7.22348	12.463	8.13362	119	174968825	174973749	NM_001007214	Intron	+	gi|743718879|ref|XP_010953189.1|	1174	9e-151	PREDICTED: calcyclin-binding protein isoform X1 [Camelus bactrianus]	gi|60218912|ref|NM_001007214.1|	2875	0	Homo sapiens calcyclin binding protein (CACYBP), transcript variant 2, mRNA	Q9HB71	454	2e-151	Calcyclin-binding protein	.	.	.	.	pfam09032	Siah-Interact_N	Siah interacting protein, N terminal. The N terminal domain of Siah interacting protein (SIP) adopts a helical hairpin structure with a hydrophobic core stabilized by a classic knobs-and-holes arrangement of side chains contributed by the two amphipathic helices. Little is known about this domain's function, except that it is crucial for interactions with Siah. It has also been hypothesised that …	GO:0007568|aging;GO:0055007|cardiac muscle cell differentiation;GO:0071277|cellular response to calcium ion;GO:0060548|negative regulation of cell death;GO:0045740|positive regulation of DNA replication;GO:0060416|response to growth hormone;	GO:0030877|beta-catenin destruction complex;GO:0044297|cell body;GO:0005737|cytoplasm;GO:0070062|extracellular exosome;GO:0043005|neuron projection;GO:0005641|nuclear envelope lumen;GO:0005654|nucleoplasm;	GO:0042803|protein homodimerization activity;	K04507	CACYBP, SIP; calcyclin binding protein
chr1	174968769	174968986	81	7.22348	12.463	8.13362	119	174968570	174968825	NM_001007214	UTR5	+	gi|743718879|ref|XP_010953189.1|	1174	9e-151	PREDICTED: calcyclin-binding protein isoform X1 [Camelus bactrianus]	gi|60218912|ref|NM_001007214.1|	2875	0	Homo sapiens calcyclin binding protein (CACYBP), transcript variant 2, mRNA	Q9HB71	454	2e-151	Calcyclin-binding protein	.	.	.	.	pfam09032	Siah-Interact_N	Siah interacting protein, N terminal. The N terminal domain of Siah interacting protein (SIP) adopts a helical hairpin structure with a hydrophobic core stabilized by a classic knobs-and-holes arrangement of side chains contributed by the two amphipathic helices. Little is known about this domain's function, except that it is crucial for interactions with Siah. It has also been hypothesised that …	GO:0007568|aging;GO:0055007|cardiac muscle cell differentiation;GO:0071277|cellular response to calcium ion;GO:0060548|negative regulation of cell death;GO:0045740|positive regulation of DNA replication;GO:0060416|response to growth hormone;	GO:0030877|beta-catenin destruction complex;GO:0044297|cell body;GO:0005737|cytoplasm;GO:0070062|extracellular exosome;GO:0043005|neuron projection;GO:0005641|nuclear envelope lumen;GO:0005654|nucleoplasm;	GO:0042803|protein homodimerization activity;	K04507	CACYBP, SIP; calcyclin binding protein
chr1	174968769	174968986	81	7.22348	12.463	8.13362	119	174968891	174969316	NM_014412	UTR5	+	gi|635052006|ref|XP_008000644.1|	1206	3e-154	PREDICTED: LOW QUALITY PROTEIN: calcyclin-binding protein-like [Chlorocebus sabaeus]	gi|55925645|ref|NM_014412.2|	3060	0	Homo sapiens calcyclin binding protein (CACYBP), transcript variant 1, mRNA	Q9HB71	463	2e-154	Calcyclin-binding protein	.	.	.	.	pfam09032	Siah-Interact_N	Siah interacting protein, N terminal. The N terminal domain of Siah interacting protein (SIP) adopts a helical hairpin structure with a hydrophobic core stabilized by a classic knobs-and-holes arrangement of side chains contributed by the two amphipathic helices. Little is known about this domain's function, except that it is crucial for interactions with Siah. It has also been hypothesised that …	GO:0007568|aging;GO:0055007|cardiac muscle cell differentiation;GO:0071277|cellular response to calcium ion;GO:0060548|negative regulation of cell death;GO:0045740|positive regulation of DNA replication;GO:0060416|response to growth hormone;	GO:0030877|beta-catenin destruction complex;GO:0044297|cell body;GO:0005737|cytoplasm;GO:0070062|extracellular exosome;GO:0043005|neuron projection;GO:0005641|nuclear envelope lumen;GO:0005654|nucleoplasm;	GO:0042803|protein homodimerization activity;	K04507	CACYBP, SIP; calcyclin binding protein
chr1	174968769	174968986	81	7.22348	12.463	8.13362	119	174966891	174968891	NM_014412	Promoter	+	gi|635052006|ref|XP_008000644.1|	1206	3e-154	PREDICTED: LOW QUALITY PROTEIN: calcyclin-binding protein-like [Chlorocebus sabaeus]	gi|55925645|ref|NM_014412.2|	3060	0	Homo sapiens calcyclin binding protein (CACYBP), transcript variant 1, mRNA	Q9HB71	463	2e-154	Calcyclin-binding protein	.	.	.	.	pfam09032	Siah-Interact_N	Siah interacting protein, N terminal. The N terminal domain of Siah interacting protein (SIP) adopts a helical hairpin structure with a hydrophobic core stabilized by a classic knobs-and-holes arrangement of side chains contributed by the two amphipathic helices. Little is known about this domain's function, except that it is crucial for interactions with Siah. It has also been hypothesised that …	GO:0007568|aging;GO:0055007|cardiac muscle cell differentiation;GO:0071277|cellular response to calcium ion;GO:0060548|negative regulation of cell death;GO:0045740|positive regulation of DNA replication;GO:0060416|response to growth hormone;	GO:0030877|beta-catenin destruction complex;GO:0044297|cell body;GO:0005737|cytoplasm;GO:0070062|extracellular exosome;GO:0043005|neuron projection;GO:0005641|nuclear envelope lumen;GO:0005654|nucleoplasm;	GO:0042803|protein homodimerization activity;	K04507	CACYBP, SIP; calcyclin binding protein
chr1	174968769	174968986	81	7.22348	12.463	8.13362	119	174968570	174968825	NM_001007214	Exon	+	gi|743718879|ref|XP_010953189.1|	1174	9e-151	PREDICTED: calcyclin-binding protein isoform X1 [Camelus bactrianus]	gi|60218912|ref|NM_001007214.1|	2875	0	Homo sapiens calcyclin binding protein (CACYBP), transcript variant 2, mRNA	Q9HB71	454	2e-151	Calcyclin-binding protein	.	.	.	.	pfam09032	Siah-Interact_N	Siah interacting protein, N terminal. The N terminal domain of Siah interacting protein (SIP) adopts a helical hairpin structure with a hydrophobic core stabilized by a classic knobs-and-holes arrangement of side chains contributed by the two amphipathic helices. Little is known about this domain's function, except that it is crucial for interactions with Siah. It has also been hypothesised that …	GO:0007568|aging;GO:0055007|cardiac muscle cell differentiation;GO:0071277|cellular response to calcium ion;GO:0060548|negative regulation of cell death;GO:0045740|positive regulation of DNA replication;GO:0060416|response to growth hormone;	GO:0030877|beta-catenin destruction complex;GO:0044297|cell body;GO:0005737|cytoplasm;GO:0070062|extracellular exosome;GO:0043005|neuron projection;GO:0005641|nuclear envelope lumen;GO:0005654|nucleoplasm;	GO:0042803|protein homodimerization activity;	K04507	CACYBP, SIP; calcyclin binding protein
chr1	174968769	174968986	81	7.22348	12.463	8.13362	119	174968891	174969331	NM_014412	Exon	+	gi|635052006|ref|XP_008000644.1|	1206	3e-154	PREDICTED: LOW QUALITY PROTEIN: calcyclin-binding protein-like [Chlorocebus sabaeus]	gi|55925645|ref|NM_014412.2|	3060	0	Homo sapiens calcyclin binding protein (CACYBP), transcript variant 1, mRNA	Q9HB71	463	2e-154	Calcyclin-binding protein	.	.	.	.	pfam09032	Siah-Interact_N	Siah interacting protein, N terminal. The N terminal domain of Siah interacting protein (SIP) adopts a helical hairpin structure with a hydrophobic core stabilized by a classic knobs-and-holes arrangement of side chains contributed by the two amphipathic helices. Little is known about this domain's function, except that it is crucial for interactions with Siah. It has also been hypothesised that …	GO:0007568|aging;GO:0055007|cardiac muscle cell differentiation;GO:0071277|cellular response to calcium ion;GO:0060548|negative regulation of cell death;GO:0045740|positive regulation of DNA replication;GO:0060416|response to growth hormone;	GO:0030877|beta-catenin destruction complex;GO:0044297|cell body;GO:0005737|cytoplasm;GO:0070062|extracellular exosome;GO:0043005|neuron projection;GO:0005641|nuclear envelope lumen;GO:0005654|nucleoplasm;	GO:0042803|protein homodimerization activity;	K04507	CACYBP, SIP; calcyclin binding protein
chr1	179003970	179004193	88	7.95756	13.2721	8.87947	98	178994993	179012849	NM_001324310	Intron	+	gi|40788273|dbj|BAA32320.2|	2287	0	KIAA0475 protein [Homo sapiens]	gi|208609998|ref|NM_014864.3|	5787	0	Homo sapiens family with sequence similarity 20, member B (FAM20B), mRNA	O75063	825	0	Glycosaminoglycan xylosylkinase	.	.	.	.	pfam06702	DUF1193	Protein of unknown function (DUF1193). This family represents the C-terminus of several hypothetical eukaryotic proteins of unknown function. Family members contain two conserved motifs: DRHHYE and QCC, as well as a number of conserved cysteine residues.	GO:1903955|positive regulation of protein targeting to mitochondrion;	GO:0005794|Golgi apparatus;GO:0000139|Golgi membrane;GO:0016021|integral component of membrane;GO:0005654|nucleoplasm;	GO:0005524|ATP binding;GO:0016301|kinase activity;GO:0046872|metal ion binding;GO:0016773|phosphotransferase activity, alcohol group as acceptor;	.	.
chr1	179003970	179004193	88	7.95756	13.2721	8.87947	98	178995233	179012849	NM_014864	Intron	+	gi|40788273|dbj|BAA32320.2|	2287	0	KIAA0475 protein [Homo sapiens]	gi|208609998|ref|NM_014864.3|	5946	0	Homo sapiens family with sequence similarity 20, member B (FAM20B), mRNA	O75063	825	0	Glycosaminoglycan xylosylkinase	.	.	.	.	pfam06702	DUF1193	Protein of unknown function (DUF1193). This family represents the C-terminus of several hypothetical eukaryotic proteins of unknown function. Family members contain two conserved motifs: DRHHYE and QCC, as well as a number of conserved cysteine residues.	GO:1903955|positive regulation of protein targeting to mitochondrion;	GO:0005794|Golgi apparatus;GO:0000139|Golgi membrane;GO:0016021|integral component of membrane;GO:0005654|nucleoplasm;	GO:0005524|ATP binding;GO:0016301|kinase activity;GO:0046872|metal ion binding;GO:0016773|phosphotransferase activity, alcohol group as acceptor;	.	.
chr1	179003970	179004193	88	7.95756	13.2721	8.87947	98	178995323	179012849	NM_001324311	Intron	+	gi|40788273|dbj|BAA32320.2|	2287	0	KIAA0475 protein [Homo sapiens]	gi|208609998|ref|NM_014864.3|	5787	0	Homo sapiens family with sequence similarity 20, member B (FAM20B), mRNA	O75063	825	0	Glycosaminoglycan xylosylkinase	.	.	.	.	pfam06702	DUF1193	Protein of unknown function (DUF1193). This family represents the C-terminus of several hypothetical eukaryotic proteins of unknown function. Family members contain two conserved motifs: DRHHYE and QCC, as well as a number of conserved cysteine residues.	GO:1903955|positive regulation of protein targeting to mitochondrion;	GO:0005794|Golgi apparatus;GO:0000139|Golgi membrane;GO:0016021|integral component of membrane;GO:0005654|nucleoplasm;	GO:0005524|ATP binding;GO:0016301|kinase activity;GO:0046872|metal ion binding;GO:0016773|phosphotransferase activity, alcohol group as acceptor;	.	.
chr1	179098840	179099076	62	6.94006	10.3949	6.26233	122	179095807	179100445	NM_001168239	Intron	-	gi|31874804|emb|CAD98092.1|	5195	0	hypothetical protein [Homo sapiens]	gi|269847792|ref|NM_001168239.1|	11568	0	Homo sapiens ABL proto-oncogene 2, non-receptor tyrosine kinase (ABL2), transcript variant i, mRNA	P42684	656	0	Abelson tyrosine-protein kinase 2	.	.	.	.	pfam07714	Pkinase_Tyr	Protein tyrosine kinase.	GO:0030036|actin cytoskeleton organization;GO:0007155|cell adhesion;GO:0016477|cell migration;GO:0006464|cellular protein modification process;GO:0071300|cellular response to retinoic acid;GO:0045087|innate immune response;GO:0038083|peptidyl-tyrosine autophosphorylation;GO:0018108|peptidyl-tyrosine phosphorylation;GO:0007204|positive regulation of cytosolic calcium ion concentration;GO:0010976|p…	GO:0015629|actin cytoskeleton;GO:0005829|cytosol;GO:0031234|extrinsic component of cytoplasmic side of plasma membrane;	GO:0051015|actin filament binding;GO:0003785|actin monomer binding;GO:0005524|ATP binding;GO:0000287|magnesium ion binding;GO:0030145|manganese ion binding;GO:0004715|non-membrane spanning protein tyrosine kinase activity;GO:0004672|protein kinase activity;GO:0004713|protein tyrosine kinase activity;	K08887	ABL2; abelson tyrosine-protein kinase 2 [EC:2.7.10.2]
chr1	179098840	179099076	62	6.94006	10.3949	6.26233	122	179095807	179100445	NM_007314	Intron	-	gi|6382062|ref|NP_009298.1|	5618	0	Abelson tyrosine-protein kinase 2 isoform b [Homo sapiens]	gi|209862798|ref|NM_007314.3|	12227	0	Homo sapiens ABL proto-oncogene 2, non-receptor tyrosine kinase (ABL2), transcript variant b, mRNA	P42684	2168	0	Abelson tyrosine-protein kinase 2	.	.	.	.	pfam07714	Pkinase_Tyr	Protein tyrosine kinase.	GO:0030036|actin cytoskeleton organization;GO:0007155|cell adhesion;GO:0016477|cell migration;GO:0006464|cellular protein modification process;GO:0071300|cellular response to retinoic acid;GO:0045087|innate immune response;GO:0038083|peptidyl-tyrosine autophosphorylation;GO:0018108|peptidyl-tyrosine phosphorylation;GO:0007204|positive regulation of cytosolic calcium ion concentration;GO:0010976|p…	GO:0015629|actin cytoskeleton;GO:0005829|cytosol;GO:0031234|extrinsic component of cytoplasmic side of plasma membrane;	GO:0051015|actin filament binding;GO:0003785|actin monomer binding;GO:0005524|ATP binding;GO:0000287|magnesium ion binding;GO:0030145|manganese ion binding;GO:0004715|non-membrane spanning protein tyrosine kinase activity;GO:0004672|protein kinase activity;GO:0004713|protein tyrosine kinase activity;	K08887	ABL2; abelson tyrosine-protein kinase 2 [EC:2.7.10.2]
chr1	179098840	179099076	62	6.94006	10.3949	6.26233	122	179095807	179100445	NM_001168236	Intron	-	gi|269847776|ref|NP_001161708.1|	5500	0	Abelson tyrosine-protein kinase 2 isoform f [Homo sapiens]	gi|269847775|ref|NM_001168236.1|	12164	0	Homo sapiens ABL proto-oncogene 2, non-receptor tyrosine kinase (ABL2), transcript variant f, mRNA	P42684	2110	0	Abelson tyrosine-protein kinase 2	.	.	.	.	pfam07714	Pkinase_Tyr	Protein tyrosine kinase.	GO:0030036|actin cytoskeleton organization;GO:0007155|cell adhesion;GO:0016477|cell migration;GO:0006464|cellular protein modification process;GO:0071300|cellular response to retinoic acid;GO:0045087|innate immune response;GO:0038083|peptidyl-tyrosine autophosphorylation;GO:0018108|peptidyl-tyrosine phosphorylation;GO:0007204|positive regulation of cytosolic calcium ion concentration;GO:0010976|p…	GO:0015629|actin cytoskeleton;GO:0005829|cytosol;GO:0031234|extrinsic component of cytoplasmic side of plasma membrane;	GO:0051015|actin filament binding;GO:0003785|actin monomer binding;GO:0005524|ATP binding;GO:0000287|magnesium ion binding;GO:0030145|manganese ion binding;GO:0004715|non-membrane spanning protein tyrosine kinase activity;GO:0004672|protein kinase activity;GO:0004713|protein tyrosine kinase activity;	K08887	ABL2; abelson tyrosine-protein kinase 2 [EC:2.7.10.2]
chr1	179098840	179099076	62	6.94006	10.3949	6.26233	122	179095807	179100445	NM_001168237	Intron	-	gi|269847781|ref|NP_001161709.1|	5222	0	Abelson tyrosine-protein kinase 2 isoform g [Homo sapiens]	gi|269847780|ref|NM_001168237.1|	11918	0	Homo sapiens ABL proto-oncogene 2, non-receptor tyrosine kinase (ABL2), transcript variant g, mRNA	P42684	655	0	Abelson tyrosine-protein kinase 2	.	.	.	.	pfam07714	Pkinase_Tyr	Protein tyrosine kinase.	GO:0030036|actin cytoskeleton organization;GO:0007155|cell adhesion;GO:0016477|cell migration;GO:0006464|cellular protein modification process;GO:0071300|cellular response to retinoic acid;GO:0045087|innate immune response;GO:0038083|peptidyl-tyrosine autophosphorylation;GO:0018108|peptidyl-tyrosine phosphorylation;GO:0007204|positive regulation of cytosolic calcium ion concentration;GO:0010976|p…	GO:0015629|actin cytoskeleton;GO:0005829|cytosol;GO:0031234|extrinsic component of cytoplasmic side of plasma membrane;	GO:0051015|actin filament binding;GO:0003785|actin monomer binding;GO:0005524|ATP binding;GO:0000287|magnesium ion binding;GO:0030145|manganese ion binding;GO:0004715|non-membrane spanning protein tyrosine kinase activity;GO:0004672|protein kinase activity;GO:0004713|protein tyrosine kinase activity;	K08887	ABL2; abelson tyrosine-protein kinase 2 [EC:2.7.10.2]
chr1	179098840	179099076	62	6.94006	10.3949	6.26233	122	179095807	179100445	NM_001136001	Intron	-	gi|209862778|ref|NP_001129473.1|	2723	0	Abelson tyrosine-protein kinase 2 isoform e [Homo sapiens]	gi|209862777|ref|NM_001136001.1|	2140	0	Homo sapiens ABL proto-oncogene 2, non-receptor tyrosine kinase (ABL2), transcript variant e, mRNA	P42684	1027	0	Abelson tyrosine-protein kinase 2	.	.	.	.	pfam07714	Pkinase_Tyr	Protein tyrosine kinase.	GO:0030036|actin cytoskeleton organization;GO:0007155|cell adhesion;GO:0016477|cell migration;GO:0006464|cellular protein modification process;GO:0071300|cellular response to retinoic acid;GO:0045087|innate immune response;GO:0038083|peptidyl-tyrosine autophosphorylation;GO:0018108|peptidyl-tyrosine phosphorylation;GO:0007204|positive regulation of cytosolic calcium ion concentration;GO:0010976|p…	GO:0015629|actin cytoskeleton;GO:0005829|cytosol;GO:0031234|extrinsic component of cytoplasmic side of plasma membrane;	GO:0051015|actin filament binding;GO:0003785|actin monomer binding;GO:0005524|ATP binding;GO:0000287|magnesium ion binding;GO:0030145|manganese ion binding;GO:0004715|non-membrane spanning protein tyrosine kinase activity;GO:0004672|protein kinase activity;GO:0004713|protein tyrosine kinase activity;	K08887	ABL2; abelson tyrosine-protein kinase 2 [EC:2.7.10.2]
chr1	179098840	179099076	62	6.94006	10.3949	6.26233	122	179095807	179100445	NM_005158	Intron	-	gi|426332874|ref|XP_004028017.1|	5690	0	PREDICTED: Abelson tyrosine-protein kinase 2 isoform 1 [Gorilla gorilla gorilla]	gi|269847767|ref|NM_005158.4|	11940	0	Homo sapiens ABL proto-oncogene 2, non-receptor tyrosine kinase (ABL2), transcript variant c, mRNA	P42684	2110	0	Abelson tyrosine-protein kinase 2	.	.	.	.	pfam07714	Pkinase_Tyr	Protein tyrosine kinase.	GO:0030036|actin cytoskeleton organization;GO:0007155|cell adhesion;GO:0016477|cell migration;GO:0006464|cellular protein modification process;GO:0071300|cellular response to retinoic acid;GO:0045087|innate immune response;GO:0038083|peptidyl-tyrosine autophosphorylation;GO:0018108|peptidyl-tyrosine phosphorylation;GO:0007204|positive regulation of cytosolic calcium ion concentration;GO:0010976|p…	GO:0015629|actin cytoskeleton;GO:0005829|cytosol;GO:0031234|extrinsic component of cytoplasmic side of plasma membrane;	GO:0051015|actin filament binding;GO:0003785|actin monomer binding;GO:0005524|ATP binding;GO:0000287|magnesium ion binding;GO:0030145|manganese ion binding;GO:0004715|non-membrane spanning protein tyrosine kinase activity;GO:0004672|protein kinase activity;GO:0004713|protein tyrosine kinase activity;	K08887	ABL2; abelson tyrosine-protein kinase 2 [EC:2.7.10.2]
chr1	179098840	179099076	62	6.94006	10.3949	6.26233	122	179095807	179100445	NM_001136000	Intron	-	gi|31874804|emb|CAD98092.1|	5348	0	hypothetical protein [Homo sapiens]	gi|269847772|ref|NM_001136000.2|	11631	0	Homo sapiens ABL proto-oncogene 2, non-receptor tyrosine kinase (ABL2), transcript variant d, mRNA	P42684	656	0	Abelson tyrosine-protein kinase 2	.	.	.	.	pfam07714	Pkinase_Tyr	Protein tyrosine kinase.	GO:0030036|actin cytoskeleton organization;GO:0007155|cell adhesion;GO:0016477|cell migration;GO:0006464|cellular protein modification process;GO:0071300|cellular response to retinoic acid;GO:0045087|innate immune response;GO:0038083|peptidyl-tyrosine autophosphorylation;GO:0018108|peptidyl-tyrosine phosphorylation;GO:0007204|positive regulation of cytosolic calcium ion concentration;GO:0010976|p…	GO:0015629|actin cytoskeleton;GO:0005829|cytosol;GO:0031234|extrinsic component of cytoplasmic side of plasma membrane;	GO:0051015|actin filament binding;GO:0003785|actin monomer binding;GO:0005524|ATP binding;GO:0000287|magnesium ion binding;GO:0030145|manganese ion binding;GO:0004715|non-membrane spanning protein tyrosine kinase activity;GO:0004672|protein kinase activity;GO:0004713|protein tyrosine kinase activity;	K08887	ABL2; abelson tyrosine-protein kinase 2 [EC:2.7.10.2]
chr1	179098840	179099076	62	6.94006	10.3949	6.26233	122	179095807	179100445	NM_001168238	Intron	-	gi|269847786|ref|NP_001161710.1|	5105	0	Abelson tyrosine-protein kinase 2 isoform h [Homo sapiens]	gi|269847785|ref|NM_001168238.1|	11855	0	Homo sapiens ABL proto-oncogene 2, non-receptor tyrosine kinase (ABL2), transcript variant h, mRNA	P42684	656	0	Abelson tyrosine-protein kinase 2	.	.	.	.	pfam07714	Pkinase_Tyr	Protein tyrosine kinase.	GO:0030036|actin cytoskeleton organization;GO:0007155|cell adhesion;GO:0016477|cell migration;GO:0006464|cellular protein modification process;GO:0071300|cellular response to retinoic acid;GO:0045087|innate immune response;GO:0038083|peptidyl-tyrosine autophosphorylation;GO:0018108|peptidyl-tyrosine phosphorylation;GO:0007204|positive regulation of cytosolic calcium ion concentration;GO:0010976|p…	GO:0015629|actin cytoskeleton;GO:0005829|cytosol;GO:0031234|extrinsic component of cytoplasmic side of plasma membrane;	GO:0051015|actin filament binding;GO:0003785|actin monomer binding;GO:0005524|ATP binding;GO:0000287|magnesium ion binding;GO:0030145|manganese ion binding;GO:0004715|non-membrane spanning protein tyrosine kinase activity;GO:0004672|protein kinase activity;GO:0004713|protein tyrosine kinase activity;	K08887	ABL2; abelson tyrosine-protein kinase 2 [EC:2.7.10.2]
chr1	179183580	179183733	67	7.21311	10.888	6.70582	66	179100616	179198375	NM_001168236	Intron	-	gi|269847776|ref|NP_001161708.1|	5500	0	Abelson tyrosine-protein kinase 2 isoform f [Homo sapiens]	gi|269847775|ref|NM_001168236.1|	12164	0	Homo sapiens ABL proto-oncogene 2, non-receptor tyrosine kinase (ABL2), transcript variant f, mRNA	P42684	2110	0	Abelson tyrosine-protein kinase 2	.	.	.	.	pfam07714	Pkinase_Tyr	Protein tyrosine kinase.	GO:0030036|actin cytoskeleton organization;GO:0007155|cell adhesion;GO:0016477|cell migration;GO:0006464|cellular protein modification process;GO:0071300|cellular response to retinoic acid;GO:0045087|innate immune response;GO:0038083|peptidyl-tyrosine autophosphorylation;GO:0018108|peptidyl-tyrosine phosphorylation;GO:0007204|positive regulation of cytosolic calcium ion concentration;GO:0010976|p…	GO:0015629|actin cytoskeleton;GO:0005829|cytosol;GO:0031234|extrinsic component of cytoplasmic side of plasma membrane;	GO:0051015|actin filament binding;GO:0003785|actin monomer binding;GO:0005524|ATP binding;GO:0000287|magnesium ion binding;GO:0030145|manganese ion binding;GO:0004715|non-membrane spanning protein tyrosine kinase activity;GO:0004672|protein kinase activity;GO:0004713|protein tyrosine kinase activity;	K08887	ABL2; abelson tyrosine-protein kinase 2 [EC:2.7.10.2]
chr1	179183580	179183733	67	7.21311	10.888	6.70582	66	179100616	179198375	NM_001168238	Intron	-	gi|269847786|ref|NP_001161710.1|	5105	0	Abelson tyrosine-protein kinase 2 isoform h [Homo sapiens]	gi|269847785|ref|NM_001168238.1|	11855	0	Homo sapiens ABL proto-oncogene 2, non-receptor tyrosine kinase (ABL2), transcript variant h, mRNA	P42684	656	0	Abelson tyrosine-protein kinase 2	.	.	.	.	pfam07714	Pkinase_Tyr	Protein tyrosine kinase.	GO:0030036|actin cytoskeleton organization;GO:0007155|cell adhesion;GO:0016477|cell migration;GO:0006464|cellular protein modification process;GO:0071300|cellular response to retinoic acid;GO:0045087|innate immune response;GO:0038083|peptidyl-tyrosine autophosphorylation;GO:0018108|peptidyl-tyrosine phosphorylation;GO:0007204|positive regulation of cytosolic calcium ion concentration;GO:0010976|p…	GO:0015629|actin cytoskeleton;GO:0005829|cytosol;GO:0031234|extrinsic component of cytoplasmic side of plasma membrane;	GO:0051015|actin filament binding;GO:0003785|actin monomer binding;GO:0005524|ATP binding;GO:0000287|magnesium ion binding;GO:0030145|manganese ion binding;GO:0004715|non-membrane spanning protein tyrosine kinase activity;GO:0004672|protein kinase activity;GO:0004713|protein tyrosine kinase activity;	K08887	ABL2; abelson tyrosine-protein kinase 2 [EC:2.7.10.2]
chr1	179183580	179183733	67	7.21311	10.888	6.70582	66	179100616	179198375	NM_001136001	Intron	-	gi|209862778|ref|NP_001129473.1|	2723	0	Abelson tyrosine-protein kinase 2 isoform e [Homo sapiens]	gi|209862777|ref|NM_001136001.1|	2140	0	Homo sapiens ABL proto-oncogene 2, non-receptor tyrosine kinase (ABL2), transcript variant e, mRNA	P42684	1027	0	Abelson tyrosine-protein kinase 2	.	.	.	.	pfam07714	Pkinase_Tyr	Protein tyrosine kinase.	GO:0030036|actin cytoskeleton organization;GO:0007155|cell adhesion;GO:0016477|cell migration;GO:0006464|cellular protein modification process;GO:0071300|cellular response to retinoic acid;GO:0045087|innate immune response;GO:0038083|peptidyl-tyrosine autophosphorylation;GO:0018108|peptidyl-tyrosine phosphorylation;GO:0007204|positive regulation of cytosolic calcium ion concentration;GO:0010976|p…	GO:0015629|actin cytoskeleton;GO:0005829|cytosol;GO:0031234|extrinsic component of cytoplasmic side of plasma membrane;	GO:0051015|actin filament binding;GO:0003785|actin monomer binding;GO:0005524|ATP binding;GO:0000287|magnesium ion binding;GO:0030145|manganese ion binding;GO:0004715|non-membrane spanning protein tyrosine kinase activity;GO:0004672|protein kinase activity;GO:0004713|protein tyrosine kinase activity;	K08887	ABL2; abelson tyrosine-protein kinase 2 [EC:2.7.10.2]
chr1	179183580	179183733	67	7.21311	10.888	6.70582	66	179102509	179198375	NM_007314	Intron	-	gi|6382062|ref|NP_009298.1|	5618	0	Abelson tyrosine-protein kinase 2 isoform b [Homo sapiens]	gi|209862798|ref|NM_007314.3|	12227	0	Homo sapiens ABL proto-oncogene 2, non-receptor tyrosine kinase (ABL2), transcript variant b, mRNA	P42684	2168	0	Abelson tyrosine-protein kinase 2	.	.	.	.	pfam07714	Pkinase_Tyr	Protein tyrosine kinase.	GO:0030036|actin cytoskeleton organization;GO:0007155|cell adhesion;GO:0016477|cell migration;GO:0006464|cellular protein modification process;GO:0071300|cellular response to retinoic acid;GO:0045087|innate immune response;GO:0038083|peptidyl-tyrosine autophosphorylation;GO:0018108|peptidyl-tyrosine phosphorylation;GO:0007204|positive regulation of cytosolic calcium ion concentration;GO:0010976|p…	GO:0015629|actin cytoskeleton;GO:0005829|cytosol;GO:0031234|extrinsic component of cytoplasmic side of plasma membrane;	GO:0051015|actin filament binding;GO:0003785|actin monomer binding;GO:0005524|ATP binding;GO:0000287|magnesium ion binding;GO:0030145|manganese ion binding;GO:0004715|non-membrane spanning protein tyrosine kinase activity;GO:0004672|protein kinase activity;GO:0004713|protein tyrosine kinase activity;	K08887	ABL2; abelson tyrosine-protein kinase 2 [EC:2.7.10.2]
chr1	179183580	179183733	67	7.21311	10.888	6.70582	66	179102509	179198375	NM_001168237	Intron	-	gi|269847781|ref|NP_001161709.1|	5222	0	Abelson tyrosine-protein kinase 2 isoform g [Homo sapiens]	gi|269847780|ref|NM_001168237.1|	11918	0	Homo sapiens ABL proto-oncogene 2, non-receptor tyrosine kinase (ABL2), transcript variant g, mRNA	P42684	655	0	Abelson tyrosine-protein kinase 2	.	.	.	.	pfam07714	Pkinase_Tyr	Protein tyrosine kinase.	GO:0030036|actin cytoskeleton organization;GO:0007155|cell adhesion;GO:0016477|cell migration;GO:0006464|cellular protein modification process;GO:0071300|cellular response to retinoic acid;GO:0045087|innate immune response;GO:0038083|peptidyl-tyrosine autophosphorylation;GO:0018108|peptidyl-tyrosine phosphorylation;GO:0007204|positive regulation of cytosolic calcium ion concentration;GO:0010976|p…	GO:0015629|actin cytoskeleton;GO:0005829|cytosol;GO:0031234|extrinsic component of cytoplasmic side of plasma membrane;	GO:0051015|actin filament binding;GO:0003785|actin monomer binding;GO:0005524|ATP binding;GO:0000287|magnesium ion binding;GO:0030145|manganese ion binding;GO:0004715|non-membrane spanning protein tyrosine kinase activity;GO:0004672|protein kinase activity;GO:0004713|protein tyrosine kinase activity;	K08887	ABL2; abelson tyrosine-protein kinase 2 [EC:2.7.10.2]
chr1	179296890	179297136	63	6.85714	10.4796	6.33923	102	179292630	179304640	NM_001252512	Intron	+	gi|49533617|ref|NP_003092.4|	2704	0	sterol O-acyltransferase 1 isoform 1 [Homo sapiens]	gi|357430783|ref|NM_001252512.1|	6796	0	Homo sapiens sterol O-acyltransferase 1 (SOAT1), transcript variant 3, mRNA	P35610	1046	0	Sterol O-acyltransferase 1	YNR019w	112	3e-24	COG5056	pfam03062	MBOAT	MBOAT, membrane-bound O-acyltransferase family. The MBOAT (membrane bound O-acyl transferase) family of membrane proteins contains a variety of acyltransferase enzymes. A conserved histidine has been suggested to be the active site residue.	GO:0033344|cholesterol efflux;GO:0034435|cholesterol esterification;GO:0042632|cholesterol homeostasis;GO:0008203|cholesterol metabolic process;GO:0010878|cholesterol storage;GO:0010742|macrophage derived foam cell differentiation;GO:0042986|positive regulation of amyloid precursor protein biosynthetic process;GO:0034379|very-low-density lipoprotein particle assembly;	GO:0005783|endoplasmic reticulum;GO:0005789|endoplasmic reticulum membrane;GO:0016021|integral component of membrane;GO:0016020|membrane;	GO:0015485|cholesterol binding;GO:0034736|cholesterol O-acyltransferase activity;GO:0000062|fatty-acyl-CoA binding;GO:0004772|sterol O-acyltransferase activity;	K00637	E2.3.1.26, SOAT; sterol O-acyltransferase [EC:2.3.1.26]
chr1	179296890	179297136	63	6.85714	10.4796	6.33923	102	179292630	179304640	NM_003101	Intron	+	gi|49533617|ref|NP_003092.4|	2930	0	sterol O-acyltransferase 1 isoform 1 [Homo sapiens]	gi|357430780|ref|NM_003101.5|	6922	0	Homo sapiens sterol O-acyltransferase 1 (SOAT1), transcript variant 1, mRNA	P35610	1133	0	Sterol O-acyltransferase 1	YNR019w	112	3e-24	COG5056	pfam03062	MBOAT	MBOAT, membrane-bound O-acyltransferase family. The MBOAT (membrane bound O-acyl transferase) family of membrane proteins contains a variety of acyltransferase enzymes. A conserved histidine has been suggested to be the active site residue.	GO:0033344|cholesterol efflux;GO:0034435|cholesterol esterification;GO:0042632|cholesterol homeostasis;GO:0008203|cholesterol metabolic process;GO:0010878|cholesterol storage;GO:0010742|macrophage derived foam cell differentiation;GO:0042986|positive regulation of amyloid precursor protein biosynthetic process;GO:0034379|very-low-density lipoprotein particle assembly;	GO:0005783|endoplasmic reticulum;GO:0005789|endoplasmic reticulum membrane;GO:0016021|integral component of membrane;GO:0016020|membrane;	GO:0015485|cholesterol binding;GO:0034736|cholesterol O-acyltransferase activity;GO:0000062|fatty-acyl-CoA binding;GO:0004772|sterol O-acyltransferase activity;	K00637	E2.3.1.26, SOAT; sterol O-acyltransferase [EC:2.3.1.26]
chr1	179296890	179297136	63	6.85714	10.4796	6.33923	102	179263071	179304640	NR_045530	Intron	+	gi|49533617|ref|NP_003092.4|	1534	0	sterol O-acyltransferase 1 isoform 1 [Homo sapiens]	gi|357430785|ref|NR_045530.1|	6841	0	Homo sapiens sterol O-acyltransferase 1 (SOAT1), transcript variant 4, non-coding RNA	P35610	595	0	Sterol O-acyltransferase 1	YNR019w	112	5e-24	COG5056	pfam03062	MBOAT	MBOAT, membrane-bound O-acyltransferase family. The MBOAT (membrane bound O-acyl transferase) family of membrane proteins contains a variety of acyltransferase enzymes. A conserved histidine has been suggested to be the active site residue.	GO:0033344|cholesterol efflux;GO:0034435|cholesterol esterification;GO:0042632|cholesterol homeostasis;GO:0008203|cholesterol metabolic process;GO:0010878|cholesterol storage;GO:0010742|macrophage derived foam cell differentiation;GO:0042986|positive regulation of amyloid precursor protein biosynthetic process;GO:0034379|very-low-density lipoprotein particle assembly;	GO:0005783|endoplasmic reticulum;GO:0005789|endoplasmic reticulum membrane;GO:0016021|integral component of membrane;GO:0016020|membrane;	GO:0015485|cholesterol binding;GO:0034736|cholesterol O-acyltransferase activity;GO:0000062|fatty-acyl-CoA binding;GO:0004772|sterol O-acyltransferase activity;	K00637	E2.3.1.26, SOAT; sterol O-acyltransferase [EC:2.3.1.26]
chr1	179296890	179297136	63	6.85714	10.4796	6.33923	102	179271937	179304640	NM_001252511	Intron	+	gi|49533617|ref|NP_003092.4|	2610	0	sterol O-acyltransferase 1 isoform 1 [Homo sapiens]	gi|357430781|ref|NM_001252511.1|	6863	0	Homo sapiens sterol O-acyltransferase 1 (SOAT1), transcript variant 2, mRNA	P35610	88.2	4e-16	Sterol O-acyltransferase 1	YNR019w	112	3e-24	COG5056	pfam03062	MBOAT	MBOAT, membrane-bound O-acyltransferase family. The MBOAT (membrane bound O-acyl transferase) family of membrane proteins contains a variety of acyltransferase enzymes. A conserved histidine has been suggested to be the active site residue.	GO:0033344|cholesterol efflux;GO:0034435|cholesterol esterification;GO:0042632|cholesterol homeostasis;GO:0008203|cholesterol metabolic process;GO:0010878|cholesterol storage;GO:0010742|macrophage derived foam cell differentiation;GO:0042986|positive regulation of amyloid precursor protein biosynthetic process;GO:0034379|very-low-density lipoprotein particle assembly;	GO:0005783|endoplasmic reticulum;GO:0005789|endoplasmic reticulum membrane;GO:0016021|integral component of membrane;GO:0016020|membrane;	GO:0015485|cholesterol binding;GO:0034736|cholesterol O-acyltransferase activity;GO:0000062|fatty-acyl-CoA binding;GO:0004772|sterol O-acyltransferase activity;	K00637	E2.3.1.26, SOAT; sterol O-acyltransferase [EC:2.3.1.26]
chr1	180366409	180366579	48	5.97826	8.76756	4.82564	139	180283857	180366650	NM_032360	Intron	-	gi|14150169|ref|NP_115736.1|	1412	0	acyl-CoA-binding domain-containing protein 6 [Homo sapiens]	gi|226437572|ref|NM_032360.3|	1616	0	Homo sapiens acyl-CoA binding domain containing 6 (ACBD6), mRNA	Q9BR61	548	0	Acyl-CoA-binding domain-containing protein 6	SPBC1539.06	68.6	5e-13	COG4281	pfam00887	ACBP	Acyl CoA binding protein.	.	GO:0005737|cytoplasm;	GO:0000062|fatty-acyl-CoA binding;GO:0008289|lipid binding;	.	.
chr1	180398270	180398420	29	4.85175	6.50491	2.93885	72	180382606	180399314	NM_032360	Intron	-	gi|14150169|ref|NP_115736.1|	1412	0	acyl-CoA-binding domain-containing protein 6 [Homo sapiens]	gi|226437572|ref|NM_032360.3|	1616	0	Homo sapiens acyl-CoA binding domain containing 6 (ACBD6), mRNA	Q9BR61	548	0	Acyl-CoA-binding domain-containing protein 6	SPBC1539.06	68.6	5e-13	COG4281	pfam00887	ACBP	Acyl CoA binding protein.	.	GO:0005737|cytoplasm;	GO:0000062|fatty-acyl-CoA binding;GO:0008289|lipid binding;	.	.
chr1	182764731	182764900	29	4.90798	6.45312	2.91375	86	182763574	182772832	NM_030769	Intron	+	gi|820999089|ref|XP_012357533.1|	1812	0	PREDICTED: N-acetylneuraminate lyase isoform X1 [Nomascus leucogenys]	gi|318037612|ref|NM_030769.2|	2867	0	Homo sapiens N-acetylneuraminate pyruvate lyase (dihydrodipicolinate synthase) (NPL), transcript variant 1, mRNA	Q9BXD5	638	0	N-acetylneuraminate lyase	YPO3024	193	6e-54	COG0329	pfam00701	DHDPS	Dihydrodipicolinate synthetase family. This family has a TIM barrel structure.	GO:0005975|carbohydrate metabolic process;GO:0019262|N-acetylneuraminate catabolic process;	GO:0005829|cytosol;	GO:0008747|N-acetylneuraminate lyase activity;	K01639	E4.1.3.3, nanA, NPL; N-acetylneuraminate lyase [EC:4.1.3.3]
chr1	182764731	182764900	29	4.90798	6.45312	2.91375	86	182763574	182772832	NM_001200056	Intron	+	gi|820999089|ref|XP_012357533.1|	1510	0	PREDICTED: N-acetylneuraminate lyase isoform X1 [Nomascus leucogenys]	gi|318037608|ref|NM_001200056.1|	1988	0	Homo sapiens N-acetylneuraminate pyruvate lyase (dihydrodipicolinate synthase) (NPL), transcript variant 3, mRNA	Q9BXD5	516	6e-178	N-acetylneuraminate lyase	YPO3024	179	1e-49	COG0329	pfam00701	DHDPS	Dihydrodipicolinate synthetase family. This family has a TIM barrel structure.	GO:0005975|carbohydrate metabolic process;GO:0019262|N-acetylneuraminate catabolic process;	GO:0005829|cytosol;	GO:0008747|N-acetylneuraminate lyase activity;	K01639	E4.1.3.3, nanA, NPL; N-acetylneuraminate lyase [EC:4.1.3.3]
chr1	182764731	182764900	29	4.90798	6.45312	2.91375	86	182763574	182772832	NM_001200052	Intron	+	gi|820999089|ref|XP_012357533.1|	1287	4e-177	PREDICTED: N-acetylneuraminate lyase isoform X1 [Nomascus leucogenys]	gi|318037615|ref|NM_001200052.1|	2782	0	Homo sapiens N-acetylneuraminate pyruvate lyase (dihydrodipicolinate synthase) (NPL), transcript variant 5, mRNA	Q9BXD5	430	6e-159	N-acetylneuraminate lyase	YPO3024	162	6e-43	COG0329	pfam00701	DHDPS	Dihydrodipicolinate synthetase family. This family has a TIM barrel structure.	GO:0005975|carbohydrate metabolic process;GO:0019262|N-acetylneuraminate catabolic process;	GO:0005829|cytosol;	GO:0008747|N-acetylneuraminate lyase activity;	K01639	E4.1.3.3, nanA, NPL; N-acetylneuraminate lyase [EC:4.1.3.3]
chr1	182764731	182764900	29	4.90798	6.45312	2.91375	86	182763574	182772832	NM_001200051	Intron	+	gi|675780304|ref|XP_008976645.1|	1247	6e-166	PREDICTED: N-acetylneuraminate lyase isoform X4 [Pan paniscus]	gi|318037621|ref|NM_001200051.1|	1856	0	Homo sapiens N-acetylneuraminate pyruvate lyase (dihydrodipicolinate synthase) (NPL), transcript variant 4, mRNA	Q9BXD5	408	2e-136	N-acetylneuraminate lyase	YPO3024	147	1e-38	COG0329	pfam00701	DHDPS	Dihydrodipicolinate synthetase family. This family has a TIM barrel structure.	GO:0005975|carbohydrate metabolic process;GO:0019262|N-acetylneuraminate catabolic process;	GO:0005829|cytosol;	GO:0008747|N-acetylneuraminate lyase activity;	K01639	E4.1.3.3, nanA, NPL; N-acetylneuraminate lyase [EC:4.1.3.3]
chr1	182764731	182764900	29	4.90798	6.45312	2.91375	86	182758940	182772832	NM_001200050	Intron	+	gi|318037618|ref|NP_001186979.1|	1563	0	N-acetylneuraminate lyase isoform 2 [Homo sapiens]	gi|318037617|ref|NM_001200050.1|	3027	0	Homo sapiens N-acetylneuraminate pyruvate lyase (dihydrodipicolinate synthase) (NPL), transcript variant 2, mRNA	Q9BXD5	116	2e-26	N-acetylneuraminate lyase	VC1776	125	2e-30	COG0329	pfam00701	DHDPS	Dihydrodipicolinate synthetase family. This family has a TIM barrel structure.	GO:0005975|carbohydrate metabolic process;GO:0019262|N-acetylneuraminate catabolic process;	GO:0005829|cytosol;	GO:0008747|N-acetylneuraminate lyase activity;	K01639	E4.1.3.3, nanA, NPL; N-acetylneuraminate lyase [EC:4.1.3.3]
chr1	183333320	183333488	97	8.29016	14.2044	9.74119	74	183262928	183387317	NM_015039	Intron	-	gi|3413920|dbj|BAA32324.1|	1780	0	KIAA0479 protein [Homo sapiens]	gi|325296948|ref|NM_015039.3|	5560	0	Homo sapiens nicotinamide nucleotide adenylyltransferase 2 (NMNAT2), transcript variant 1, mRNA	Q9BZQ4	619	0	Nicotinamide/nicotinic acid mononucleotide adenylyltransferase 2	YLR328w_2	102	4e-22	COG1057	pfam01467	CTP_transf_2	Cytidylyltransferase. This family includes: Cholinephosphate cytidylyltransferase and Glycerol-3-phosphate cytidylyltransferase.	GO:0034628|'de novo' NAD biosynthetic process from aspartate;GO:0009435|NAD biosynthetic process;GO:0019674|NAD metabolic process;	GO:0005794|Golgi apparatus;GO:0000139|Golgi membrane;GO:0005770|late endosome;GO:0045202|synapse;GO:0005802|trans-Golgi network;	GO:0005524|ATP binding;GO:0000309|nicotinamide-nucleotide adenylyltransferase activity;GO:0004515|nicotinate-nucleotide adenylyltransferase activity;	K06210	NMNAT; nicotinamide mononucleotide adenylyltransferase [EC:2.7.7.1 2.7.7.18]
chr1	185126062	185126295	68	6.82927	11.0684	6.86764	129	185125844	185126116	NM_030934	UTR5	-	gi|163792194|ref|NP_112196.3|	3358	0	TRMT1-like protein isoform 1 [Homo sapiens]	gi|163792193|ref|NM_030934.4|	4407	0	Homo sapiens tRNA methyltransferase 1 homolog (S. cerevisiae)-like (TRMT1L), transcript variant 1, mRNA	Q7Z2T5	1249	0	TRMT1-like protein	MK0154	134	2e-32	COG1867	pfam02005	TRM	N2,N2-dimethylguanosine tRNA methyltransferase. This enzyme EC:2.1.1.32 used S-AdoMet to methylate tRNA. The TRM1 gene of Saccharomyces cerevisiae is necessary for the N2,N2-dimethylguanosine modification of both mitochondrial and cytoplasmic tRNAs. The enzyme is found in both eukaryotes and archaebacteria	GO:0007610|behavior;GO:0008033|tRNA processing;	.	GO:0046872|metal ion binding;GO:0008168|methyltransferase activity;GO:0044822|poly(A) RNA binding;GO:0000049|tRNA binding;	.	.
chr1	185126062	185126295	68	6.82927	11.0684	6.86764	129	185126115	185126230	NM_001202423	UTR5	-	gi|163792194|ref|NP_112196.3|	3304	0	TRMT1-like protein isoform 1 [Homo sapiens]	gi|320461685|ref|NM_001202423.1|	4015	0	Homo sapiens tRNA methyltransferase 1 homolog (S. cerevisiae)-like (TRMT1L), transcript variant 2, mRNA	Q7Z2T5	1231	0	TRMT1-like protein	MK0154	134	2e-32	COG1867	pfam02005	TRM	N2,N2-dimethylguanosine tRNA methyltransferase. This enzyme EC:2.1.1.32 used S-AdoMet to methylate tRNA. The TRM1 gene of Saccharomyces cerevisiae is necessary for the N2,N2-dimethylguanosine modification of both mitochondrial and cytoplasmic tRNAs. The enzyme is found in both eukaryotes and archaebacteria	GO:0007610|behavior;GO:0008033|tRNA processing;	.	GO:0046872|metal ion binding;GO:0008168|methyltransferase activity;GO:0044822|poly(A) RNA binding;GO:0000049|tRNA binding;	.	.
chr1	185126062	185126295	68	6.82927	11.0684	6.86764	129	185126191	185126296	NM_001105518	UTR5	+	gi|157502207|ref|NP_060143.4|	4650	0	transcriptional protein SWT1 [Homo sapiens]	gi|157502208|ref|NM_001105518.1|	3795	0	Homo sapiens SWT1 RNA endoribonuclease homolog (S. cerevisiae) (SWT1), transcript variant 2, mRNA	Q5T5J6	1791	0	Transcriptional protein SWT1	.	.	.	.	pfam13638	PIN_4	PIN domain. Members of this family of bacterial domains are predicted to be RNases (from similarities to 5'-exonucleases).	GO:0042384|cilium assembly;GO:0002576|platelet degranulation;GO:0048661|positive regulation of smooth muscle cell proliferation;GO:0032310|prostaglandin secretion;GO:0042493|response to drug;GO:0014070|response to organic cyclic compound;GO:0010243|response to organonitrogen compound;GO:0055085|transmembrane transport;	GO:0016323|basolateral plasma membrane;GO:0016021|integral component of membrane;GO:0016020|membrane;GO:0005886|plasma membrane;GO:0031088|platelet dense granule membrane;	GO:0016404|15-hydroxyprostaglandin dehydrogenase (NAD+) activity;GO:0005524|ATP binding;GO:0015662|ATPase activity, coupled to transmembrane movement of ions, phosphorylative mechanism;GO:0043225|anion transmembrane-transporting ATPase activity;	.	.
chr1	185126062	185126295	68	6.82927	11.0684	6.86764	129	185126290	185126446	NM_017673	UTR5	+	gi|157502207|ref|NP_060143.4|	4648	0	transcriptional protein SWT1 [Homo sapiens]	gi|157502206|ref|NM_017673.6|	3846	0	Homo sapiens SWT1 RNA endoribonuclease homolog (S. cerevisiae) (SWT1), transcript variant 1, mRNA	Q5T5J6	1792	0	Transcriptional protein SWT1	.	.	.	.	pfam13638	PIN_4	PIN domain. Members of this family of bacterial domains are predicted to be RNases (from similarities to 5'-exonucleases).	GO:0031032|actomyosin structure organization;GO:0070588|calcium ion transmembrane transport;GO:0016340|calcium-dependent cell-matrix adhesion;GO:0010961|cellular magnesium ion homeostasis;GO:0070266|necroptotic process;GO:0046777|protein autophosphorylation;GO:0051262|protein tetramerization;	GO:0016021|integral component of membrane;GO:0005886|plasma membrane;GO:0001726|ruffle;	GO:0005524|ATP binding;GO:0005262|calcium channel activity;GO:0046872|metal ion binding;GO:0004674|protein serine/threonine kinase activity;	.	.
chr1	185126062	185126295	68	6.82927	11.0684	6.86764	129	185124191	185126191	NM_001105518	Promoter	+	gi|157502207|ref|NP_060143.4|	4650	0	transcriptional protein SWT1 [Homo sapiens]	gi|157502208|ref|NM_001105518.1|	3795	0	Homo sapiens SWT1 RNA endoribonuclease homolog (S. cerevisiae) (SWT1), transcript variant 2, mRNA	Q5T5J6	1791	0	Transcriptional protein SWT1	.	.	.	.	pfam13638	PIN_4	PIN domain. Members of this family of bacterial domains are predicted to be RNases (from similarities to 5'-exonucleases).	GO:0042384|cilium assembly;GO:0002576|platelet degranulation;GO:0048661|positive regulation of smooth muscle cell proliferation;GO:0032310|prostaglandin secretion;GO:0042493|response to drug;GO:0014070|response to organic cyclic compound;GO:0010243|response to organonitrogen compound;GO:0055085|transmembrane transport;	GO:0016323|basolateral plasma membrane;GO:0016021|integral component of membrane;GO:0016020|membrane;GO:0005886|plasma membrane;GO:0031088|platelet dense granule membrane;	GO:0016404|15-hydroxyprostaglandin dehydrogenase (NAD+) activity;GO:0005524|ATP binding;GO:0015662|ATPase activity, coupled to transmembrane movement of ions, phosphorylative mechanism;GO:0043225|anion transmembrane-transporting ATPase activity;	.	.
chr1	185126062	185126295	68	6.82927	11.0684	6.86764	129	185124290	185126290	NM_017673	Promoter	+	gi|157502207|ref|NP_060143.4|	4648	0	transcriptional protein SWT1 [Homo sapiens]	gi|157502206|ref|NM_017673.6|	3846	0	Homo sapiens SWT1 RNA endoribonuclease homolog (S. cerevisiae) (SWT1), transcript variant 1, mRNA	Q5T5J6	1792	0	Transcriptional protein SWT1	.	.	.	.	pfam13638	PIN_4	PIN domain. Members of this family of bacterial domains are predicted to be RNases (from similarities to 5'-exonucleases).	GO:0031032|actomyosin structure organization;GO:0070588|calcium ion transmembrane transport;GO:0016340|calcium-dependent cell-matrix adhesion;GO:0010961|cellular magnesium ion homeostasis;GO:0070266|necroptotic process;GO:0046777|protein autophosphorylation;GO:0051262|protein tetramerization;	GO:0016021|integral component of membrane;GO:0005886|plasma membrane;GO:0001726|ruffle;	GO:0005524|ATP binding;GO:0005262|calcium channel activity;GO:0046872|metal ion binding;GO:0004674|protein serine/threonine kinase activity;	.	.
chr1	185126062	185126295	68	6.82927	11.0684	6.86764	129	185126116	185128116	NM_030934	Promoter	-	gi|163792194|ref|NP_112196.3|	3358	0	TRMT1-like protein isoform 1 [Homo sapiens]	gi|163792193|ref|NM_030934.4|	4407	0	Homo sapiens tRNA methyltransferase 1 homolog (S. cerevisiae)-like (TRMT1L), transcript variant 1, mRNA	Q7Z2T5	1249	0	TRMT1-like protein	MK0154	134	2e-32	COG1867	pfam02005	TRM	N2,N2-dimethylguanosine tRNA methyltransferase. This enzyme EC:2.1.1.32 used S-AdoMet to methylate tRNA. The TRM1 gene of Saccharomyces cerevisiae is necessary for the N2,N2-dimethylguanosine modification of both mitochondrial and cytoplasmic tRNAs. The enzyme is found in both eukaryotes and archaebacteria	GO:0007610|behavior;GO:0008033|tRNA processing;	.	GO:0046872|metal ion binding;GO:0008168|methyltransferase activity;GO:0044822|poly(A) RNA binding;GO:0000049|tRNA binding;	.	.
chr1	185126062	185126295	68	6.82927	11.0684	6.86764	129	185126230	185128230	NM_001202423	Promoter	-	gi|163792194|ref|NP_112196.3|	3304	0	TRMT1-like protein isoform 1 [Homo sapiens]	gi|320461685|ref|NM_001202423.1|	4015	0	Homo sapiens tRNA methyltransferase 1 homolog (S. cerevisiae)-like (TRMT1L), transcript variant 2, mRNA	Q7Z2T5	1231	0	TRMT1-like protein	MK0154	134	2e-32	COG1867	pfam02005	TRM	N2,N2-dimethylguanosine tRNA methyltransferase. This enzyme EC:2.1.1.32 used S-AdoMet to methylate tRNA. The TRM1 gene of Saccharomyces cerevisiae is necessary for the N2,N2-dimethylguanosine modification of both mitochondrial and cytoplasmic tRNAs. The enzyme is found in both eukaryotes and archaebacteria	GO:0007610|behavior;GO:0008033|tRNA processing;	.	GO:0046872|metal ion binding;GO:0008168|methyltransferase activity;GO:0044822|poly(A) RNA binding;GO:0000049|tRNA binding;	.	.
chr1	185126062	185126295	68	6.82927	11.0684	6.86764	129	185125609	185126116	NM_030934	Exon	-	gi|163792194|ref|NP_112196.3|	3358	0	TRMT1-like protein isoform 1 [Homo sapiens]	gi|163792193|ref|NM_030934.4|	4407	0	Homo sapiens tRNA methyltransferase 1 homolog (S. cerevisiae)-like (TRMT1L), transcript variant 1, mRNA	Q7Z2T5	1249	0	TRMT1-like protein	MK0154	134	2e-32	COG1867	pfam02005	TRM	N2,N2-dimethylguanosine tRNA methyltransferase. This enzyme EC:2.1.1.32 used S-AdoMet to methylate tRNA. The TRM1 gene of Saccharomyces cerevisiae is necessary for the N2,N2-dimethylguanosine modification of both mitochondrial and cytoplasmic tRNAs. The enzyme is found in both eukaryotes and archaebacteria	GO:0007610|behavior;GO:0008033|tRNA processing;	.	GO:0046872|metal ion binding;GO:0008168|methyltransferase activity;GO:0044822|poly(A) RNA binding;GO:0000049|tRNA binding;	.	.
chr1	185126062	185126295	68	6.82927	11.0684	6.86764	129	185126115	185126230	NM_001202423	Exon	-	gi|163792194|ref|NP_112196.3|	3304	0	TRMT1-like protein isoform 1 [Homo sapiens]	gi|320461685|ref|NM_001202423.1|	4015	0	Homo sapiens tRNA methyltransferase 1 homolog (S. cerevisiae)-like (TRMT1L), transcript variant 2, mRNA	Q7Z2T5	1231	0	TRMT1-like protein	MK0154	134	2e-32	COG1867	pfam02005	TRM	N2,N2-dimethylguanosine tRNA methyltransferase. This enzyme EC:2.1.1.32 used S-AdoMet to methylate tRNA. The TRM1 gene of Saccharomyces cerevisiae is necessary for the N2,N2-dimethylguanosine modification of both mitochondrial and cytoplasmic tRNAs. The enzyme is found in both eukaryotes and archaebacteria	GO:0007610|behavior;GO:0008033|tRNA processing;	.	GO:0046872|metal ion binding;GO:0008168|methyltransferase activity;GO:0044822|poly(A) RNA binding;GO:0000049|tRNA binding;	.	.
chr1	185126062	185126295	68	6.82927	11.0684	6.86764	129	185126191	185126296	NM_001105518	Exon	+	gi|157502207|ref|NP_060143.4|	4650	0	transcriptional protein SWT1 [Homo sapiens]	gi|157502208|ref|NM_001105518.1|	3795	0	Homo sapiens SWT1 RNA endoribonuclease homolog (S. cerevisiae) (SWT1), transcript variant 2, mRNA	Q5T5J6	1791	0	Transcriptional protein SWT1	.	.	.	.	pfam13638	PIN_4	PIN domain. Members of this family of bacterial domains are predicted to be RNases (from similarities to 5'-exonucleases).	GO:0042384|cilium assembly;GO:0002576|platelet degranulation;GO:0048661|positive regulation of smooth muscle cell proliferation;GO:0032310|prostaglandin secretion;GO:0042493|response to drug;GO:0014070|response to organic cyclic compound;GO:0010243|response to organonitrogen compound;GO:0055085|transmembrane transport;	GO:0016323|basolateral plasma membrane;GO:0016021|integral component of membrane;GO:0016020|membrane;GO:0005886|plasma membrane;GO:0031088|platelet dense granule membrane;	GO:0016404|15-hydroxyprostaglandin dehydrogenase (NAD+) activity;GO:0005524|ATP binding;GO:0015662|ATPase activity, coupled to transmembrane movement of ions, phosphorylative mechanism;GO:0043225|anion transmembrane-transporting ATPase activity;	.	.
chr1	185126062	185126295	68	6.82927	11.0684	6.86764	129	185126290	185126446	NM_017673	Exon	+	gi|157502207|ref|NP_060143.4|	4648	0	transcriptional protein SWT1 [Homo sapiens]	gi|157502206|ref|NM_017673.6|	3846	0	Homo sapiens SWT1 RNA endoribonuclease homolog (S. cerevisiae) (SWT1), transcript variant 1, mRNA	Q5T5J6	1792	0	Transcriptional protein SWT1	.	.	.	.	pfam13638	PIN_4	PIN domain. Members of this family of bacterial domains are predicted to be RNases (from similarities to 5'-exonucleases).	GO:0031032|actomyosin structure organization;GO:0070588|calcium ion transmembrane transport;GO:0016340|calcium-dependent cell-matrix adhesion;GO:0010961|cellular magnesium ion homeostasis;GO:0070266|necroptotic process;GO:0046777|protein autophosphorylation;GO:0051262|protein tetramerization;	GO:0016021|integral component of membrane;GO:0005886|plasma membrane;GO:0001726|ruffle;	GO:0005524|ATP binding;GO:0005262|calcium channel activity;GO:0046872|metal ion binding;GO:0004674|protein serine/threonine kinase activity;	.	.
chr1	185126062	185126295	68	6.82927	11.0684	6.86764	129	185121067	185126115	NM_001202423	Intron	-	gi|163792194|ref|NP_112196.3|	3304	0	TRMT1-like protein isoform 1 [Homo sapiens]	gi|320461685|ref|NM_001202423.1|	4015	0	Homo sapiens tRNA methyltransferase 1 homolog (S. cerevisiae)-like (TRMT1L), transcript variant 2, mRNA	Q7Z2T5	1231	0	TRMT1-like protein	MK0154	134	2e-32	COG1867	pfam02005	TRM	N2,N2-dimethylguanosine tRNA methyltransferase. This enzyme EC:2.1.1.32 used S-AdoMet to methylate tRNA. The TRM1 gene of Saccharomyces cerevisiae is necessary for the N2,N2-dimethylguanosine modification of both mitochondrial and cytoplasmic tRNAs. The enzyme is found in both eukaryotes and archaebacteria	GO:0007610|behavior;GO:0008033|tRNA processing;	.	GO:0046872|metal ion binding;GO:0008168|methyltransferase activity;GO:0044822|poly(A) RNA binding;GO:0000049|tRNA binding;	.	.
chr1	185537639	185537883	36	5.26316	7.37141	3.6411	107	185532460	185595623	NR_110793	Intron	-	gi|119611602|gb|EAW91196.1|	142	7e-15	hCG2040828, partial [Homo sapiens]	gi|588480571|ref|NR_110793.1|	603	0	Homo sapiens long intergenic non-protein coding RNA 1350 (LINC01350), long non-coding RNA	.	.	.	.	.	.	.	.	pfam12013	DUF3505	Protein of unknown function (DUF3505). This family of proteins is functionally uncharacterized. This protein is found in eukaryotes. Proteins in this family are typically between 247 to 1018 amino acids in length. This region contains two segments that are likely to be C2H2 zinc binding domains.	.	.	.	.	.
chr1	186344422	186344604	76	7.109	11.8876	7.60873	84	186344160	186344457	NM_003292	UTR5	-	gi|397489245|ref|XP_003815642.1|	10091	0	PREDICTED: nucleoprotein TPR [Pan paniscus]	gi|114155141|ref|NM_003292.2|	9706	0	Homo sapiens translocated promoter region, nuclear basket protein (TPR), mRNA	P12270	3846	0	Nucleoprotein TPR	.	.	.	.	pfam07926	TPR_MLP1_2	TPR/MLP1/MLP2-like protein. The sequences featured in this family are similar to a region of human TPR protein and to yeast myosin-like proteins 1 (MLP1) and 2 (MLP2). These proteins share a number of features; for example, they all have coiled-coil regions and all three are associated with nuclear pores. TPR is thought to be a component of nuclear pore complex- attached intra-nuclear filaments, …	GO:0051301|cell division;GO:0034605|cellular response to heat;GO:0035457|cellular response to interferon-alpha;GO:0031047|gene silencing by RNA;GO:0075733|intracellular transport of virus;GO:0000189|MAPK import into nucleus;GO:0007067|mitotic nuclear division;GO:0007077|mitotic nuclear envelope disassembly;GO:0007094|mitotic spindle assembly checkpoint;GO:0006406|mRNA export from nucleus;GO:00319…	GO:0005737|cytoplasm;GO:0005868|cytoplasmic dynein complex;GO:0019898|extrinsic component of membrane;GO:0000776|kinetochore;GO:0072686|mitotic spindle;GO:0005635|nuclear envelope;GO:0042405|nuclear inclusion body;GO:0031965|nuclear membrane;GO:0034399|nuclear periphery;GO:0005643|nuclear pore;GO:0044615|nuclear pore nuclear basket;GO:0005654|nucleoplasm;GO:0005634|nucleus;	GO:0003682|chromatin binding;GO:0070840|dynein complex binding;GO:0031072|heat shock protein binding;GO:0051019|mitogen-activated protein kinase binding;GO:0003729|mRNA binding;GO:0005487|nucleocytoplasmic transporter activity;GO:0044822|poly(A) RNA binding;GO:0042803|protein homodimerization activity;GO:0015631|tubulin binding;	K09291	TPR, MLP1, MLP2; nucleoprotein TPR
chr1	186344422	186344604	76	7.109	11.8876	7.60873	84	186342889	186344889	NM_017847	Promoter	+	gi|57527756|ref|NP_060317.3|	2450	0	protein odr-4 homolog isoform 1 [Homo sapiens]	gi|256000756|ref|NM_017847.5|	3896	0	Homo sapiens chromosome 1 open reading frame 27 (C1orf27), transcript variant 1, mRNA	Q5SWX8	948	0	Protein odr-4 homolog	.	.	.	.	pfam14778	ODR4-like	Olfactory receptor 4-like. In C.elegans, odr-4 and odr-8 are required for localizing a subset of odorant GPCRs to the cilia of olfactory neurons. Olfactory receptors (ORs) are synthesized in endoplasmic reticulum of the olfactory neurons, trafficked to the cell surface membrane and transported to the tip of the olfactory cilium, where they bind with odorants. Various accessory proteins are requir…	.	GO:0016021|integral component of membrane;	.	.	.
chr1	186344422	186344604	76	7.109	11.8876	7.60873	84	186342889	186344889	NM_001164246	Promoter	+	gi|256000760|ref|NP_001157718.1|	2281	0	protein odr-4 homolog isoform 3 [Homo sapiens]	gi|256000759|ref|NM_001164246.1|	3800	0	Homo sapiens chromosome 1 open reading frame 27 (C1orf27), transcript variant 3, mRNA	Q5SWX8	843	0	Protein odr-4 homolog	.	.	.	.	pfam14778	ODR4-like	Olfactory receptor 4-like. In C.elegans, odr-4 and odr-8 are required for localizing a subset of odorant GPCRs to the cilia of olfactory neurons. Olfactory receptors (ORs) are synthesized in endoplasmic reticulum of the olfactory neurons, trafficked to the cell surface membrane and transported to the tip of the olfactory cilium, where they bind with odorants. Various accessory proteins are requir…	.	GO:0016021|integral component of membrane;	.	.	.
chr1	186344422	186344604	76	7.109	11.8876	7.60873	84	186342889	186344889	NM_001164245	Promoter	+	gi|256000758|ref|NP_001157717.1|	2325	0	protein odr-4 homolog isoform 2 [Homo sapiens]	gi|256000757|ref|NM_001164245.1|	3827	0	Homo sapiens chromosome 1 open reading frame 27 (C1orf27), transcript variant 2, mRNA	Q5SWX8	865	0	Protein odr-4 homolog	.	.	.	.	pfam14778	ODR4-like	Olfactory receptor 4-like. In C.elegans, odr-4 and odr-8 are required for localizing a subset of odorant GPCRs to the cilia of olfactory neurons. Olfactory receptors (ORs) are synthesized in endoplasmic reticulum of the olfactory neurons, trafficked to the cell surface membrane and transported to the tip of the olfactory cilium, where they bind with odorants. Various accessory proteins are requir…	.	GO:0016021|integral component of membrane;	.	.	.
chr1	186344422	186344604	76	7.109	11.8876	7.60873	84	186344457	186346457	NM_003292	Promoter	-	gi|397489245|ref|XP_003815642.1|	10091	0	PREDICTED: nucleoprotein TPR [Pan paniscus]	gi|114155141|ref|NM_003292.2|	9706	0	Homo sapiens translocated promoter region, nuclear basket protein (TPR), mRNA	P12270	3846	0	Nucleoprotein TPR	.	.	.	.	pfam07926	TPR_MLP1_2	TPR/MLP1/MLP2-like protein. The sequences featured in this family are similar to a region of human TPR protein and to yeast myosin-like proteins 1 (MLP1) and 2 (MLP2). These proteins share a number of features; for example, they all have coiled-coil regions and all three are associated with nuclear pores. TPR is thought to be a component of nuclear pore complex- attached intra-nuclear filaments, …	GO:0051301|cell division;GO:0034605|cellular response to heat;GO:0035457|cellular response to interferon-alpha;GO:0031047|gene silencing by RNA;GO:0075733|intracellular transport of virus;GO:0000189|MAPK import into nucleus;GO:0007067|mitotic nuclear division;GO:0007077|mitotic nuclear envelope disassembly;GO:0007094|mitotic spindle assembly checkpoint;GO:0006406|mRNA export from nucleus;GO:00319…	GO:0005737|cytoplasm;GO:0005868|cytoplasmic dynein complex;GO:0019898|extrinsic component of membrane;GO:0000776|kinetochore;GO:0072686|mitotic spindle;GO:0005635|nuclear envelope;GO:0042405|nuclear inclusion body;GO:0031965|nuclear membrane;GO:0034399|nuclear periphery;GO:0005643|nuclear pore;GO:0044615|nuclear pore nuclear basket;GO:0005654|nucleoplasm;GO:0005634|nucleus;	GO:0003682|chromatin binding;GO:0070840|dynein complex binding;GO:0031072|heat shock protein binding;GO:0051019|mitogen-activated protein kinase binding;GO:0003729|mRNA binding;GO:0005487|nucleocytoplasmic transporter activity;GO:0044822|poly(A) RNA binding;GO:0042803|protein homodimerization activity;GO:0015631|tubulin binding;	K09291	TPR, MLP1, MLP2; nucleoprotein TPR
chr1	186344422	186344604	76	7.109	11.8876	7.60873	84	186344009	186344457	NM_003292	Exon	-	gi|397489245|ref|XP_003815642.1|	10091	0	PREDICTED: nucleoprotein TPR [Pan paniscus]	gi|114155141|ref|NM_003292.2|	9706	0	Homo sapiens translocated promoter region, nuclear basket protein (TPR), mRNA	P12270	3846	0	Nucleoprotein TPR	.	.	.	.	pfam07926	TPR_MLP1_2	TPR/MLP1/MLP2-like protein. The sequences featured in this family are similar to a region of human TPR protein and to yeast myosin-like proteins 1 (MLP1) and 2 (MLP2). These proteins share a number of features; for example, they all have coiled-coil regions and all three are associated with nuclear pores. TPR is thought to be a component of nuclear pore complex- attached intra-nuclear filaments, …	GO:0051301|cell division;GO:0034605|cellular response to heat;GO:0035457|cellular response to interferon-alpha;GO:0031047|gene silencing by RNA;GO:0075733|intracellular transport of virus;GO:0000189|MAPK import into nucleus;GO:0007067|mitotic nuclear division;GO:0007077|mitotic nuclear envelope disassembly;GO:0007094|mitotic spindle assembly checkpoint;GO:0006406|mRNA export from nucleus;GO:00319…	GO:0005737|cytoplasm;GO:0005868|cytoplasmic dynein complex;GO:0019898|extrinsic component of membrane;GO:0000776|kinetochore;GO:0072686|mitotic spindle;GO:0005635|nuclear envelope;GO:0042405|nuclear inclusion body;GO:0031965|nuclear membrane;GO:0034399|nuclear periphery;GO:0005643|nuclear pore;GO:0044615|nuclear pore nuclear basket;GO:0005654|nucleoplasm;GO:0005634|nucleus;	GO:0003682|chromatin binding;GO:0070840|dynein complex binding;GO:0031072|heat shock protein binding;GO:0051019|mitogen-activated protein kinase binding;GO:0003729|mRNA binding;GO:0005487|nucleocytoplasmic transporter activity;GO:0044822|poly(A) RNA binding;GO:0042803|protein homodimerization activity;GO:0015631|tubulin binding;	K09291	TPR, MLP1, MLP2; nucleoprotein TPR
chr1	186797703	186797870	52	6.07595	9.20206	5.2039	77	186796031	186798031	NM_024420	Promoter	+	gi|767909562|ref|XP_011507944.1|	3968	0	PREDICTED: cytosolic phospholipase A2 isoform X1 [Homo sapiens]	gi|113722110|ref|NM_024420.2|	2925	0	Homo sapiens phospholipase A2, group IVA (cytosolic, calcium-dependent) (PLA2G4A), mRNA	P47712	1533	0	Cytosolic phospholipase A2	.	.	.	.	pfam01735	PLA2_B	Lysophospholipase catalytic domain. This family consists of Lysophospholipase / phospholipase B EC:3.1.1.5 and cytosolic phospholipase A2 EC:3.1.4 which also has a C2 domain pfam00168. Phospholipase B enzymes catalyse the release of fatty acids from lysophsopholipids and are capable in vitro of hydrolysing all phospholipids extractable form yeast cells. Cytosolic phospholipase A2 associates with …	GO:0019369|arachidonic acid metabolic process;GO:0050482|arachidonic acid secretion;GO:0035965|cardiolipin acyl-chain remodeling;GO:0071236|cellular response to antibiotic;GO:0046456|icosanoid biosynthetic process;GO:0006690|icosanoid metabolic process;GO:0006654|phosphatidic acid biosynthetic process;GO:0036151|phosphatidylcholine acyl-chain remodeling;GO:0036152|phosphatidylethanolamine acyl-ch…	GO:0005737|cytoplasm;GO:0016023|cytoplasmic membrane-bounded vesicle;GO:0005829|cytosol;GO:0005789|endoplasmic reticulum membrane;GO:0005794|Golgi apparatus;GO:0005743|mitochondrial inner membrane;	GO:0005509|calcium ion binding;GO:0047498|calcium-dependent phospholipase A2 activity;GO:0005544|calcium-dependent phospholipid binding;GO:0004622|lysophospholipase activity;GO:0008970|phosphatidylcholine 1-acylhydrolase activity;GO:0004623|phospholipase A2 activity;	K16342	PLA2G4, CPLA2; cytosolic phospholipase A2 [EC:3.1.1.4]
chr1	186797703	186797870	52	6.07595	9.20206	5.2039	77	186796031	186798031	NM_001311193	Promoter	+	gi|194381056|dbj|BAG64096.1|	3631	0	unnamed protein product [Homo sapiens]	gi|426333080|ref|XM_004028066.1|	2619	0	PREDICTED: Gorilla gorilla gorilla phospholipase A2, group IVA (cytosolic, calcium-dependent), transcript variant 2 (PLA2G4A), mRNA	P47712	1266	0	Cytosolic phospholipase A2	.	.	.	.	pfam01735	PLA2_B	Lysophospholipase catalytic domain. This family consists of Lysophospholipase / phospholipase B EC:3.1.1.5 and cytosolic phospholipase A2 EC:3.1.4 which also has a C2 domain pfam00168. Phospholipase B enzymes catalyse the release of fatty acids from lysophsopholipids and are capable in vitro of hydrolysing all phospholipids extractable form yeast cells. Cytosolic phospholipase A2 associates with …	GO:0019369|arachidonic acid metabolic process;GO:0050482|arachidonic acid secretion;GO:0035965|cardiolipin acyl-chain remodeling;GO:0071236|cellular response to antibiotic;GO:0046456|icosanoid biosynthetic process;GO:0006690|icosanoid metabolic process;GO:0006654|phosphatidic acid biosynthetic process;GO:0036151|phosphatidylcholine acyl-chain remodeling;GO:0036152|phosphatidylethanolamine acyl-ch…	GO:0005737|cytoplasm;GO:0016023|cytoplasmic membrane-bounded vesicle;GO:0005829|cytosol;GO:0005789|endoplasmic reticulum membrane;GO:0005794|Golgi apparatus;GO:0005743|mitochondrial inner membrane;	GO:0005509|calcium ion binding;GO:0047498|calcium-dependent phospholipase A2 activity;GO:0005544|calcium-dependent phospholipid binding;GO:0004622|lysophospholipase activity;GO:0008970|phosphatidylcholine 1-acylhydrolase activity;GO:0004623|phospholipase A2 activity;	K16342	PLA2G4, CPLA2; cytosolic phospholipase A2 [EC:3.1.1.4]
chr1	190172838	190172991	73	6.96056	11.647	7.38981	77	190130020	190195211	NM_001317188	Intron	-	gi|767909126|ref|XP_011507778.1|	3591	0	PREDICTED: BMP/retinoic acid-inducible neural-specific protein 3 isoform X4 [Homo sapiens]	gi|635131884|ref|XM_007989138.1|	2547	0	PREDICTED: Chlorocebus sabaeus bone morphogenetic protein/retinoic acid inducible neural-specific 3 (BRINP3), transcript variant X9, mRNA	Q76B58	170	2e-42	BMP/retinoic acid-inducible neural-specific protein 3	.	.	.	.	pfam03302	VSP	Giardia variant-specific surface protein.	GO:0007050|cell cycle arrest;GO:0071300|cellular response to retinoic acid;GO:0045930|negative regulation of mitotic cell cycle;GO:0045666|positive regulation of neuron differentiation;	GO:0030425|dendrite;GO:0005783|endoplasmic reticulum;GO:0005576|extracellular region;GO:0005739|mitochondrion;GO:0043025|neuronal cell body;	.	.	.
chr1	190172838	190172991	73	6.96056	11.647	7.38981	77	190130020	190195211	NM_199051	Intron	-	gi|39979638|ref|NP_950252.1|	4142	0	BMP/retinoic acid-inducible neural-specific protein 3 precursor [Homo sapiens]	gi|544399007|ref|XM_005540259.1|	2954	0	PREDICTED: Macaca fascicularis family with sequence similarity 5, member C (FAM5C), transcript variant X1, mRNA	Q76B58	1600	0	BMP/retinoic acid-inducible neural-specific protein 3	.	.	.	.	pfam01823	MACPF	MAC/Perforin domain. The membrane-attack complex (MAC) of the complement system forms transmembrane channels. These channels disrupt the phospholipid bilayer of target cells, leading to cell lysis and death. A number of proteins participate in the assembly of the MAC. Freshly activated C5b binds to C6 to form a C5b-6 complex, then to C7 forming the C5b-7 complex. The C5b-7 complex binds to C8, wh…	GO:0007050|cell cycle arrest;GO:0071300|cellular response to retinoic acid;GO:0045930|negative regulation of mitotic cell cycle;GO:0045666|positive regulation of neuron differentiation;	GO:0030425|dendrite;GO:0005783|endoplasmic reticulum;GO:0005576|extracellular region;GO:0005739|mitochondrion;GO:0043025|neuronal cell body;	.	.	.
chr1	190334605	190334849	59	5.96421	10.0253	5.93065	134	190234185	190423784	NM_001317188	Intron	-	gi|767909126|ref|XP_011507778.1|	3591	0	PREDICTED: BMP/retinoic acid-inducible neural-specific protein 3 isoform X4 [Homo sapiens]	gi|635131884|ref|XM_007989138.1|	2547	0	PREDICTED: Chlorocebus sabaeus bone morphogenetic protein/retinoic acid inducible neural-specific 3 (BRINP3), transcript variant X9, mRNA	Q76B58	170	2e-42	BMP/retinoic acid-inducible neural-specific protein 3	.	.	.	.	pfam03302	VSP	Giardia variant-specific surface protein.	GO:0007050|cell cycle arrest;GO:0071300|cellular response to retinoic acid;GO:0045930|negative regulation of mitotic cell cycle;GO:0045666|positive regulation of neuron differentiation;	GO:0030425|dendrite;GO:0005783|endoplasmic reticulum;GO:0005576|extracellular region;GO:0005739|mitochondrion;GO:0043025|neuronal cell body;	.	.	.
chr1	190334605	190334849	59	5.96421	10.0253	5.93065	134	190250880	190423784	NM_199051	Intron	-	gi|39979638|ref|NP_950252.1|	4142	0	BMP/retinoic acid-inducible neural-specific protein 3 precursor [Homo sapiens]	gi|544399007|ref|XM_005540259.1|	2954	0	PREDICTED: Macaca fascicularis family with sequence similarity 5, member C (FAM5C), transcript variant X1, mRNA	Q76B58	1600	0	BMP/retinoic acid-inducible neural-specific protein 3	.	.	.	.	pfam01823	MACPF	MAC/Perforin domain. The membrane-attack complex (MAC) of the complement system forms transmembrane channels. These channels disrupt the phospholipid bilayer of target cells, leading to cell lysis and death. A number of proteins participate in the assembly of the MAC. Freshly activated C5b binds to C6 to form a C5b-6 complex, then to C7 forming the C5b-7 complex. The C5b-7 complex binds to C8, wh…	GO:0007050|cell cycle arrest;GO:0071300|cellular response to retinoic acid;GO:0045930|negative regulation of mitotic cell cycle;GO:0045666|positive regulation of neuron differentiation;	GO:0030425|dendrite;GO:0005783|endoplasmic reticulum;GO:0005576|extracellular region;GO:0005739|mitochondrion;GO:0043025|neuronal cell body;	.	.	.
chr1	190663991	190664159	86	7.32759	13.0417	8.66552	83	190594163	190707567	NR_033922	Intron	+	gi|694919214|ref|XP_009450650.1|	230	8e-19	PREDICTED: protein GVQW1-like [Pan troglodytes]	gi|551898846|tpe|HG493032.1|	2216	0	TPA: Homo sapiens long non-coding RNA OTTHUMT00000086305.1 (RP11-463J7.2 gene), lincRNA	Q6B4Z3	70.9	3e-11	Histone demethylase UTY	.	.	.	.	pfam13900	GVQW	Putative binding domain. This short domain is often found nested inside other longer domains. The function is not known, but the domain carries a highly conserved GVQW motif. The members are rich in proline and cysteine. This may be a binding domain.	GO:0010468|regulation of gene expression;	GO:0005634|nucleus;	GO:0051213|dioxygenase activity;GO:0071558|histone demethylase activity (H3-K27 specific);GO:0046872|metal ion binding;	K11447	UTX, UTY; histone demethylase [EC:1.14.11.-]
chr1	190698382	190698922	66	5.9754	10.7837	6.60853	123	190594163	190707567	NR_033922	Intron	+	gi|694919214|ref|XP_009450650.1|	230	8e-19	PREDICTED: protein GVQW1-like [Pan troglodytes]	gi|551898846|tpe|HG493032.1|	2216	0	TPA: Homo sapiens long non-coding RNA OTTHUMT00000086305.1 (RP11-463J7.2 gene), lincRNA	Q6B4Z3	70.9	3e-11	Histone demethylase UTY	.	.	.	.	pfam13900	GVQW	Putative binding domain. This short domain is often found nested inside other longer domains. The function is not known, but the domain carries a highly conserved GVQW motif. The members are rich in proline and cysteine. This may be a binding domain.	GO:0010468|regulation of gene expression;	GO:0005634|nucleus;	GO:0051213|dioxygenase activity;GO:0071558|histone demethylase activity (H3-K27 specific);GO:0046872|metal ion binding;	K11447	UTX, UTY; histone demethylase [EC:1.14.11.-]
[truncated: 6,759 more rows]

## Sheet: SLE-2
Chr	PeakStart	PeakEnd	PeakScore	PeakFoldEnrichment	minusLOG10(pvalue)	minusLOG10(qvalue)	Summit	GeneStart	GeneEnd	GeneID	Element	Strand	NR:Seq-id	NR:Score	NR:Evalue	NR:Description	NT:Seq-id	NT:Score	NT:Evalue	NT:Description	Uniprot:UniProtKB-AC	Uniprot:Score	Uniprot:Evalue	Uniprot:Description	COG:gene	COG:Score	COG:Eval	COG:num	Pfam:pfam_ID	Pfam:pfam_Name	Pfam:pfam_Description	GO:biological_process	GO:cellular_component	GO:molecular_function	KEGG:KO	KEGG:Description
[truncated: 6,626 more rows]

[truncated: 4 more sheets: CTR-1, CTR-2, summary_of_peaks, Alignment_Stat]
