# Supplementary material for: Capturing 3D Chromatin Maps of Human Primary Monocytes: Insights From High-Resolution Hi-C
Source: Front Immunol. 2022 Mar 3;13:837336. doi: 10.3389/fimmu.2022.837336 (PMC8927851; doi:10.3389/fimmu.2022.837336)
Supplement: Supplementary Data Sheet 3 — Full results of ChIP-seq. [file DataSheet_3.xlsx]

## Sheet: CTR-2_H3K4me3
chr	start	end	length	summit	pileup	minusLOG10(pvalue)	fold_enrichment	minusLOG10(qvalue)
chr9	131936820	131937400	581	131937227	6	9.57252	6.09907	6.24256
chr19	48112498	48113487	990	48112654	9	17.2805	9.21346	12.7919
chr7	134895800	134896253	454	134896035	5	9.3013	5.52808	5.999
chr12	81330390	81331172	783	81330830	9	14.9238	8.71296	10.9468
chr11	67272239	67273028	790	67272669	6	11.2158	6.44942	7.64813
chr15	74287864	74288078	215	74287983	3	5.68464	3.68538	2.85819
chr11	2290181	2290466	286	2290325	5	9.3013	5.52808	5.999
chr1	161146890	161147222	333	161147154	6	10.678	6.35151	7.30525
chr19	52673994	52674529	536	52674142	5	9.3013	5.52808	5.999
chr3	38179912	38181130	1219	38180903	7	11.4466	7.00644	7.85205
chr1	206730527	206731434	908	206730675	7	13.1881	7.37077	9.31501
chr3	50273702	50275437	1736	50274509	10	16.7963	9.58426	12.5394
chr1	193091167	193091648	482	193091356	6	9.57252	6.09907	6.24256
chr1	19229507	19229711	205	19229602	3	5.40331	3.63411	2.73847
chr9	68412513	68412999	487	68412891	10	12.3741	7.97077	8.75352
chr12	6493326	6494132	807	6493570	7	12.6695	7.27759	9.01933
chr10	27724181	27724386	206	27724329	3	5.68464	3.68538	2.85819
chr5	138897269	138897571	303	138897321	3	5.35604	3.62477	2.69699
chr3	97483402	97483857	456	97483538	9	16.8195	9.13233	12.5576
chr3	58339875	58340086	212	58340054	4	6.28542	4.35648	3.42783
chr5	112043661	112044100	440	112043796	5	9.02604	5.4794	5.87206
chr11	535331	535531	201	535450	6	11.2158	6.44942	7.64813
chr9	6703815	6704068	254	6703958	4	7.45356	4.60673	4.39596
chr1	113615191	113615573	383	113615467	5	9.3013	5.52808	5.999
chr14	75530379	75530800	422	75530589	6	11.2158	6.44942	7.64813
chr5	154134820	154135454	635	154135097	9	14.9238	8.71296	10.9468
chr8	21966310	21966612	303	21966355	3	5.0007	3.54727	2.3662
chr15	40074749	40075423	675	40074909	7	13.1881	7.37077	9.31501
chr16	89626707	89626910	204	89626797	3	5.68464	3.68538	2.85819
chr20	25604049	25605155	1107	25604954	6	9.57252	6.09907	6.24256
chr12	122231223	122232130	908	122231355	5	7.89569	5.22778	4.8084
chr19	40324443	40324831	389	40324526	7	12.387	7.22169	8.76468
chr13	31735215	31735538	324	31735287	4	6.28542	4.35648	3.42783
chr15	34516676	34517685	1010	34517465	7	11.121	6.92049	7.64813
chr4	152020821	152021036	216	152020916	6	9.57252	6.09907	6.24256
chr6	30457320	30459315	1996	30457559	11	18.7064	10.4556	14.1412
chr9	139294167	139294611	445	139294337	7	12.387	7.22169	8.76468
chr19	9902738	9903236	499	9903023	5	9.3013	5.52808	5.999
chr3	48282762	48283161	400	48283023	7	13.1881	7.37077	9.31501
chr1	173445944	173446138	195	173446082	4	7.25681	4.57209	4.33184
chr1	156116041	156116261	221	156116114	3	5.68464	3.68538	2.85819
chr10	103911695	103911886	192	103911786	3	5.68464	3.68538	2.85819
chr17	34842543	34843029	487	34842894	6	10.5958	6.3352	7.22907
chr16	85587037	85587772	736	85587219	6	9.57252	6.09907	6.24256
chr16	57480764	57481225	462	57481019	8	14.111	8.08302	10.2133
chr2	240322115	240322697	583	240322249	8	15.2114	8.29212	11.0326
chr17	7386937	7387147	211	7387029	6	11.0318	6.41756	7.61623
chr4	6710908	6711269	362	6711091	6	9.57252	6.09907	6.24256
chr19	40502736	40503078	343	40502909	4	7.16182	4.55437	4.24874
chr9	127905151	127905502	352	127905246	4	6.37193	4.37902	3.51209
chr6	143382047	143382248	202	143382142	4	6.50322	4.4119	3.64274
chr2	160653525	160653731	207	160653664	4	6.84625	4.49057	3.97046
chr11	31530875	31531865	991	31530986	6	8.36788	5.73032	5.26734
chr11	67777854	67778288	435	67778162	5	9.3013	5.52808	5.999
chr14	45553392	45553629	238	45553520	6	10.8058	6.37612	7.4152
chr14	31028032	31028788	757	31028635	7	13.1881	7.37077	9.31501
chr1	182359298	182361246	1949	182360093	8	14.8552	8.22976	10.9039
chr1	44457463	44457664	202	44457560	6	11.2158	6.44942	7.64813
chr14	104182118	104182909	792	104182511	10	18.6759	10.0067	14.1282
chr17	1011833	1012727	895	1012570	6	9.57252	6.09907	6.24256
chr11	66025020	66025807	788	66025255	6	11.2158	6.44942	7.64813
chr8	145158279	145159751	1473	145159646	8	15.0973	8.27267	11.0326
chr15	90931529	90931877	349	90931719	8	14.5184	8.16622	10.6029
chr6	2246053	2246643	591	2246212	8	14.8552	8.22976	10.9039
chr15	52860474	52861310	837	52860639	6	11.0791	6.42592	7.64813
chr3	53195115	53195637	523	53195405	10	19.3909	10.1348	14.5815
chr7	144532642	144532963	322	144532721	3	5.17931	3.58788	2.53979
chr13	45563396	45563959	564	45563909	7	11.3071	6.97037	7.71451
chr11	33795085	33796162	1078	33795947	7	12.8717	7.31534	9.2032
chr2	69968657	69969529	873	69969002	8	14.6274	8.18729	10.6969
chr1	112280971	112281986	1016	112281152	7	11.3071	6.97037	7.71451
chr9	139009639	139010643	1005	139010492	8	15.2114	8.29212	11.0326
chrX	130956113	130956307	195	130956215	5	9.02604	5.4794	5.87206
chr1	145575488	145576719	1232	145576216	8	15.0353	8.2619	11.0326
chr17	6917614	6917858	245	6917713	5	9.3013	5.52808	5.999
chr2	190648265	190649590	1326	190649237	5	9.2255	5.51511	5.999
chr1	19535909	19536301	393	19536143	6	8.36788	5.73032	5.26734
chr1	145477247	145477565	319	145477469	5	9.3013	5.52808	5.999
chr3	13521048	13522030	983	13521285	9	17.2236	9.20385	12.7919
chr2	37193166	37194359	1194	37193277	7	12.211	7.1849	8.59466
chr3	50396585	50397019	435	50396887	11	21.539	11.0562	16.4201
chr16	84402296	84402512	217	84402433	4	6.28542	4.35648	3.42783
chr16	85588069	85590599	2531	85589893	6	11.2158	6.44942	7.64813
chr1	1535571	1535844	274	1535727	6	11.2158	6.44942	7.64813
chr3	141457088	141457739	652	141457454	7	12.2541	7.19407	8.63612
chr9	86571326	86572012	687	86571615	6	9.41001	6.05543	6.10594
chrX	65235322	65235808	487	65235673	5	9.3013	5.52808	5.999
chr4	1341097	1341447	351	1341324	6	9.57252	6.09907	6.24256
chr19	35645275	35646475	1201	35645706	6	11.2158	6.44942	7.64813
chr3	138552801	138554253	1453	138553243	5	6.86655	4.9117	3.98489
chr2	99347707	99348187	481	99347873	12	22.1982	11.6904	17.0633
chr6	147524624	147525771	1148	147525620	8	15.2114	8.29212	11.0326
chr14	68141571	68141986	416	68141664	3	5.68464	3.68538	2.85819
chr5	142149485	142149761	277	142149587	4	7.25681	4.57209	4.33184
chr12	46120651	46121161	511	46120943	7	13.1881	7.37077	9.31501
chr14	59655546	59655983	438	59655688	9	14.9238	8.71296	10.9468
chr8	145115405	145115954	550	145115830	5	9.3013	5.52808	5.999
chr11	68038918	68039207	290	68038960	5	8.77078	5.43017	5.64968
chr1	247494433	247495440	1008	247495133	6	11.2158	6.44942	7.64813
chrX	108975720	108976394	675	108975833	6	11.1761	6.44269	7.64813
chr11	64068253	64068584	332	64068510	4	5.43157	4.09308	2.74945
chr8	8559067	8559779	713	8559524	4	7.25681	4.57209	4.33184
chr1	212731700	212732369	670	212731990	7	11.3456	6.98043	7.75299
chr3	50706644	50706866	223	50706739	4	6.5956	4.43409	3.73115
chr14	71275827	71276443	617	71275936	9	16.5699	9.08527	12.352
chr12	96336419	96337448	1030	96336667	8	14.6831	8.19787	10.7491
chr19	36249079	36249380	302	36249207	8	14.111	8.08302	10.2133
chr20	30639434	30639812	379	30639669	7	13.1881	7.37077	9.31501
chr12	94071344	94071714	371	94071467	6	10.362	6.28679	7.00727
chr4	169799059	169799543	485	169799301	6	10.1804	6.24701	6.83555
chr12	72148745	72148999	255	72148879	6	11.2158	6.44942	7.64813
chr14	88851754	88852349	596	88851821	4	7.45356	4.60673	4.39596
chr2	131113094	131113363	270	131113246	7	12.9775	7.33436	9.2969
chr3	37902326	37902865	540	37902683	7	13.1881	7.37077	9.31501
chr3	53195969	53196750	782	53196255	10	19.3909	10.1348	14.5815
chr18	3012580	3013260	681	3012908	10	19.3909	10.1348	14.5815
chr3	52739201	52740049	849	52739657	9	13.192	8.18616	9.31501
chr17	61920547	61920961	415	61920656	4	7.45356	4.60673	4.39596
chr3	31573407	31573883	477	31573763	5	9.3013	5.52808	5.999
chr20	2644598	2644802	205	2644707	5	8.91348	5.45819	5.77181
chr13	53024208	53024744	537	53024431	7	12.1263	7.16665	8.51805
chr6	166796735	166797197	463	166797003	11	21.142	10.9873	16.2352
chr11	77184407	77184745	339	77184500	6	9.57252	6.09907	6.24256
chr19	1862216	1862538	323	1862312	4	7.45356	4.60673	4.39596
chr7	50727993	50728190	198	50728100	4	6.28542	4.35648	3.42783
chr15	66789847	66790115	269	66789970	7	10.8241	6.83662	7.43284
chr14	102227433	102227850	418	102227514	5	9.3013	5.52808	5.999
chr11	308212	308484	273	308297	4	7.45356	4.60673	4.39596
chr9	99212643	99212888	246	99212795	3	5.42746	3.6388	2.74945
chr8	99837522	99837918	397	99837656	3	5.68464	3.68538	2.85819
chr16	67279222	67279516	295	67279306	3	5.58019	3.66718	2.85819
chr1	52520801	52521099	299	52521003	5	6.96963	4.9476	4.08241
chr20	23330690	23331973	1284	23331516	7	11.3071	6.97037	7.71451
chr7	135242786	135243313	528	135243087	6	11.2158	6.44942	7.64813
chr22	37257102	37257820	719	37257191	6	8.36788	5.73032	5.26734
chr1	17445121	17445969	849	17445489	9	17.2805	9.21346	12.7919
chr17	29885883	29887019	1137	29886453	8	15.2114	8.29212	11.0326
chr5	139780159	139780950	792	139780287	6	8.36788	5.73032	5.26734
chr14	78082133	78083047	915	78082650	9	17.0846	9.17988	12.7919
chr9	138967219	138967753	535	138967732	4	7.45356	4.60673	4.39596
chr8	144450591	144450802	212	144450702	6	11.2158	6.44942	7.64813
chr8	21966851	21967508	658	21967220	5	8.98796	5.47231	5.8377
chr22	37414863	37416177	1315	37415165	7	13.1881	7.37077	9.31501
chr17	4850136	4850753	618	4850635	7	13.1881	7.37077	9.31501
chr20	42219380	42219952	573	42219759	6	11.2158	6.44942	7.64813
chr20	1470867	1471137	271	1471004	6	9.57252	6.09907	6.24256
chr11	46259465	46259692	228	46259563	4	7.39052	4.59593	4.39596
chr1	67395635	67396661	1027	67396138	7	13.0867	7.35348	9.31501
chr22	44893826	44894086	261	44893945	5	9.3013	5.52808	5.999
chr8	33342130	33342510	381	33342420	6	9.57252	6.09907	6.24256
chr7	44835732	44836864	1133	44836400	10	19.3909	10.1348	14.5815
chr1	153651678	153652272	595	153651907	6	11.1761	6.44269	7.64813
chr3	52489645	52490151	507	52489808	7	12.7189	7.28699	9.06532
chr21	45079477	45079799	323	45079639	5	8.44577	5.36137	5.34367
chr11	61560143	61560596	454	61560476	6	10.72	6.35969	7.34362
chr10	32216833	32217745	913	32217337	7	13.1881	7.37077	9.31501
chr1	109635086	109635334	249	109635191	4	7.45356	4.60673	4.39596
chr20	31331341	31331637	297	31331485	4	7.45356	4.60673	4.39596
chr15	34659048	34659273	226	34659224	4	7.13109	4.54849	4.22133
chr16	89767537	89767983	447	89767936	5	9.3013	5.52808	5.999
chr19	59030206	59031278	1073	59030641	7	13.1881	7.37077	9.31501
chr9	110249815	110250435	621	110249951	4	7.45356	4.60673	4.39596
chr1	2517450	2517857	408	2517700	4	7.45356	4.60673	4.39596
chr3	107149706	107150813	1108	107150118	6	10.9852	6.40923	7.57492
chr2	172967247	172967902	656	172967350	6	11.2158	6.44942	7.64813
chr10	71929662	71930237	576	71930125	6	10.5158	6.31898	7.15467
chr10	31320950	31321166	217	31321047	7	12.9242	7.32484	9.24931
chr11	92930818	92931049	232	92930914	8	13.0926	7.84166	9.31501
chr11	34937327	34937930	604	34937708	10	16.7963	9.58426	12.5394
chr20	30467367	30467819	453	30467451	3	5.28754	3.61085	2.6349
chr1	15573803	15574026	224	15573964	3	5.2004	3.59245	2.55325
chr6	163148327	163148818	492	163148629	6	10.4766	6.3109	7.11723
chr20	60696702	60698059	1358	60697006	6	10.9852	6.40923	7.57492
chr5	100238440	100239006	567	100238473	5	6.14428	4.63166	3.31433
chr22	41840820	41841238	419	41840889	5	7.99987	5.25483	4.91039
chr8	144680112	144680490	379	144680384	5	9.3013	5.52808	5.999
chr6	109702508	109703624	1117	109703323	6	9.57252	6.09907	6.24256
chr5	90679560	90679772	213	90679657	4	7.45356	4.60673	4.39596
chr5	138630523	138630715	193	138630620	5	8.5708	5.38868	5.46011
chr6	135502007	135502257	251	135502121	6	11.2158	6.44942	7.64813
chr6	75994814	75995134	321	75995036	5	8.35591	5.34106	5.26064
chr10	32344225	32345834	1610	32344520	6	10.7626	6.36789	7.37516
chr1	52869387	52869582	196	52869441	4	6.17008	4.32531	3.33809
chr8	38854484	38855173	690	38854779	5	9.3013	5.52808	5.999
chr17	66509236	66509502	267	66509416	5	6.86655	4.9117	3.98489
chr11	1593599	1593882	284	1593761	3	5.68464	3.68538	2.85819
chr1	202926925	202927348	424	202927033	8	14.4124	8.14526	10.5026
chr2	100106148	100106957	810	100106853	8	14.6831	8.19787	10.7491
chr8	22102056	22102943	888	22102685	7	13.1881	7.37077	9.31501
chr16	57769617	57770234	618	57770036	6	10.9393	6.40092	7.53384
chr9	99179245	99180602	1358	99180427	6	11.2158	6.44942	7.64813
chr6	26033540	26033860	321	26033593	4	5.43157	4.09308	2.74945
chr17	73042322	73043023	702	73042910	6	10.362	6.28679	7.00727
chr5	133450540	133450857	318	133450635	7	12.5727	7.25886	8.93779
chr16	89992327	89992629	303	89992438	5	7.89569	5.22778	4.8084
chrX	134166314	134166556	243	134166452	5	7.89569	5.22778	4.8084
chr15	75870163	75870358	196	75870251	5	7.75678	5.19037	4.69493
chr3	186288506	186289006	501	186288713	5	7.89569	5.22778	4.8084
chr8	67837680	67837961	282	67837726	3	5.09754	3.56972	2.46108
chr13	50698171	50699618	1448	50699098	10	19.3909	10.1348	14.5815
chr22	41939990	41940386	397	41940111	7	12.82	7.30587	9.15728
chr12	56754482	56754675	194	56754576	3	5.68464	3.68538	2.85819
chr5	67512012	67512411	400	67512134	10	19.3909	10.1348	14.5815
chr1	27719197	27719397	201	27719287	4	7.45356	4.60673	4.39596
chr19	31842239	31842998	760	31842665	6	11.2158	6.44942	7.64813
chr17	30668678	30668977	300	30668723	3	5.68464	3.68538	2.85819
chr3	119814067	119814908	842	119814226	9	16.6929	9.10874	12.4581
chr13	24153460	24153855	396	24153537	4	7.22467	4.56617	4.30412
chr1	162530978	162531984	1007	162531457	8	15.2114	8.29212	11.0326
chr19	32896578	32897073	496	32896796	7	13.1881	7.37077	9.31501
chr1	113217230	113218087	858	113217928	8	14.7969	8.2191	10.8521
chr7	150020312	150020826	515	150020645	8	15.2114	8.29212	11.0326
chr8	12612702	12613327	626	12612876	5	7.89569	5.22778	4.8084
chr8	53625915	53627508	1594	53626683	6	11.2158	6.44942	7.64813
chr10	104678014	104678962	949	104678722	6	11.2158	6.44942	7.64813
chr19	36398044	36399184	1141	36398628	10	14.8886	9.00478	10.9347
chr6	127836955	127837471	517	127837332	5	9.3013	5.52808	5.999
chr10	98134939	98135200	262	98135122	4	6.28542	4.35648	3.42783
chr14	89883693	89884379	687	89883789	9	17.2805	9.21346	12.7919
chr2	178417575	178418272	698	178418139	5	9.14383	5.50077	5.97641
chr11	65768993	65769578	586	65769442	6	10.362	6.28679	7.00727
chr14	94640394	94640853	460	94640497	5	9.10395	5.49363	5.94124
chr1	234746409	234746922	514	234746548	5	9.0647	5.4865	5.90609
chr1	203277067	203277273	207	203277136	3	5.42746	3.6388	2.74945
chr1	161185020	161185470	451	161185316	5	6.86655	4.9117	3.98489
chr2	27805902	27806667	766	27806262	5	8.41546	5.35458	5.31397
chr11	118868440	118869158	719	118868976	7	12.2541	7.19407	8.63612
chr9	84302256	84302972	717	84302805	6	10.8496	6.38436	7.45361
chr1	150460014	150460234	221	150460068	4	6.28542	4.35648	3.42783
chr17	62223369	62223931	563	62223618	7	13.1881	7.37077	9.31501
chr15	59980802	59981536	735	59981339	7	13.1881	7.37077	9.31501
chr8	8243610	8244253	644	8243757	6	11.2158	6.44942	7.64813
chr15	52821362	52821908	547	52821485	6	11.2158	6.44942	7.64813
chr7	72992420	72992880	461	72992701	8	13.0926	7.84166	9.31501
chr6	111803495	111804823	1329	111804615	7	11.3071	6.97037	7.71451
chr9	114246328	114246707	380	114246556	5	9.3013	5.52808	5.999
chr12	31882194	31882439	246	31882321	6	10.0093	6.20773	6.66664
chr16	11761874	11762129	256	11761924	3	5.68464	3.68538	2.85819
chr6	112364487	112364990	504	112364638	4	7.45356	4.60673	4.39596
chr16	28890776	28891230	455	28890852	5	8.98796	5.47231	5.8377
chr21	38739144	38740487	1344	38739728	7	13.0317	7.34391	9.31501
chr6	26285444	26285735	292	26285620	5	8.5708	5.38868	5.46011
chr18	42260163	42260765	603	42260730	4	7.1008	4.54263	4.20142
chr6	137106716	137106945	230	137106885	4	5.98625	4.27289	3.15777
chr1	1335055	1335548	494	1335195	6	11.2158	6.44942	7.64813
chr18	5295306	5296042	737	5295730	7	12.6695	7.27759	9.01933
chr1	2126275	2126767	493	2126453	8	15.2114	8.29212	11.0326
chr11	1331287	1331564	278	1331371	5	9.3013	5.52808	5.999
chr20	44441277	44441601	325	44441371	5	9.3013	5.52808	5.999
chr11	67806369	67807501	1133	67807326	7	13.1881	7.37077	9.31501
chr8	142011516	142011894	379	142011653	5	9.3013	5.52808	5.999
chr17	1082771	1083152	382	1083037	7	13.1881	7.37077	9.31501
chr2	60983437	60984080	644	60983552	7	12.0847	7.15756	8.47738
chr21	45138420	45140443	2024	45139649	8	15.2114	8.29212	11.0326
chr17	65989895	65990270	376	65990032	5	6.86655	4.9117	3.98489
chr19	1940866	1942754	1889	1942026	10	19.3909	10.1348	14.5815
chr16	67875637	67877239	1603	67876723	7	11.3071	6.97037	7.71451
chr11	47416085	47416339	255	47416191	8	14.111	8.08302	10.2133
chr19	21688662	21689159	498	21688981	4	7.45356	4.60673	4.39596
chr13	50570378	50570885	508	50570735	5	9.3013	5.52808	5.999
chr17	40984943	40985304	362	40985060	6	9.57252	6.09907	6.24256
chr6	35996726	35997068	343	35996899	5	8.87704	5.45116	5.74683
chr19	2477248	2477571	324	2477400	7	13.1881	7.37077	9.31501
chr7	108210409	108210704	296	108210548	5	8.98796	5.47231	5.8377
chr19	11849273	11849749	477	11849657	7	10.8241	6.83662	7.43284
chr14	91525998	91526944	947	91526481	5	9.0647	5.4865	5.90609
chr12	118809038	118810662	1625	118810565	9	13.3658	8.24599	9.48721
chr22	51020745	51021377	633	51020906	6	10.7626	6.36789	7.37516
chr5	176729632	176730681	1050	176730062	7	13.1881	7.37077	9.31501
chr1	8483004	8484300	1297	8483541	10	18.8835	10.0456	14.3028
chr11	35161378	35162000	623	35161527	7	11.3071	6.97037	7.71451
chr8	27629871	27630065	195	27629970	5	9.2255	5.51511	5.999
chr16	15744108	15744984	877	15744221	8	15.2114	8.29212	11.0326
chr5	1800839	1801915	1077	1801653	7	8.95573	6.17555	5.80979
chr1	227506546	227506781	236	227506660	4	7.45356	4.60673	4.39596
chr3	47020706	47020992	287	47020800	6	9.57252	6.09907	6.24256
chr19	50887629	50887919	291	50887764	8	13.6562	7.98137	9.77268
chr16	88600767	88601282	516	88600924	5	9.3013	5.52808	5.999
chr6	392151	392895	745	392389	6	11.2158	6.44942	7.64813
chr3	13460848	13462187	1340	13461691	7	12.7691	7.29642	9.11062
chr17	17941879	17942524	646	17942141	9	17.0168	9.16795	12.734
chr19	14493953	14494213	261	14494042	3	5.68464	3.68538	2.85819
chr9	137347936	137348132	197	137348036	4	6.87305	4.49629	3.99015
chr8	25315350	25315938	589	25315632	6	10.678	6.35151	7.30525
chr20	19737999	19738201	203	19738136	4	7.13109	4.54849	4.22133
chr8	10696751	10697314	564	10697074	6	10.678	6.35151	7.30525
chr5	157001616	157001842	227	157001706	4	5.43157	4.09308	2.74945
chr17	42219348	42219739	392	42219457	6	11.2158	6.44942	7.64813
chr19	821451	821919	469	821587	5	9.3013	5.52808	5.999
chr3	130612895	130613512	618	130613162	5	9.3013	5.52808	5.999
chr17	76777528	76778333	806	76777908	10	19.3909	10.1348	14.5815
chr22	31742114	31742430	317	31742255	9	16.7558	9.12052	12.5158
chr17	4045921	4046217	297	4046076	6	11.2158	6.44942	7.64813
chr15	52970708	52971946	1239	52971384	8	13.0926	7.84166	9.31501
chr14	21538698	21539093	396	21538910	4	7.45356	4.60673	4.39596
chr12	117627842	117628378	537	117628173	9	17.2805	9.21346	12.7919
chr8	26434610	26435232	623	26434784	9	17.2805	9.21346	12.7919
chr10	71992389	71992618	230	71992508	7	12.6695	7.27759	9.01933
chr3	25705675	25706294	620	25706066	6	11.1761	6.44269	7.64813
chr11	64512452	64512714	263	64512578	7	13.1881	7.37077	9.31501
chr19	14317436	14318110	675	14317538	6	11.2158	6.44942	7.64813
chr20	18118596	18119080	485	18118863	6	11.2158	6.44942	7.64813
chr17	7233529	7233767	239	7233596	4	7.45356	4.60673	4.39596
chr6	33265962	33267845	1884	33266072	8	11.5366	7.36755	7.93731
chr6	28303580	28304274	695	28304205	4	6.28542	4.35648	3.42783
chr14	65453672	65454219	548	65454022	7	12.211	7.1849	8.59466
chr19	927180	927445	266	927317	4	6.28542	4.35648	3.42783
chr15	101860854	101861049	196	101860934	3	5.52771	3.65767	2.83111
chr22	29663560	29663810	251	29663651	4	7.45356	4.60673	4.39596
chr6	28109396	28110034	639	28109545	6	10.3248	6.2788	6.97679
chr17	38499912	38500384	473	38500013	6	7.52127	5.40361	4.46245
chr20	37554992	37555254	263	37555156	7	13.1881	7.37077	9.31501
chr20	60877174	60877488	315	60877296	6	11.2158	6.44942	7.64813
chr6	90539629	90539979	351	90539878	7	12.6695	7.27759	9.01933
chr12	133264357	133264603	247	133264471	5	9.3013	5.52808	5.999
chr12	3861888	3862148	261	3862052	7	13.1881	7.37077	9.31501
chr15	74284167	74284562	396	74284404	10	18.6759	10.0067	14.1282
chr5	134240440	134241250	811	134240579	8	15.2114	8.29212	11.0326
chr16	88752025	88753053	1029	88752368	6	10.9393	6.40092	7.53384
chr18	19283505	19284643	1139	19284319	8	14.111	8.08302	10.2133
chr7	65235270	65235695	426	65235351	3	5.68464	3.68538	2.85819
chr17	73257216	73257629	414	73257322	5	9.3013	5.52808	5.999
chr17	79988727	79989019	293	79988915	5	9.3013	5.52808	5.999
chr16	86588424	86588852	429	86588626	5	6.86655	4.9117	3.98489
chr2	68592442	68592710	269	68592559	7	11.3071	6.97037	7.71451
chr16	28962321	28963106	786	28962778	6	10.7626	6.36789	7.37516
chr2	68384356	68384648	293	68384534	6	8.36788	5.73032	5.26734
chr17	41173441	41174500	1060	41173959	10	19.3909	10.1348	14.5815
chr4	169269233	169269562	330	169269406	3	5.58019	3.66718	2.85819
chr22	20008689	20009607	919	20009173	7	13.1881	7.37077	9.31501
chr14	50779137	50779554	418	50779214	3	5.0007	3.54727	2.3662
chr8	38325761	38326082	322	38325981	4	7.32261	4.58397	4.38906
chr19	6110282	6110474	193	6110376	3	5.68464	3.68538	2.85819
chr19	14682407	14682897	491	14682785	8	15.2114	8.29212	11.0326
chr17	4890204	4891314	1111	4891178	6	10.8058	6.37612	7.4152
chr1	220219404	220219804	401	220219595	7	12.9242	7.32484	9.24931
chr1	25559114	25559339	226	25559205	6	10.8058	6.37612	7.4152
chr16	11038466	11039018	553	11038657	8	14.6831	8.19787	10.7491
chr14	45366459	45367089	631	45366930	10	19.3909	10.1348	14.5815
chr2	25563423	25564711	1289	25564104	7	13.1881	7.37077	9.31501
chr1	45477862	45478276	415	45477944	5	8.95045	5.46524	5.80542
chrX	48555201	48555546	346	48555321	6	11.2158	6.44942	7.64813
chr5	176733266	176733493	228	176733389	7	9.92681	6.54893	6.58821
chr12	29359900	29360260	361	29359992	3	5.15849	3.58333	2.51981
chr1	45956044	45956840	797	45956534	7	11.3071	6.97037	7.71451
chr21	47744607	47745173	567	47744911	6	9.57252	6.09907	6.24256
chr5	64398774	64399015	242	64398835	3	5.50208	3.65293	2.80979
chr16	84631229	84631533	305	84631388	3	5.68464	3.68538	2.85819
chr4	15657320	15657542	223	15657477	4	7.45356	4.60673	4.39596
chr12	109125516	109125744	229	109125643	7	9.92681	6.54893	6.58821
chr5	43007816	43008073	258	43007915	5	9.3013	5.52808	5.999
chr15	101791823	101792565	743	101792062	7	13.1881	7.37077	9.31501
chr1	236958335	236959199	865	236959040	6	10.5555	6.32708	7.19183
chr19	58694785	58695143	359	58694948	5	8.91348	5.45819	5.77181
chr10	51827776	51827973	198	51827871	4	7.45356	4.60673	4.39596
chr8	145582366	145582757	392	145582581	5	9.3013	5.52808	5.999
chr8	21946490	21946821	332	21946576	3	5.68464	3.68538	2.85819
chr17	41173441	41174500	1060	41174286	12	23.7218	11.9775	18.3072
chr12	57881857	57882125	269	57881980	8	14.9743	8.25115	10.9907
chr20	16710830	16711286	457	16711092	5	9.10395	5.49363	5.94124
chr6	25963101	25963501	401	25963211	7	11.8072	7.09455	8.20368
chr11	67770321	67771583	1263	67770463	7	12.9775	7.33436	9.2969
chr9	120467708	120468004	297	120467791	3	5.68464	3.68538	2.85819
chr7	35840751	35841596	846	35841177	11	21.539	11.0562	16.4201
chr9	139926580	139927418	839	139926707	8	15.2114	8.29212	11.0326
chr19	37569592	37569807	216	37569691	4	7.1008	4.54263	4.20142
chr6	74171537	74171832	296	74171604	3	5.52771	3.65767	2.83111
chr3	125312788	125313467	680	125312918	4	7.45356	4.60673	4.39596
chr16	3661181	3661524	344	3661382	7	12.211	7.1849	8.59466
chr16	66621484	66621685	202	66621620	3	5.68464	3.68538	2.85819
chr3	129227875	129228070	196	129227998	3	5.50208	3.65293	2.80979
chr9	102860574	102861234	661	102861036	8	13.0926	7.84166	9.31501
chr16	88878049	88878278	230	88878160	6	11.2158	6.44942	7.64813
chr3	154797128	154797999	872	154797655	6	11.2158	6.44942	7.64813
chr1	156697765	156698300	536	156698086	5	8.63572	5.40244	5.52249
chr2	148778579	148779062	484	148778939	7	13.0317	7.34391	9.31501
chr20	62531527	62531723	197	62531640	3	5.66211	3.68154	2.85819
chr17	30676522	30676781	260	30676612	3	5.42746	3.6388	2.74945
chr3	184429376	184429613	238	184429497	5	7.75678	5.19037	4.69493
chr10	45454954	45455453	500	45455301	7	13.1881	7.37077	9.31501
chr4	185747939	185748137	199	185748032	3	5.13792	3.57878	2.5001
chr10	126490296	126490810	515	126490532	6	11.2158	6.44942	7.64813
chr11	46143184	46143467	284	46143326	6	10.9852	6.40923	7.57492
chr19	42385535	42386031	497	42385630	4	6.28542	4.35648	3.42783
chr8	81490691	81490885	195	81490803	4	7.01247	4.52514	4.12107
chr11	108535836	108536238	403	108536119	7	12.2979	7.20325	8.67851
chr20	3871157	3871466	310	3871225	4	7.45356	4.60673	4.39596
chr12	117348815	117349020	206	117348923	8	15.2114	8.29212	11.0326
chr12	58145833	58146142	310	58146051	4	6.95558	4.51356	4.06846
chr17	71189216	71189697	482	71189328	8	15.2114	8.29212	11.0326
chr1	175161086	175161316	231	175161200	7	11.3071	6.97037	7.71451
chr20	4802435	4804734	2300	4802937	7	12.9775	7.33436	9.2969
chr6	149639621	149639933	313	149639700	4	6.28542	4.35648	3.42783
chr16	81110393	81110873	481	81110700	6	11.2158	6.44942	7.64813
chr1	87793779	87794035	257	87793916	4	6.5956	4.43409	3.73115
chr11	76091312	76092080	769	76091614	7	13.1881	7.37077	9.31501
chr11	118305485	118307032	1548	118306931	9	17.2805	9.21346	12.7919
chr4	13628840	13629043	204	13628932	6	10.678	6.35151	7.30525
chr4	190862144	190862473	330	190862319	5	7.89569	5.22778	4.8084
chr8	141645927	141646196	270	141646097	3	5.68464	3.68538	2.85819
chr11	75062885	75063390	506	75063029	7	12.7189	7.28699	9.06532
chr8	67340820	67341139	320	67341002	9	17.2805	9.21346	12.7919
chr2	176031964	176032943	980	176032408	7	8.95573	6.17555	5.80979
chr22	41985391	41985827	437	41985692	7	11.3071	6.97037	7.71451
chr16	11762340	11763467	1128	11762911	9	17.2805	9.21346	12.7919
chr3	105588009	105588231	223	105588131	5	8.91348	5.45819	5.77181
chr17	79008968	79009553	586	79009188	8	14.465	8.15573	10.5526
chr12	11802831	11803568	738	11803329	5	9.3013	5.52808	5.999
chr7	143081485	143081950	466	143081561	5	6.86655	4.9117	3.98489
chr17	27181721	27181915	195	27181772	5	8.91348	5.45819	5.77181
chr11	45943956	45944668	713	45944442	5	9.3013	5.52808	5.999
chr6	32811469	32812339	871	32811650	8	11.446	7.33562	7.85205
chr9	136024091	136024845	755	136024458	8	13.0926	7.84166	9.31501
chr7	140178165	140179155	991	140178229	6	11.2158	6.44942	7.64813
chr1	205744115	205744547	433	205744393	4	7.1008	4.54263	4.20142
chr2	136742798	136743496	699	136742892	6	10.5555	6.32708	7.19183
chr1	16767256	16768082	827	16767526	6	10.8941	6.39263	7.49395
chr14	74551704	74552061	358	74551810	5	9.02604	5.4794	5.87206
chr12	49208032	49209267	1236	49209129	7	12.6207	7.26822	8.98211
chr22	31063434	31063668	235	31063548	9	16.1107	8.99258	11.9123
chr2	73459969	73460312	344	73460056	4	7.45356	4.60673	4.39596
chr17	43393464	43394356	893	43393780	6	11.2158	6.44942	7.64813
chr8	21646439	21646978	540	21646792	3	5.28754	3.61085	2.6349
chr14	100842243	100842605	363	100842313	5	7.89569	5.22778	4.8084
chr13	45915740	45916088	349	45915932	9	17.2805	9.21346	12.7919
chr5	6633480	6634414	935	6634144	6	10.8496	6.38436	7.45361
chr1	94311900	94312289	390	94312069	6	11.0318	6.41756	7.61623
chr13	99853131	99853785	655	99853239	6	9.57252	6.09907	6.24256
chr2	98262570	98263303	734	98262668	7	13.1881	7.37077	9.31501
chr17	27276092	27277558	1467	27277092	7	12.82	7.30587	9.15728
chr10	106028366	106029186	821	106028677	5	9.02604	5.4794	5.87206
chr4	38665653	38666491	839	38665802	5	9.3013	5.52808	5.999
chr17	41150475	41151224	750	41150527	7	9.92681	6.54893	6.58821
chr9	4679665	4680316	652	4679758	6	10.362	6.28679	7.00727
chr2	131850483	131851006	524	131850612	6	11.2158	6.44942	7.64813
chr10	103825230	103825869	640	103825689	8	15.2114	8.29212	11.0326
chr1	45475902	45477031	1130	45476904	10	18.6759	10.0067	14.1282
chr11	67195392	67196683	1292	67195719	8	14.7969	8.2191	10.8521
chr5	40835068	40835327	260	40835179	8	15.2114	8.29212	11.0326
chr10	73079015	73079223	209	73079120	8	15.2114	8.29212	11.0326
chr17	21156993	21157221	229	21157038	3	5.2004	3.59245	2.55325
chr2	71357172	71357886	715	71357592	7	13.1881	7.37077	9.31501
chr4	88140866	88141624	759	88141349	7	12.7691	7.29642	9.11062
chr8	67025929	67026562	634	67026054	5	7.89569	5.22778	4.8084
chr22	40574287	40574773	487	40574547	3	5.52771	3.65767	2.83111
chr5	61708662	61709027	366	61708898	6	11.2158	6.44942	7.64813
chr1	236444333	236445813	1481	236445166	6	11.2158	6.44942	7.64813
chr16	88636957	88637226	270	88637094	4	7.45356	4.60673	4.39596
chr11	2923431	2924051	621	2923629	8	11.5366	7.36755	7.93731
chr8	90769585	90770767	1183	90769701	5	7.89569	5.22778	4.8084
chr3	53078891	53080632	1742	53079209	6	9.57252	6.09907	6.24256
chr11	72492088	72492980	893	72492838	6	11.2158	6.44942	7.64813
chr1	15944064	15944695	632	15944525	12	20.8794	11.3855	15.993
chr1	151129040	151129803	764	151129232	6	11.2158	6.44942	7.64813
chr10	71892240	71892569	330	71892454	4	7.32261	4.58397	4.38906
chr2	20850087	20850802	716	20850664	6	9.57252	6.09907	6.24256
chr9	214888	215882	995	215428	7	12.82	7.30587	9.15728
chr22	38577452	38577737	286	38577597	8	14.8552	8.22976	10.9039
chr16	31191519	31193000	1482	31191639	7	9.92681	6.54893	6.58821
chr7	45068466	45068691	226	45068653	3	5.42746	3.6388	2.74945
chr17	44269069	44270216	1148	44269305	6	10.362	6.28679	7.00727
chr17	38478398	38478813	416	38478603	8	15.2114	8.29212	11.0326
chr22	41601410	41601624	215	41601455	4	5.43157	4.09308	2.74945
chr1	21023125	21023453	329	21023270	6	11.2158	6.44942	7.64813
chr14	23451475	23451681	207	23451568	4	5.43157	4.09308	2.74945
chr7	50344829	50345406	578	50345263	5	8.91348	5.45819	5.77181
chr9	128002980	128003564	585	128003410	5	8.91348	5.45819	5.77181
chr17	43227381	43227660	280	43227551	5	9.3013	5.52808	5.999
chr11	46721113	46721481	369	46721185	3	5.68464	3.68538	2.85819
chr19	51627920	51629719	1800	51628950	9	17.0168	9.16795	12.734
chr14	103800655	103801236	582	103800719	7	13.1427	7.36308	9.31501
chr11	64009163	64009730	568	64009581	7	13.1881	7.37077	9.31501
chr12	124457851	124458386	536	124458024	7	12.82	7.30587	9.15728
chr20	61847103	61847408	306	61847293	5	9.3013	5.52808	5.999
chr2	71358531	71358753	223	71358576	3	5.68464	3.68538	2.85819
chr2	69664302	69664561	260	69664422	9	16.0567	8.98113	11.8599
chr2	9695298	9695896	599	9695821	4	7.45356	4.60673	4.39596
chr12	26985477	26986834	1358	26986083	7	13.1881	7.37077	9.31501
chr17	1548667	1549029	363	1548735	3	5.68464	3.68538	2.85819
chr7	21467146	21467438	293	21467273	10	19.3909	10.1348	14.5815
chr9	131709511	131710487	977	131710147	8	15.2114	8.29212	11.0326
chr19	37406962	37407232	271	37407103	6	8.29779	5.70548	5.20313
chr19	36390591	36391513	923	36390981	7	12.6207	7.26822	8.98211
chr3	122134654	122134906	253	122134798	9	16.95	9.15605	12.6757
chr1	8938210	8939462	1253	8938577	6	11.2158	6.44942	7.64813
chr17	40440540	40441059	520	40440757	10	18.1032	9.89184	13.5946
chr13	37633444	37633784	341	37633696	6	10.8058	6.37612	7.4152
chr10	104159174	104159366	193	104159272	4	7.45356	4.60673	4.39596
chr19	37329218	37329512	295	37329264	3	5.42746	3.6388	2.74945
chr17	40985688	40986097	410	40985889	6	10.9393	6.40092	7.53384
chr3	113415209	113415433	225	113415318	8	14.8552	8.22976	10.9039
chr14	74253464	74254289	826	74253980	7	12.5727	7.25886	8.93779
chr19	5621816	5622818	1003	5622707	6	11.2158	6.44942	7.64813
chr20	3758637	3758935	299	3758723	4	7.45356	4.60673	4.39596
chr22	29617075	29617281	207	29617129	3	5.58019	3.66718	2.85819
chr6	32813127	32813401	275	32813251	5	8.84113	5.44415	5.71401
chr9	91002555	91003989	1435	91003849	8	15.2114	8.29212	11.0326
chr19	2819871	2820407	537	2820160	7	13.1881	7.37077	9.31501
chr9	34048309	34049135	827	34048497	9	14.9238	8.71296	10.9468
chr6	109415828	109416140	313	109416015	9	15.3187	8.81277	11.1392
chr10	70716088	70716504	417	70716278	7	13.0317	7.34391	9.31501
chr19	32836564	32836875	312	32836654	5	9.3013	5.52808	5.999
chr1	11968723	11969191	469	11968843	6	11.2158	6.44942	7.64813
chr9	79008765	79009099	335	79008824	6	6.87084	5.11214	3.989
chr17	4166939	4167511	573	4167148	7	11.3071	6.97037	7.71451
chr7	55433157	55433528	372	55433450	5	8.95045	5.46524	5.80542
chr17	21179451	21179670	220	21179540	3	5.28754	3.61085	2.6349
chr7	32535156	32535552	397	32535303	9	16.8843	9.14417	12.6156
chr12	53661735	53662328	594	53662184	5	9.3013	5.52808	5.999
chr19	44037389	44037954	566	44037495	9	17.2805	9.21346	12.7919
chr16	89006566	89008187	1622	89007505	7	13.0317	7.34391	9.31501
chr7	148982428	148982705	278	148982534	7	12.211	7.1849	8.59466
chr9	131965238	131965479	242	131965348	7	13.0867	7.35348	9.31501
chr4	113066574	113067398	825	113066742	7	12.4325	7.23095	8.80797
chr9	130158700	130159026	327	130158906	8	13.0926	7.84166	9.31501
chr1	153935946	153936167	222	153936020	6	9.57252	6.09907	6.24256
chr3	129117768	129118221	454	129118129	7	13.1881	7.37077	9.31501
chr4	17616279	17616803	525	17616407	7	13.0867	7.35348	9.31501
chr16	67034613	67034813	201	67034660	3	5.68464	3.68538	2.85819
chr6	18154760	18155226	467	18154915	3	5.68464	3.68538	2.85819
chr19	58838350	58838980	631	58838527	8	14.8552	8.22976	10.9039
chr1	109419611	109420128	518	109419750	7	12.9775	7.33436	9.2969
chr17	42401965	42402198	234	42402064	8	15.2114	8.29212	11.0326
chr8	26434610	26435232	623	26435128	7	13.1881	7.37077	9.31501
chr2	9562919	9564098	1180	9563514	9	17.2805	9.21346	12.7919
chr11	113185329	113185761	433	113185344	5	6.86655	4.9117	3.98489
chr18	77867617	77867949	333	77867764	5	9.3013	5.52808	5.999
chr6	33244972	33245541	570	33245416	5	8.98796	5.47231	5.8377
chr6	89789551	89790121	571	89789561	4	7.13109	4.54849	4.22133
chr15	92395858	92396061	204	92395955	3	5.42746	3.6388	2.74945
chr1	14026815	14027287	473	14026999	6	10.8496	6.38436	7.45361
chr17	74099003	74099602	600	74099330	6	11.2158	6.44942	7.64813
chr4	144434660	144435536	877	144435231	5	9.18433	5.50793	5.999
chr11	62495639	62496454	816	62496251	8	14.8552	8.22976	10.9039
chr15	42782705	42783304	600	42783182	8	15.2114	8.29212	11.0326
chr11	47396594	47400054	3461	47399928	8	15.0973	8.27267	11.0326
chr14	65569560	65569836	277	65569667	5	9.26735	5.52231	5.999
chr12	132379622	132380696	1075	132380414	9	14.9238	8.71296	10.9468
chr15	41624411	41624727	317	41624623	6	11.2158	6.44942	7.64813
chr18	67955746	67956947	1202	67955929	9	17.2805	9.21346	12.7919
chr8	100025252	100026043	792	100025276	7	8.95573	6.17555	5.80979
chr1	156022814	156025506	2693	156024862	8	15.2114	8.29212	11.0326
chr1	19615372	19615567	196	19615487	4	7.45356	4.60673	4.39596
chr1	153330352	153332575	2224	153332102	5	8.98796	5.47231	5.8377
chr19	8640370	8641429	1060	8640989	9	17.2805	9.21346	12.7919
chr11	32851343	32852059	717	32851433	6	11.2158	6.44942	7.64813
chr17	38333780	38334183	404	38333948	4	6.28542	4.35648	3.42783
chr17	34890946	34891252	307	34891040	3	5.60705	3.67195	2.85819
chr3	194408866	194409122	257	194408996	6	9.57252	6.09907	6.24256
chr11	85956360	85956553	194	85956429	5	9.3013	5.52808	5.999
chr13	20532047	20532625	579	20532303	6	9.57252	6.09907	6.24256
chr16	90038983	90039644	662	90039101	8	15.2114	8.29212	11.0326
chr13	32420417	32420622	206	32420536	4	7.0415	4.53096	4.14779
chr14	105956506	105957057	552	105956897	10	19.3909	10.1348	14.5815
chr1	168105338	168105753	416	168105536	5	9.10395	5.49363	5.94124
chr1	156251897	156253088	1192	156252868	10	19.3909	10.1348	14.5815
chr17	57286771	57287170	400	57287062	6	11.2158	6.44942	7.64813
chr8	131369354	131370818	1465	131370641	8	14.7396	8.20847	10.7992
chr15	81589330	81590336	1007	81589594	8	13.0926	7.84166	9.31501
chr11	3013008	3013594	587	3013205	8	14.6274	8.18729	10.6969
chr11	33278939	33279761	823	33279041	7	12.82	7.30587	9.15728
chr2	206949520	206951075	1556	206949885	9	17.2805	9.21346	12.7919
chr2	182322257	182322725	469	182322662	5	8.91348	5.45819	5.77181
chr14	91581109	91581341	233	91581194	5	9.3013	5.52808	5.999
chr1	11969450	11969880	431	11969544	3	5.68464	3.68538	2.85819
chr5	168005844	168006583	740	168006381	8	14.7969	8.2191	10.8521
chr12	120740172	120740653	482	120740317	4	7.45356	4.60673	4.39596
chr19	50879192	50879528	337	50879240	3	5.63436	3.67674	2.85819
chr5	74806813	74807455	643	74807046	8	15.0973	8.27267	11.0326
chr21	43429698	43430332	635	43429906	6	10.8496	6.38436	7.45361
chr2	219081989	219083684	1696	219082221	7	13.1881	7.37077	9.31501
chr2	168149672	168150032	361	168149784	5	9.18433	5.50793	5.999
chr18	59854492	59855440	949	59854960	9	17.2805	9.21346	12.7919
chr8	56851780	56852222	443	56851927	4	7.35629	4.58994	4.39596
chr4	26862621	26863397	777	26862769	11	21.539	11.0562	16.4201
chr5	137514368	137514576	209	137514420	4	6.9002	4.50203	4.01601
chr19	16738274	16739011	738	16738601	11	20.5416	10.8743	15.6957
chr17	79479029	79479795	767	79479574	11	21.539	11.0562	16.4201
chr14	75348677	75349118	442	75348839	7	11.3071	6.97037	7.71451
chr16	838058	838380	323	838260	8	15.2114	8.29212	11.0326
chr5	162887751	162888008	258	162887869	4	7.45356	4.60673	4.39596
chr7	72993245	72993440	196	72993398	4	7.45356	4.60673	4.39596
chr9	77112187	77112381	195	77112360	4	7.07094	4.53679	4.17431
chr9	102585622	102586093	472	102585953	4	7.45356	4.60673	4.39596
chr1	156022814	156025506	2693	156023831	6	11.2158	6.44942	7.64813
chr4	2794808	2795740	933	2795150	5	9.3013	5.52808	5.999
chr19	12146230	12146486	257	12146340	5	9.14383	5.50077	5.97641
chr20	44717758	44718158	401	44718000	7	13.0867	7.35348	9.31501
chr4	103422764	103423473	710	103423325	5	8.91348	5.45819	5.77181
chr5	176432983	176433855	873	176433409	8	15.2114	8.29212	11.0326
chr12	122018530	122019004	475	122018719	4	7.45356	4.60673	4.39596
chr2	74725551	74725899	349	74725638	4	6.28542	4.35648	3.42783
chr9	132500078	132500329	252	132500160	4	7.45356	4.60673	4.39596
chrX	38663766	38665121	1356	38664749	8	15.2114	8.29212	11.0326
chr5	180288442	180288881	440	180288623	5	9.3013	5.52808	5.999
chrX	153191330	153191793	464	153191626	5	8.91348	5.45819	5.77181
chr19	59066168	59066395	228	59066306	4	7.13109	4.54849	4.22133
chr9	99616245	99616812	568	99616710	10	16.7963	9.58426	12.5394
chr19	22018613	22018889	277	22018822	3	5.68464	3.68538	2.85819
chr3	98311749	98312759	1011	98312176	6	10.9393	6.40092	7.53384
chr14	67708023	67708656	634	67708496	6	11.2158	6.44942	7.64813
chr17	5322640	5323445	806	5322908	7	11.8072	7.09455	8.20368
chr12	51566233	51566740	508	51566454	8	15.2114	8.29212	11.0326
chrX	117861627	117861966	340	117861852	4	7.13109	4.54849	4.22133
chr4	15003100	15006727	3628	15006402	9	17.2805	9.21346	12.7919
chr2	109403260	109403574	315	109403463	7	12.6695	7.27759	9.01933
chr11	1783999	1785579	1581	1785404	7	12.8717	7.31534	9.2032
chr13	115080037	115080248	212	115080140	5	9.3013	5.52808	5.999
chr12	89744374	89745785	1412	89744900	7	13.1881	7.37077	9.31501
chr13	48877373	48877722	350	48877563	5	9.3013	5.52808	5.999
chr2	191512988	191513578	591	191513441	6	10.5158	6.31898	7.15467
chr15	51200093	51200379	287	51200262	5	9.3013	5.52808	5.999
chr3	53286717	53286922	206	53286858	4	6.84625	4.49057	3.97046
chr11	68760257	68760624	368	68760362	4	7.45356	4.60673	4.39596
chr14	93120157	93120590	434	93120254	6	6.87084	5.11214	3.989
chr17	4613434	4613639	206	4613499	4	6.37193	4.37902	3.51209
chr17	7791064	7791606	543	7791109	4	7.45356	4.60673	4.39596
chr21	46359756	46360251	496	46360051	7	12.9242	7.32484	9.24931
chr1	234744165	234745554	1390	234745133	6	10.72	6.35969	7.34362
chr1	167690660	167691772	1113	167691551	6	9.57252	6.09907	6.24256
chr5	142149969	142151494	1526	142150248	6	10.72	6.35969	7.34362
chr2	238536290	238536669	380	238536404	6	11.2158	6.44942	7.64813
chr6	131383980	131384559	580	131384107	6	11.2158	6.44942	7.64813
chr10	62538299	62538575	277	62538480	4	6.87305	4.49629	3.99015
chr15	66161536	66162574	1039	66162320	9	14.9238	8.71296	10.9468
chr7	150147856	150148319	464	150148200	9	13.192	8.18616	9.31501
chr1	235490200	235491499	1300	235490382	5	9.3013	5.52808	5.999
chr17	1131942	1133130	1189	1132017	6	10.7626	6.36789	7.37516
chr18	51750177	51751002	826	51750511	7	13.1881	7.37077	9.31501
chr3	141944110	141944371	262	141944314	3	5.68464	3.68538	2.85819
chr16	30661486	30661702	217	30661576	5	8.5708	5.38868	5.46011
chr11	320382	320706	325	320526	7	13.1881	7.37077	9.31501
chr9	19102363	19103314	952	19102553	6	11.1761	6.44269	7.64813
chr7	149321378	149321789	412	149321431	4	6.28542	4.35648	3.42783
chr17	43486398	43486624	227	43486515	6	10.678	6.35151	7.30525
chr4	106630011	106630515	505	106630100	4	7.16182	4.55437	4.24874
chr15	38317167	38317377	211	38317233	3	5.33289	3.62012	2.67622
chr22	28314592	28315043	452	28314933	6	10.72	6.35969	7.34362
chr6	41747401	41747628	228	41747529	8	15.2114	8.29212	11.0326
chr15	55581238	55582687	1450	55582570	7	12.8717	7.31534	9.2032
chr6	41888980	41889404	425	41889275	4	7.45356	4.60673	4.39596
chr11	64781225	64782230	1006	64781424	6	11.2158	6.44942	7.64813
chr1	236027942	236030158	2217	236028376	7	13.1881	7.37077	9.31501
chr20	60640497	60640899	403	60640592	5	9.02604	5.4794	5.87206
chr5	34008436	34008812	377	34008500	6	8.36788	5.73032	5.26734
chr11	57335333	57335658	326	57335466	3	5.68464	3.68538	2.85819
chr22	39338526	39338969	444	39338788	7	12.9775	7.33436	9.2969
chr1	19577695	19578888	1194	19578691	5	9.3013	5.52808	5.999
chr1	180991259	180992066	808	180991918	8	14.063	8.07274	10.1736
chr16	53536595	53537129	535	53537002	7	12.4786	7.24023	8.85089
chr17	48797004	48797432	429	48797279	6	8.36788	5.73032	5.26734
chr1	111991397	111991860	464	111991591	7	9.92681	6.54893	6.58821
chr6	30028435	30029462	1028	30028830	6	10.0093	6.20773	6.66664
chr11	67980056	67981995	1940	67980154	6	11.2158	6.44942	7.64813
chr7	98923182	98924167	986	98923286	7	13.1881	7.37077	9.31501
chr2	55459203	55460486	1284	55459969	6	10.9852	6.40923	7.57492
chr6	42898583	42898922	340	42898827	4	7.07094	4.53679	4.17431
chr10	6622388	6622625	238	6622482	8	11.5366	7.36755	7.93731
chr17	18161003	18162250	1248	18161760	8	15.2114	8.29212	11.0326
chr17	58755231	58755633	403	58755396	9	14.6904	8.65061	10.7552
chr19	54783225	54783424	200	54783270	3	5.68464	3.68538	2.85819
chr20	23338484	23338692	209	23338636	4	7.19301	4.56026	4.27596
chr9	33263934	33264680	747	33264557	8	15.2114	8.29212	11.0326
chr19	55895018	55895211	194	55895120	4	6.98383	4.51934	4.09477
chr1	1840879	1841157	279	1840962	3	5.68464	3.68538	2.85819
chr9	84303978	84304196	219	84304093	6	10.72	6.35969	7.34362
chr17	43024645	43024983	339	43024785	4	7.45356	4.60673	4.39596
chr6	31628590	31628783	194	31628678	4	7.45356	4.60673	4.39596
chr14	102552780	102553318	539	102553012	4	7.32261	4.58397	4.38906
chr11	62477279	62477581	303	62477385	4	6.28542	4.35648	3.42783
chr8	145009577	145010001	425	145009635	3	5.0007	3.54727	2.3662
chr2	46523929	46525161	1233	46524962	8	15.2114	8.29212	11.0326
chr7	104655823	104656195	373	104655916	6	11.2158	6.44942	7.64813
chr9	95858484	95859472	989	95858686	13	25.9368	12.8988	20.3252
chr19	9517484	9517951	468	9517868	5	9.3013	5.52808	5.999
chr5	150632755	150633112	358	150632856	8	15.0973	8.27267	11.0326
chr19	38894547	38894805	259	38894734	3	5.60705	3.67195	2.85819
chr1	16174276	16175462	1187	16174972	9	17.2805	9.21346	12.7919
chr17	18087222	18087860	639	18087330	7	9.92681	6.54893	6.58821
chr1	32859616	32859835	220	32859750	4	7.28945	4.57802	4.36074
chr5	68389882	68390127	246	68390006	8	14.3093	8.12441	10.4051
chr5	32174529	32175423	895	32174700	6	11.2158	6.44942	7.64813
chr17	58468727	58469501	775	58468979	7	12.0847	7.15756	8.47738
chr17	62340115	62340929	815	62340418	9	14.9238	8.71296	10.9468
chr19	45252042	45252888	847	45252568	9	17.2805	9.21346	12.7919
chr16	70834496	70834993	498	70834651	4	6.28542	4.35648	3.42783
chr11	117198573	117199222	650	117198674	6	11.2158	6.44942	7.64813
chr17	80023185	80023923	739	80023320	5	9.3013	5.52808	5.999
chr1	2969310	2969524	215	2969455	3	5.33289	3.62012	2.67622
chr7	158497038	158497436	399	158497322	5	8.84113	5.44415	5.71401
chr8	145581641	145582060	420	145581954	6	11.2158	6.44942	7.64813
chr3	127770744	127771053	310	127770894	5	6.14428	4.63166	3.31433
chr12	50426520	50427205	686	50427076	6	10.0093	6.20773	6.66664
chr11	66445062	66445772	711	66445162	7	12.5727	7.25886	8.93779
chr1	10057195	10057990	796	10057326	6	10.7626	6.36789	7.37516
chr22	31555931	31556594	664	31556213	5	9.0647	5.4865	5.90609
chr3	37284341	37284607	267	37284568	3	5.68464	3.68538	2.85819
chr6	74019941	74020179	239	74020040	6	9.41001	6.05543	6.10594
chr2	190443378	190443675	298	190443587	3	5.68464	3.68538	2.85819
chr13	45150250	45151325	1076	45151168	8	11.5366	7.36755	7.93731
chr7	138789368	138789609	242	138789413	3	5.68464	3.68538	2.85819
chr14	105190109	105190464	356	105190339	6	9.57252	6.09907	6.24256
chr1	228593536	228594571	1036	228594452	7	12.7691	7.29642	9.11062
chr15	65137078	65137442	365	65137165	5	7.89569	5.22778	4.8084
chr19	56826142	56826440	299	56826392	4	7.1008	4.54263	4.20142
chr4	467373	467927	555	467613	5	8.95045	5.46524	5.80542
chr8	23020794	23021371	578	23021321	5	7.89569	5.22778	4.8084
chr6	170102333	170102681	349	170102429	5	8.53895	5.38182	5.43463
chr17	36507619	36508289	671	36508061	5	9.18433	5.50793	5.999
chr2	86333371	86333827	457	86333488	10	19.3909	10.1348	14.5815
chr8	128748369	128748639	271	128748444	3	5.68464	3.68538	2.85819
chr14	92981350	92981716	367	92981570	6	11.2158	6.44942	7.64813
chr1	1283953	1284603	651	1284065	6	11.2158	6.44942	7.64813
chr12	22488142	22488340	199	22488311	4	7.45356	4.60673	4.39596
chr4	128554129	128554481	353	128554219	5	7.53531	5.12747	4.47539
chr11	1330173	1330841	669	1330743	7	13.1881	7.37077	9.31501
chr16	19566962	19567446	485	19567091	10	19.3909	10.1348	14.5815
chr14	74550985	74551177	193	74551109	4	7.32261	4.58397	4.38906
chr15	74753260	74753477	218	74753376	5	9.3013	5.52808	5.999
chr17	38499430	38499697	268	38499493	6	8.91291	5.91042	5.77181
chr10	18948540	18949034	495	18948610	4	7.19301	4.56026	4.27596
chr17	7463424	7463901	478	7463507	4	7.45356	4.60673	4.39596
chr15	31684499	31684829	331	31684580	3	5.68464	3.68538	2.85819
chr18	72919935	72921740	1806	72921353	6	11.2158	6.44942	7.64813
chr5	176784943	176785951	1009	176785084	9	17.2805	9.21346	12.7919
chr19	39825509	39826637	1129	39826453	6	11.2158	6.44942	7.64813
chr10	52177767	52178112	346	52177821	3	5.37951	3.62943	2.71748
chr18	24128146	24128803	658	24128638	5	8.98796	5.47231	5.8377
chr18	9102298	9103144	847	9102425	6	10.362	6.28679	7.00727
chr19	2478469	2478844	376	2478689	4	7.45356	4.60673	4.39596
chr15	76630540	76630759	220	76630682	3	5.68464	3.68538	2.85819
chr2	128146282	128146623	342	128146333	3	5.68464	3.68538	2.85819
chr16	2723157	2723381	225	2723268	5	9.3013	5.52808	5.999
chr11	122932540	122932824	285	122932688	9	14.9238	8.71296	10.9468
chr2	70141271	70141622	352	70141432	5	8.50751	5.37499	5.4039
chr10	74033738	74034471	734	74033895	7	13.1881	7.37077	9.31501
chr7	1067549	1067928	380	1067699	6	9.57252	6.09907	6.24256
chr17	67322825	67323283	459	67323105	9	16.95	9.15605	12.6757
chr6	26538394	26538887	494	26538763	8	14.6831	8.19787	10.7491
chr11	118992322	118992797	476	118992522	9	17.2805	9.21346	12.7919
chr6	30180881	30181143	263	30181063	7	12.211	7.1849	8.59466
chr17	80291022	80291901	880	80291387	6	11.2158	6.44942	7.64813
chr12	102455450	102455848	399	102455539	7	11.8072	7.09455	8.20368
chr11	66885531	66885980	450	66885790	6	11.2158	6.44942	7.64813
chr20	32308370	32308649	280	32308585	4	6.5956	4.43409	3.73115
chrX	54209260	54209508	249	54209391	5	7.89569	5.22778	4.8084
chr2	25142754	25143555	802	25143263	4	7.45356	4.60673	4.39596
chr6	7910178	7911216	1039	7910877	7	12.4786	7.24023	8.85089
chr1	179198529	179198791	263	179198641	7	12.82	7.30587	9.15728
chr2	232645269	232646632	1364	232645490	6	10.7626	6.36789	7.37516
chr7	26239743	26240225	483	26239858	10	17.4866	9.75501	12.994
chr1	54872285	54873255	971	54872442	7	11.3071	6.97037	7.71451
chr1	155294502	155294704	203	155294621	7	13.1881	7.37077	9.31501
chr9	90589274	90589678	405	90589344	5	9.3013	5.52808	5.999
chr4	1685444	1686069	626	1685581	4	7.45356	4.60673	4.39596
chr19	7587661	7588025	365	7587782	4	7.45356	4.60673	4.39596
chr8	62626322	62627120	799	62626480	7	11.3071	6.97037	7.71451
chr16	25025725	25026969	1245	25026469	11	19.7553	10.7092	14.9391
chr3	130612316	130612692	377	130612495	6	9.57252	6.09907	6.24256
chr21	34863604	34864327	724	34864274	6	11.2158	6.44942	7.64813
chr17	78009308	78009513	206	78009403	5	9.3013	5.52808	5.999
chr7	100472174	100472549	376	100472217	4	6.28542	4.35648	3.42783
chr11	63449055	63449388	334	63449203	7	12.8717	7.31534	9.2032
chr2	175351072	175351655	584	175351535	5	7.89569	5.22778	4.8084
chr6	90060975	90061166	192	90061066	5	7.89569	5.22778	4.8084
chr5	81268065	81268301	237	81268162	6	11.0791	6.42592	7.64813
chr4	71570219	71571499	1281	71571039	6	9.57252	6.09907	6.24256
chr1	227730087	227730446	360	227730227	3	5.66211	3.68154	2.85819
chr1	86173808	86174107	300	86173981	6	10.3997	6.29481	7.04394
chr4	83294155	83295087	933	83294618	10	17.7015	9.80433	13.2073
chr17	40335888	40336523	636	40335917	4	7.45356	4.60673	4.39596
chr1	38412494	38412947	454	38412601	3	5.52771	3.65767	2.83111
chr2	183989146	183989604	459	183989423	6	11.2158	6.44942	7.64813
chr15	66083517	66084454	938	66084248	7	13.1881	7.37077	9.31501
chr9	139925546	139926287	742	139926131	6	11.2158	6.44942	7.64813
chr12	6677160	6677439	280	6677361	5	8.87704	5.45116	5.74683
chr1	161369143	161369952	810	161369356	6	11.1761	6.44269	7.64813
chr19	54783779	54784092	314	54783999	6	11.2158	6.44942	7.64813
chr19	53038931	53039136	206	53039041	3	5.68464	3.68538	2.85819
chr3	196014815	196015034	220	196014916	5	9.26735	5.52231	5.999
chr22	46692147	46692340	194	46692252	5	9.3013	5.52808	5.999
chr13	107570096	107570461	366	107570174	4	7.39052	4.59593	4.39596
chr9	134103579	134104200	622	134103982	6	10.0093	6.20773	6.66664
chr7	149468958	149470654	1697	149470423	8	15.2114	8.29212	11.0326
chr3	50357910	50358956	1047	50358758	12	20.6513	11.3269	15.7862
chr1	33283216	33283942	727	33283683	9	14.9238	8.71296	10.9468
chr2	220362360	220363502	1143	220362966	7	13.1881	7.37077	9.31501
chr3	33137611	33138254	644	33138179	7	11.3071	6.97037	7.71451
chr10	94351149	94351360	212	94351195	3	5.42746	3.6388	2.74945
chr17	1302587	1303486	900	1302722	7	13.1881	7.37077	9.31501
chr1	52831288	52831843	556	52831470	7	13.1881	7.37077	9.31501
chr3	196594839	196595162	324	196594918	5	9.3013	5.52808	5.999
chr11	85779139	85780084	946	85779698	12	22.1278	11.6755	16.9937
chr1	41157864	41158486	623	41158040	9	16.3342	9.03869	12.1288
chr11	8710438	8710814	377	8710484	4	5.43157	4.09308	2.74945
chr3	140770165	140770396	232	140770329	4	6.95558	4.51356	4.06846
chr2	166650730	166651532	803	166651371	6	10.8058	6.37612	7.4152
chr9	123836632	123837754	1123	123837590	7	13.1881	7.37077	9.31501
chr5	135468683	135469341	659	135469047	6	9.57252	6.09907	6.24256
chr13	41884945	41886037	1093	41885830	9	14.6904	8.65061	10.7552
chr1	6673803	6675320	1518	6674408	6	11.2158	6.44942	7.64813
chr13	67804727	67805260	534	67804808	7	11.3071	6.97037	7.71451
chr22	50050344	50050540	197	50050439	6	10.4379	6.30285	7.08073
chr6	42989313	42989833	521	42989664	8	14.5184	8.16622	10.6029
chr1	179262904	179263244	341	179262989	3	5.68464	3.68538	2.85819
chr11	61595136	61595720	585	61595281	6	11.0791	6.42592	7.64813
chr11	65184742	65185126	385	65185000	5	9.3013	5.52808	5.999
chr1	185014496	185015293	798	185014995	5	9.0647	5.4865	5.90609
chr14	102276555	102276892	338	102276815	6	8.36788	5.73032	5.26734
chr17	74261611	74262910	1300	74262006	10	19.3909	10.1348	14.5815
chr17	38477216	38477585	370	38477295	5	9.3013	5.52808	5.999
chr1	155112151	155113005	855	155112684	6	10.5158	6.31898	7.15467
chr4	108745574	108745822	249	108745731	5	8.63572	5.40244	5.52249
chr17	1529824	1530216	393	1530129	8	13.0926	7.84166	9.31501
chr15	75870599	75871081	483	75870846	7	13.1881	7.37077	9.31501
chr6	31702858	31704298	1441	31703761	9	17.2805	9.21346	12.7919
chr11	6632779	6633339	561	6632914	6	10.3997	6.29481	7.04394
chr3	40494273	40494746	474	40494588	7	11.3071	6.97037	7.71451
chr20	39316796	39317797	1002	39317659	7	13.1881	7.37077	9.31501
chr12	48577093	48577772	680	48577404	6	10.72	6.35969	7.34362
chr3	40498903	40499341	439	40498967	5	9.3013	5.52808	5.999
chr12	9066859	9067670	812	9067085	6	10.7626	6.36789	7.37516
chr9	111775149	111775793	645	111775340	5	8.98796	5.47231	5.8377
chr7	150973887	150974227	341	150974023	6	10.5958	6.3352	7.22907
chr11	278897	279181	285	278970	3	5.68464	3.68538	2.85819
chr18	51795952	51796637	686	51796349	6	9.57252	6.09907	6.24256
chr7	96656494	96656914	421	96656692	4	6.28542	4.35648	3.42783
chr17	6543999	6544657	659	6544436	11	21.2222	11.0015	16.3087
chr17	42422925	42423204	280	42423036	7	11.3071	6.97037	7.71451
chr1	234744165	234745554	1390	234744364	8	14.5725	8.17674	10.654
chr10	5932197	5932566	370	5932384	7	12.9242	7.32484	9.24931
chr4	146653958	146654184	227	146654068	6	11.2158	6.44942	7.64813
chr16	25077904	25078807	904	25078463	6	11.2158	6.44942	7.64813
chr17	43697959	43698191	233	43698129	3	5.68464	3.68538	2.85819
chr15	70387701	70390245	2545	70388957	8	15.0973	8.27267	11.0326
chr19	9785271	9785954	684	9785389	6	11.1761	6.44269	7.64813
chr17	26698919	26699203	285	26699032	4	7.16182	4.55437	4.24874
chr19	47219326	47219839	514	47219602	9	17.2805	9.21346	12.7919
chr6	167040397	167040716	320	167040608	6	10.5958	6.3352	7.22907
chr19	49092371	49092567	197	49092470	6	10.362	6.28679	7.00727
chr9	139701841	139703334	1494	139702307	8	15.2114	8.29212	11.0326
chr1	100818138	100819081	944	100818857	7	12.9242	7.32484	9.24931
chr12	57145446	57146135	690	57146017	5	8.91348	5.45819	5.77181
chr10	6186387	6186738	352	6186498	8	11.5366	7.36755	7.93731
chr8	55047817	55048374	558	55047962	6	9.57252	6.09907	6.24256
chr11	82869020	82869371	352	82869107	4	6.28542	4.35648	3.42783
chr20	43588548	43589012	465	43588914	5	8.5708	5.38868	5.46011
chr19	36630504	36631908	1405	36631193	8	15.0353	8.2619	11.0326
chr17	1302587	1303486	900	1303193	9	17.2805	9.21346	12.7919
chr10	35378761	35379417	657	35379091	6	11.2158	6.44942	7.64813
chr14	100840529	100841047	519	100840543	4	6.28542	4.35648	3.42783
chr1	118149114	118149556	443	118149258	4	7.45356	4.60673	4.39596
chr19	38810414	38811215	802	38810592	7	13.1881	7.37077	9.31501
chr17	26879058	26879624	567	26879479	7	13.1881	7.37077	9.31501
chr19	39390577	39390783	207	39390667	4	6.84625	4.49057	3.97046
chr10	5931482	5931963	482	5931787	7	13.1427	7.36308	9.31501
chr1	25572764	25573904	1141	25573751	7	11.3071	6.97037	7.71451
chr22	18560790	18561370	581	18561153	9	17.1536	9.19185	12.7919
chr15	85290768	85292514	1747	85292328	8	14.4124	8.14526	10.5026
chr3	52529324	52529841	518	52529473	7	12.6695	7.27759	9.01933
chr12	66695770	66696146	377	66696028	5	9.3013	5.52808	5.999
chr16	85044446	85045677	1232	85044788	8	13.0926	7.84166	9.31501
chr17	63556843	63557457	615	63556948	4	7.16182	4.55437	4.24874
chr18	47807441	47808547	1107	47807550	8	14.111	8.08302	10.2133
chr9	97021673	97021865	193	97021833	5	8.84113	5.44415	5.71401
chr20	35974275	35975038	764	35974537	8	15.2114	8.29212	11.0326
chr19	17186032	17186248	217	17186197	5	9.2255	5.51511	5.999
chr1	161493893	161494084	192	161494054	4	5.43157	4.09308	2.74945
chr12	4383900	4384407	508	4384189	5	8.91348	5.45819	5.77181
chr12	46383204	46384316	1113	46383972	8	15.2114	8.29212	11.0326
chr6	106959705	106961152	1448	106960654	7	12.4325	7.23095	8.80797
chr9	140512634	140513281	648	140512833	7	12.211	7.1849	8.59466
chr14	39644460	39645006	547	39644865	6	11.2158	6.44942	7.64813
chr19	1249881	1252181	2301	1251300	7	13.1881	7.37077	9.31501
chr22	41842608	41844164	1557	41843296	7	13.1881	7.37077	9.31501
chr1	155220247	155220542	296	155220351	6	10.9393	6.40092	7.53384
chr11	1968223	1969585	1363	1968777	7	13.1881	7.37077	9.31501
chr9	123475035	123475411	377	123475104	4	7.45356	4.60673	4.39596
chr9	138798793	138799095	303	138798886	8	13.0926	7.84166	9.31501
chr1	226186464	226187002	539	226186677	7	13.1881	7.37077	9.31501
chr21	46974555	46974867	313	46974678	5	9.3013	5.52808	5.999
chr16	30969012	30969641	630	30969163	10	19.3909	10.1348	14.5815
chr7	66767017	66767401	385	66767253	5	7.89569	5.22778	4.8084
chr20	34042673	34043656	984	34043193	6	10.8941	6.39263	7.49395
chr19	14239649	14239949	301	14239798	5	9.3013	5.52808	5.999
chr8	75262711	75263042	332	75262903	3	5.45197	3.6435	2.76684
chr1	201617528	201617984	457	201617603	3	5.42746	3.6388	2.74945
chr5	162864679	162865175	497	162864829	7	12.211	7.1849	8.59466
chr6	31165186	31165462	277	31165346	8	15.2114	8.29212	11.0326
chr12	108155256	108155473	218	108155301	4	5.43157	4.09308	2.74945
chr15	94774987	94775226	240	94775081	6	10.7626	6.36789	7.37516
chr1	161495946	161496228	283	161496007	3	5.68464	3.68538	2.85819
chr17	58469746	58470011	266	58469903	4	6.95558	4.51356	4.06846
chr17	76194565	76194759	195	76194687	3	5.68464	3.68538	2.85819
chr22	19702011	19702629	619	19702114	5	9.3013	5.52808	5.999
chr19	18631718	18632890	1173	18632716	12	23.7218	11.9775	18.3072
chr17	7517515	7518158	644	7518000	7	13.1881	7.37077	9.31501
chr7	33101730	33102714	985	33102071	9	17.2805	9.21346	12.7919
chr19	49469275	49470607	1333	49469622	14	28.1818	13.8202	22.4049
chr1	52607770	52608268	499	52608124	7	13.1881	7.37077	9.31501
chr7	39990006	39991404	1399	39990212	8	15.2114	8.29212	11.0326
chr2	128848859	128849253	395	128849003	8	13.0926	7.84166	9.31501
chr10	81204307	81204768	462	81204625	5	8.84113	5.44415	5.71401
chr11	111895494	111896649	1156	111895923	5	9.3013	5.52808	5.999
chr12	861803	863453	1651	861976	8	15.2114	8.29212	11.0326
chr19	12901243	12901562	320	12901320	4	7.45356	4.60673	4.39596
chr7	143078291	143080486	2196	143079540	12	23.7218	11.9775	18.3072
chr5	39073643	39075315	1673	39074753	7	12.387	7.22169	8.76468
chr15	83655076	83655379	304	83655241	6	8.36788	5.73032	5.26734
chr2	152145754	152146395	642	152146138	7	11.3071	6.97037	7.71451
chr1	231376774	231377605	832	231377539	5	6.86655	4.9117	3.98489
chr11	64889792	64890035	244	64889892	7	13.1881	7.37077	9.31501
chr12	51716886	51717929	1044	51717769	9	16.4504	9.06192	12.24
chr2	220110344	220110868	525	220110473	5	9.3013	5.52808	5.999
chr10	28592216	28592446	231	28592320	8	14.2587	8.11402	10.3567
chr22	46068118	46068395	278	46068292	6	10.9852	6.40923	7.57492
chr7	35076723	35077068	346	35076914	4	6.71716	4.46215	3.85097
chr9	128003976	128004465	490	128004060	4	7.45356	4.60673	4.39596
chr2	191877999	191878566	568	191878354	5	8.77078	5.43017	5.64968
chr9	79792562	79793075	514	79792653	5	9.3013	5.52808	5.999
chr4	56262355	56263071	717	56262468	7	9.92681	6.54893	6.58821
chr1	90287568	90287944	377	90287651	3	5.68464	3.68538	2.85819
chr6	30650997	30653319	2323	30651842	8	14.111	8.08302	10.2133
chr9	98079397	98079959	563	98079453	3	5.68464	3.68538	2.85819
chr5	142781818	142783210	1393	142782274	6	10.7626	6.36789	7.37516
chr20	30539189	30539792	604	30539664	8	13.0926	7.84166	9.31501
chr15	90319625	90319823	199	90319711	4	7.45356	4.60673	4.39596
chr1	86861435	86861988	554	86861649	5	7.89569	5.22778	4.8084
chr8	10873946	10874295	350	10874020	3	5.68464	3.68538	2.85819
chr10	99473823	99474050	228	99473914	4	7.1008	4.54263	4.20142
chr18	77748320	77748867	548	77748419	5	8.70235	5.41627	5.58574
chr7	140103951	140104142	192	140104059	5	8.44577	5.36137	5.34367
chr17	19770592	19771164	573	19771022	6	11.2158	6.44942	7.64813
chr12	113622624	113623128	505	113622953	8	15.0973	8.27267	11.0326
chr5	95296175	95297543	1369	95297345	9	15.9505	8.95831	11.763
chr16	56484907	56485194	288	56485061	6	9.57252	6.09907	6.24256
chr1	59281707	59282033	327	59281762	4	6.28542	4.35648	3.42783
chr6	1610201	1611402	1202	1610575	5	9.3013	5.52808	5.999
chr3	71834031	71834563	533	71834239	7	13.1881	7.37077	9.31501
chr9	37120626	37120964	339	37120743	5	6.86655	4.9117	3.98489
chr18	9708338	9708814	477	9708580	10	18.8835	10.0456	14.3028
chr17	7142100	7142965	866	7142632	10	19.3909	10.1348	14.5815
chr4	160025130	160025735	606	160025644	8	15.2114	8.29212	11.0326
chr14	90085381	90085624	244	90085565	4	7.45356	4.60673	4.39596
chr16	74401607	74402055	449	74401917	7	12.6695	7.27759	9.01933
chr1	113161324	113161730	407	113161582	5	9.3013	5.52808	5.999
chr10	23728105	23729199	1095	23728601	7	13.1881	7.37077	9.31501
chr11	64879903	64880143	241	64879959	4	7.45356	4.60673	4.39596
chr1	145470058	145470319	262	145470153	3	5.42746	3.6388	2.74945
chr11	267821	268526	706	268058	7	12.8717	7.31534	9.2032
chr5	149339876	149340173	298	149340050	6	11.2158	6.44942	7.64813
chr19	46388918	46389955	1038	46389109	8	15.2114	8.29212	11.0326
chr1	183557999	183558368	370	183558094	5	8.70235	5.41627	5.58574
chr11	314924	315119	196	315025	5	8.91348	5.45819	5.77181
chr3	48470508	48471455	948	48471144	6	11.2158	6.44942	7.64813
chr14	66974841	66975344	504	66975069	5	9.3013	5.52808	5.999
chr11	64879352	64879610	259	64879494	5	7.89569	5.22778	4.8084
chr6	96969438	96970275	838	96970106	7	12.7691	7.29642	9.11062
chr17	80188069	80190103	2035	80189737	6	11.2158	6.44942	7.64813
chr11	62606671	62607017	347	62606911	7	13.1881	7.37077	9.31501
chr20	278105	279076	972	278388	8	14.4124	8.14526	10.5026
chr1	95699194	95699497	304	95699443	3	5.55374	3.66242	2.85312
chr12	56497803	56498060	258	56497932	4	5.98625	4.27289	3.15777
chr21	35445193	35446451	1259	35446097	7	11.9234	7.12142	8.31895
chr2	202098240	202098644	405	202098491	5	8.91348	5.45819	5.77181
chr11	65640869	65641065	197	65641029	3	5.68464	3.68538	2.85819
chr2	73297630	73299346	1717	73298069	8	15.2114	8.29212	11.0326
chr5	131131863	131132393	531	131132102	6	11.2158	6.44942	7.64813
chr22	35653554	35654085	532	35653960	6	10.8941	6.39263	7.49395
chr5	95066647	95066962	316	95066713	4	7.45356	4.60673	4.39596
chr16	2097532	2098457	926	2098264	10	18.4127	9.95532	13.8902
chrX	20008441	20008858	418	20008770	5	9.3013	5.52808	5.999
chr6	5004450	5004887	438	5004503	3	5.68464	3.68538	2.85819
chr1	154928182	154928570	389	154928435	6	11.2158	6.44942	7.64813
chr19	55386399	55386939	541	55386473	5	7.89569	5.22778	4.8084
chr6	109169310	109170197	888	109169696	6	11.2158	6.44942	7.64813
chr19	37808145	37808576	432	37808480	8	13.0926	7.84166	9.31501
chr13	46626502	46626798	297	46626667	6	11.1272	6.4343	7.64813
chr10	115613616	115615040	1425	115614778	12	23.7218	11.9775	18.3072
chr16	14432994	14433250	257	14433155	3	5.68464	3.68538	2.85819
chr15	90645027	90645680	654	90645492	5	8.60305	5.39555	5.49122
chr16	1992158	1993119	962	1992551	9	14.9238	8.71296	10.9468
chr11	64018959	64020050	1092	64019075	6	10.9852	6.40923	7.57492
chr6	34359701	34360353	653	34360211	7	13.1881	7.37077	9.31501
chr9	139742589	139743306	718	139742641	4	7.45356	4.60673	4.39596
chr19	10959082	10959718	637	10959587	10	18.6087	9.9938	14.0739
chr17	56031914	56033391	1478	56032419	8	15.2114	8.29212	11.0326
chr16	4896925	4898171	1247	4897801	8	11.5366	7.36755	7.93731
chr2	239196896	239197394	499	239197052	5	7.89569	5.22778	4.8084
chr10	120863603	120864431	829	120864217	7	13.1881	7.37077	9.31501
chr7	1609294	1609546	253	1609390	4	7.45356	4.60673	4.39596
chr7	148958932	148959812	881	148959099	5	8.91348	5.45819	5.77181
chr10	135088855	135089294	440	135088947	5	9.3013	5.52808	5.999
chr6	150071109	150071704	596	150071284	5	9.3013	5.52808	5.999
chr13	92000726	92001476	751	92000925	12	21.6582	11.5723	16.5385
chr3	17784311	17784652	342	17784356	3	5.68464	3.68538	2.85819
chr6	160112855	160113456	602	160113414	6	9.57252	6.09907	6.24256
chr4	41936872	41937696	825	41937562	6	10.3248	6.2788	6.97679
chr14	24616739	24617385	647	24616974	8	15.2114	8.29212	11.0326
chr21	48055574	48055896	323	48055774	5	9.0647	5.4865	5.90609
chr11	57283116	57283369	254	57283180	5	9.26735	5.52231	5.999
chr2	145281799	145282228	430	145281882	6	11.2158	6.44942	7.64813
chr1	210001442	210001689	248	210001642	3	5.47684	3.64821	2.78805
chr6	36514251	36515205	955	36514874	9	17.2805	9.21346	12.7919
chr22	36782273	36784046	1774	36783566	9	17.2805	9.21346	12.7919
chr14	45603203	45603604	402	45603546	5	9.10395	5.49363	5.94124
chr17	38136344	38136746	403	38136598	5	9.2255	5.51511	5.999
chr11	61583884	61584323	440	61583952	4	6.28542	4.35648	3.42783
chr20	31124661	31124976	316	31124910	5	9.14383	5.50077	5.97641
chr19	46388918	46389955	1038	46389659	6	11.2158	6.44942	7.64813
chr20	1599249	1599512	264	1599340	5	7.89569	5.22778	4.8084
chr1	155036289	155036821	533	155036692	6	11.2158	6.44942	7.64813
chr5	72144025	72144749	725	72144259	7	13.1881	7.37077	9.31501
chr5	158526182	158526387	206	158526291	6	10.8941	6.39263	7.49395
chr11	118401236	118401884	649	118401623	4	6.98383	4.51934	4.09477
chr7	44122389	44122685	297	44122516	8	15.2114	8.29212	11.0326
chr22	18256835	18257145	311	18257027	10	19.3283	10.1242	14.5815
chr19	33165418	33166085	668	33165552	8	15.2114	8.29212	11.0326
chr20	47804112	47804827	716	47804745	6	9.57252	6.09907	6.24256
chr3	185000487	185001008	522	185000881	6	10.72	6.35969	7.34362
chr1	154980663	154981766	1104	154981094	8	13.0926	7.84166	9.31501
chr16	29827484	29828321	838	29827819	8	13.0926	7.84166	9.31501
chr20	44992740	44992985	246	44992847	4	7.32261	4.58397	4.38906
chr11	47416607	47416976	370	47416679	5	9.3013	5.52808	5.999
chr1	180471621	180472236	616	180471674	5	9.3013	5.52808	5.999
chr13	50510073	50510551	479	50510422	8	15.2114	8.29212	11.0326
chr12	56101633	56102154	522	56101714	3	5.11761	3.57424	2.4805
chr22	21355562	21355802	241	21355593	4	6.28542	4.35648	3.42783
chr9	15552950	15553706	757	15553070	6	11.2158	6.44942	7.64813
chr14	103801569	103801784	216	103801663	7	13.0317	7.34391	9.31501
chr10	43916235	43916662	428	43916616	5	9.3013	5.52808	5.999
chr21	43638698	43640097	1400	43639137	6	11.2158	6.44942	7.64813
chr7	128048892	128050144	1253	128049939	9	17.2805	9.21346	12.7919
chr14	81931057	81931262	206	81931209	4	7.28945	4.57802	4.36074
chr18	47814272	47814666	395	47814567	8	14.6274	8.18729	10.6969
chr6	74161039	74161868	830	74161697	8	14.111	8.08302	10.2133
chr1	26126758	26127092	335	26126990	5	9.26735	5.52231	5.999
chr7	28725689	28726605	917	28726454	4	7.45356	4.60673	4.39596
chr17	76164204	76164504	301	76164398	4	7.42532	4.60192	4.39596
chr9	90919265	90919516	252	90919371	3	5.68464	3.68538	2.85819
chr10	124134382	124134824	443	124134505	3	5.09754	3.56972	2.46108
chr7	149412005	149412205	201	149412121	5	9.3013	5.52808	5.999
chr13	50700060	50700653	594	50700178	6	11.2158	6.44942	7.64813
chr2	234263161	234263551	391	234263358	7	13.1881	7.37077	9.31501
chr1	174128365	174129285	921	174128955	8	15.2114	8.29212	11.0326
chr4	100815006	100815519	514	100815256	5	8.38551	5.34781	5.28446
chr15	67358222	67359264	1043	67358954	6	9.57252	6.09907	6.24256
chr16	47495253	47495753	501	47495360	8	11.5366	7.36755	7.93731
chr14	51706959	51707429	471	51707105	6	10.5958	6.3352	7.22907
chr12	54811700	54813257	1558	54812652	5	9.3013	5.52808	5.999
chr15	93631311	93631818	508	93631673	6	11.2158	6.44942	7.64813
chr1	244816467	244817221	755	244816577	9	14.9238	8.71296	10.9468
chr11	113643986	113644409	424	113644137	5	8.73633	5.42321	5.61766
chr1	226890918	226891519	602	226891431	6	10.2158	6.25493	6.87043
chr20	32255497	32255825	329	32255588	5	9.3013	5.52808	5.999
chr3	138552801	138554253	1453	138553611	5	9.3013	5.52808	5.999
chr12	52463535	52464248	714	52463754	5	8.91348	5.45819	5.77181
chr4	3043132	3043423	292	3043311	3	5.68464	3.68538	2.85819
chr11	118888668	118889001	334	118888857	8	15.2114	8.29212	11.0326
chr13	25875903	25876286	384	25876007	4	7.0415	4.53096	4.14779
chr1	145437785	145438648	864	145437995	6	11.2158	6.44942	7.64813
chr19	52772931	52773501	571	52773143	8	13.0926	7.84166	9.31501
chr11	113745728	113746122	395	113745989	6	9.57252	6.09907	6.24256
chr1	244013635	244014195	561	244013915	7	13.1881	7.37077	9.31501
chr22	38054837	38055096	260	38054938	5	9.3013	5.52808	5.999
chr17	72983774	72984069	296	72983927	9	17.2805	9.21346	12.7919
chr6	18387647	18387927	281	18387723	4	6.37193	4.37902	3.51209
chr7	92157602	92157822	221	92157672	5	8.80571	5.43715	5.68194
chr6	35435747	35436373	627	35436297	8	15.2114	8.29212	11.0326
chr15	85176664	85177150	487	85177014	5	8.5708	5.38868	5.46011
chr2	64246889	64247083	195	64246976	4	7.45356	4.60673	4.39596
chr16	77756558	77756856	299	77756729	3	5.58019	3.66718	2.85819
chr14	93651421	93651624	204	93651524	6	10.9852	6.40923	7.57492
chr17	1958398	1959002	605	1958799	5	9.3013	5.52808	5.999
chr6	111409144	111409412	269	111409252	8	13.0926	7.84166	9.31501
chr12	112856422	112857254	833	112857128	7	12.9242	7.32484	9.24931
chr5	68664697	68666089	1393	68665576	6	9.57252	6.09907	6.24256
chr12	50676977	50677335	359	50677132	8	13.6562	7.98137	9.77268
chr22	50964027	50965442	1416	50964463	8	15.2114	8.29212	11.0326
chr9	131314671	131315409	739	131315273	9	17.0168	9.16795	12.734
chr6	27440548	27440890	343	27440741	6	10.5958	6.3352	7.22907
chr9	33265304	33265524	221	33265429	4	7.45356	4.60673	4.39596
chr1	26249151	26249586	436	26249246	5	9.3013	5.52808	5.999
chr19	34856137	34857019	883	34857005	6	8.36788	5.73032	5.26734
chr11	73087511	73088936	1426	73088575	8	14.2587	8.11402	10.3567
chr18	47013098	47013916	819	47013815	6	11.2158	6.44942	7.64813
chr6	68953769	68954060	292	68953918	3	5.31006	3.61548	2.6557
chr1	183440362	183441409	1048	183440544	6	8.36788	5.73032	5.26734
chr11	65188988	65189242	255	65189107	6	11.1761	6.44269	7.64813
chr6	29910692	29910983	292	29910845	4	7.45356	4.60673	4.39596
chr16	22018996	22019413	418	22019210	5	8.5708	5.38868	5.46011
chr7	23338997	23339298	302	23339096	6	8.36788	5.73032	5.26734
chr6	130031033	130031312	280	130031191	5	9.3013	5.52808	5.999
chr17	17183628	17184532	905	17184259	7	13.1881	7.37077	9.31501
chr13	73356321	73356656	336	73356440	5	8.98796	5.47231	5.8377
chr19	40477068	40477317	250	40477212	5	8.95045	5.46524	5.80542
chr11	10472410	10472911	502	10472879	4	5.43157	4.09308	2.74945
chr3	3168265	3168538	274	3168416	6	11.2158	6.44942	7.64813
chr9	138852545	138852958	414	138852866	7	13.1881	7.37077	9.31501
chr16	20752304	20752515	212	20752384	4	6.28542	4.35648	3.42783
chr2	27579428	27580059	632	27579889	6	11.2158	6.44942	7.64813
chr12	83080684	83081354	671	83080990	7	12.6695	7.27759	9.01933
chr1	90228762	90228990	229	90228880	6	10.0093	6.20773	6.66664
chr6	151710865	151711574	710	151710985	7	12.82	7.30587	9.15728
chr4	15780149	15780640	492	15780517	4	6.81978	4.48485	3.95068
chr14	96968001	96969713	1713	96969024	7	13.1881	7.37077	9.31501
chr11	3444350	3444570	221	3444444	4	7.45356	4.60673	4.39596
chr11	65189949	65193209	3261	65191650	6	11.2158	6.44942	7.64813
chr16	58718293	58718535	243	58718387	5	7.89569	5.22778	4.8084
chr2	97405214	97405867	654	97405371	7	13.1881	7.37077	9.31501
chr4	148538706	148539100	395	148538812	10	18.4127	9.95532	13.8902
chr17	38278535	38279713	1179	38279199	7	12.6695	7.27759	9.01933
chr22	42466290	42466841	552	42466701	7	13.1881	7.37077	9.31501
chr3	196728866	196730227	1362	196729939	7	13.1881	7.37077	9.31501
chr9	88356215	88356839	625	88356646	5	9.3013	5.52808	5.999
chr19	12777088	12777498	411	12777406	7	12.6695	7.27759	9.01933
chr3	143689864	143691249	1386	143691082	10	19.1006	10.0847	14.4982
chr5	149569741	149569937	197	149569832	4	6.28542	4.35648	3.42783
chr19	57922610	57922967	358	57922863	6	9.63526	6.11544	6.30504
chr10	118764215	118764446	232	118764313	4	7.28945	4.57802	4.36074
chr16	28620992	28621314	323	28621057	3	5.68464	3.68538	2.85819
chr17	74448684	74449245	562	74449131	12	22.0582	11.6606	16.9304
chr4	26321420	26323059	1640	26322791	8	15.2114	8.29212	11.0326
chr17	18266424	18266730	307	18266601	5	6.14428	4.63166	3.31433
chr7	50860421	50860766	346	50860515	5	9.3013	5.52808	5.999
chr10	120937692	120938281	590	120938122	6	11.2158	6.44942	7.64813
chr9	127020219	127020484	266	127020390	3	5.68464	3.68538	2.85819
chr8	60031360	60031750	391	60031462	4	7.45356	4.60673	4.39596
chr10	103453988	103455181	1194	103454270	7	13.1881	7.37077	9.31501
chr19	41641697	41641948	252	41641762	5	6.86655	4.9117	3.98489
chr9	33001173	33001531	359	33001394	5	9.0647	5.4865	5.90609
chr10	23003603	23003966	364	23003701	7	13.1427	7.36308	9.31501
chr5	10761585	10761905	321	10761741	7	12.6695	7.27759	9.01933
chr15	81292738	81293921	1184	81293309	6	11.2158	6.44942	7.64813
chr16	81040291	81040564	274	81040403	6	10.1804	6.24701	6.83555
chr2	114646628	114647069	442	114646968	5	8.95045	5.46524	5.80542
chr8	52810897	52811612	716	52811393	7	12.387	7.22169	8.76468
chr14	55032618	55032810	193	55032707	5	7.89569	5.22778	4.8084
chr17	1945293	1945686	394	1945417	7	12.1684	7.17577	8.55897
chr4	184719242	184719675	434	184719522	5	9.3013	5.52808	5.999
chr13	111368179	111368614	436	111368536	7	9.92681	6.54893	6.58821
chr6	33385189	33385931	743	33385787	7	13.1881	7.37077	9.31501
chr12	53835814	53836356	543	53836137	8	14.9743	8.25115	10.9907
chr8	121823635	121824661	1027	121823800	7	12.6695	7.27759	9.01933
chr6	155054588	155055475	888	155054917	11	21.2222	11.0015	16.3087
chr14	75745745	75747083	1339	75746695	8	15.0353	8.2619	11.0326
chr6	291773	292312	540	291911	7	10.2753	6.66696	6.92928
chr12	49932511	49933283	773	49932885	5	9.3013	5.52808	5.999
chr17	3626793	3627101	309	3626943	8	15.2114	8.29212	11.0326
chr12	62996116	62997937	1822	62997437	5	9.3013	5.52808	5.999
chr2	32390452	32390672	221	32390566	5	9.3013	5.52808	5.999
chr16	22201571	22201894	324	22201715	6	11.2158	6.44942	7.64813
chr1	186649162	186649405	244	186649332	4	7.1008	4.54263	4.20142
chr12	54582455	54582833	379	54582707	6	11.0791	6.42592	7.64813
chr19	45578925	45579911	987	45579384	7	11.4466	7.00644	7.85205
chr16	77224211	77224452	242	77224319	5	8.95045	5.46524	5.80542
chr12	56473591	56473874	284	56473721	4	7.45356	4.60673	4.39596
chr1	151584665	151585652	988	151584955	7	11.3071	6.97037	7.71451
chr17	6916956	6917315	360	6917060	3	5.68464	3.68538	2.85819
chr9	136039363	136039620	258	136039460	7	11.3071	6.97037	7.71451
chr13	107219682	107220310	629	107220144	6	10.5958	6.3352	7.22907
chr15	76638348	76639051	704	76638530	6	11.2158	6.44942	7.64813
chr4	78739670	78742008	2339	78740832	12	23.5566	11.9494	18.3072
chr11	66234421	66234790	370	66234517	5	8.98796	5.47231	5.8377
chr11	61129107	61129346	240	61129222	5	8.95045	5.46524	5.80542
chr2	198669172	198670209	1038	198669932	7	13.1881	7.37077	9.31501
chr1	109756730	109757183	454	109756866	8	15.2114	8.29212	11.0326
chr1	21671137	21671430	294	21671187	3	5.68464	3.68538	2.85819
chr18	74206770	74207207	438	74207073	11	20.6852	10.9023	15.8162
chr9	137806990	137809716	2727	137807630	6	11.2158	6.44942	7.64813
chr22	36924826	36925134	309	36924915	4	7.25681	4.57209	4.33184
chr1	84464615	84464833	219	84464775	6	11.1272	6.4343	7.64813
chr1	26869538	26869993	456	26869935	6	10.8941	6.39263	7.49395
chr17	72619360	72619793	434	72619456	5	9.2255	5.51511	5.999
chr5	176560811	176561583	773	176560954	8	15.2114	8.29212	11.0326
chr4	175204860	175205648	789	175205158	6	11.2158	6.44942	7.64813
chr7	6413578	6413844	267	6413672	4	7.45356	4.60673	4.39596
chr18	29264109	29264612	504	29264160	3	5.68464	3.68538	2.85819
chr15	91427413	91429284	1872	91428733	10	18.2245	9.91714	13.7134
chr10	94450987	94451728	742	94451178	7	12.211	7.1849	8.59466
chr17	54911857	54912289	433	54912136	7	13.1881	7.37077	9.31501
chr1	222885918	222886859	942	222886351	12	22.0582	11.6606	16.9304
chr17	2303452	2304327	876	2303881	5	9.3013	5.52808	5.999
chr18	9136954	9137237	284	9137152	5	9.10395	5.49363	5.94124
chr6	53223874	53224520	647	53223997	4	7.22467	4.56617	4.30412
chr18	76829403	76829757	355	76829609	11	21.539	11.0562	16.4201
chr16	50582373	50582583	211	50582489	6	11.0791	6.42592	7.64813
chr3	11684304	11684722	419	11684427	7	10.2995	6.67485	6.95239
chr8	125551390	125551790	401	125551482	4	7.45356	4.60673	4.39596
chr9	135996369	135996583	215	135996494	4	7.35629	4.58994	4.39596
chr9	132258617	132258973	357	132258834	5	9.3013	5.52808	5.999
chr11	61722814	61723896	1083	61723092	6	11.2158	6.44942	7.64813
chr4	82392499	82393022	524	82392880	6	11.2158	6.44942	7.64813
chrX	118826468	118827218	751	118827099	5	7.89569	5.22778	4.8084
chr17	7358910	7359856	947	7359421	10	16.7963	9.58426	12.5394
chr3	128375055	128375260	206	128375145	4	7.13109	4.54849	4.22133
chr12	110437038	110437703	666	110437380	9	11.9717	7.71944	8.366
chr3	157827951	157828266	316	157828150	7	12.6695	7.27759	9.01933
chr7	6629715	6630301	587	6630094	9	17.2805	9.21346	12.7919
chr8	30670081	30670380	300	30670170	3	5.58019	3.66718	2.85819
chr1	27153254	27154156	903	27153587	6	11.0318	6.41756	7.61623
chr10	47655705	47656329	625	47656049	14	28.1818	13.8202	22.4049
chr1	221052852	221053838	987	221053450	12	23.7218	11.9775	18.3072
chr3	71773885	71774884	1000	71774312	7	12.5727	7.25886	8.93779
chr2	25265101	25265431	331	25265345	5	6.86655	4.9117	3.98489
chr4	1241286	1242478	1193	1241562	6	11.2158	6.44942	7.64813
chr14	65568189	65569242	1054	65568703	9	16.95	9.15605	12.6757
chr19	1026494	1028604	2111	1028448	7	13.1881	7.37077	9.31501
chr9	82186868	82188714	1847	82188124	7	13.1881	7.37077	9.31501
chr2	70417494	70418085	592	70417982	8	15.2114	8.29212	11.0326
chr16	4742979	4743188	210	4743149	3	5.68464	3.68538	2.85819
chr12	14518679	14518934	256	14518797	6	9.41001	6.05543	6.10594
chrX	153706837	153707037	201	153706883	3	5.68464	3.68538	2.85819
chr7	76178297	76179115	819	76178422	6	11.2158	6.44942	7.64813
chr1	213188665	213189131	467	213188791	7	10.2995	6.67485	6.95239
chr6	34759748	34760787	1040	34760071	9	17.2805	9.21346	12.7919
chr11	64993275	64993636	362	64993508	6	11.2158	6.44942	7.64813
chr1	153930410	153931108	699	153930849	9	16.5098	9.07358	12.2964
chr1	32538274	32539072	799	32538689	6	10.8496	6.38436	7.45361
chr1	94374673	94374981	309	94374766	8	11.5366	7.36755	7.93731
chr6	30524415	30524695	281	30524542	5	9.3013	5.52808	5.999
chr12	6448735	6450978	2244	6449602	7	11.3071	6.97037	7.71451
chr17	61904760	61905339	580	61904894	7	11.3071	6.97037	7.71451
chr6	35995578	35996507	930	35995770	9	15.0988	8.75805	11.0326
chr19	12273517	12274451	935	12274279	9	17.2805	9.21346	12.7919
chr17	7738875	7739652	778	7739172	6	10.8058	6.37612	7.4152
chr14	50086854	50088214	1361	50087524	6	9.57252	6.09907	6.24256
chr2	135675344	135675730	387	135675491	6	9.57252	6.09907	6.24256
chr15	90233823	90234211	389	90233933	5	9.3013	5.52808	5.999
chr19	507497	507878	382	507612	6	11.2158	6.44942	7.64813
chr1	41445397	41445943	547	41445498	5	9.3013	5.52808	5.999
chr17	18759191	18759486	296	18759236	3	5.55374	3.66242	2.85312
chr8	121556845	121557049	205	121556940	4	6.74235	4.46781	3.87553
chr3	49760975	49761288	314	49761194	5	9.3013	5.52808	5.999
chr2	198174565	198175484	920	198175229	5	9.02604	5.4794	5.87206
chr11	65658551	65658839	289	65658601	3	5.66211	3.68154	2.85819
chr12	29935725	29936024	300	29935909	4	7.39052	4.59593	4.39596
chr12	29301972	29303037	1066	29302620	7	12.2541	7.19407	8.63612
chr19	55765970	55766358	389	55766227	6	11.2158	6.44942	7.64813
chr5	53606707	53607032	326	53606879	4	6.71716	4.46215	3.85097
chr12	27090678	27090940	263	27090724	3	5.68464	3.68538	2.85819
chr5	79703882	79704487	606	79704327	7	12.8717	7.31534	9.2032
chr3	52188088	52188609	522	52188133	5	9.3013	5.52808	5.999
chr17	2614283	2615613	1331	2615340	7	12.4325	7.23095	8.80797
chr5	175815871	175816303	433	175815996	3	5.68464	3.68538	2.85819
chr7	45150940	45151275	336	45151121	4	7.35629	4.58994	4.39596
chr7	139478127	139478318	192	139478201	3	5.68464	3.68538	2.85819
chr3	49448972	49449473	502	49449083	5	8.26915	5.32091	5.17474
chr6	99841606	99842087	482	99841772	4	7.45356	4.60673	4.39596
chr13	50510761	50511276	516	50510889	9	17.2805	9.21346	12.7919
chr11	65307535	65308004	470	65307824	6	11.2158	6.44942	7.64813
chr5	60458028	60458679	652	60458584	6	11.0791	6.42592	7.64813
chr20	30249581	30249886	306	30249667	4	7.39052	4.59593	4.39596
chr4	39184219	39184642	424	39184520	8	13.6562	7.98137	9.77268
chr6	75953063	75953480	418	75953101	4	7.45356	4.60673	4.39596
chr7	99102630	99103221	592	99102730	5	9.3013	5.52808	5.999
chr3	75483922	75484818	897	75484621	7	13.1881	7.37077	9.31501
chr17	7835505	7836020	516	7835780	6	10.6366	6.34334	7.26743
chr18	43547047	43547779	733	43547231	5	9.10395	5.49363	5.94124
chr3	184286936	184287178	243	184287031	5	9.3013	5.52808	5.999
chr7	64023139	64023339	201	64023225	4	6.17008	4.32531	3.33809
chr8	72754529	72754748	220	72754639	5	8.70235	5.41627	5.58574
chr18	71814956	71815406	451	71815223	5	9.10395	5.49363	5.94124
chr19	15543723	15543967	245	15543888	6	8.36788	5.73032	5.26734
chr11	85955825	85956166	342	85956023	9	17.1536	9.19185	12.7919
chr4	185654840	185655689	850	185655107	6	11.2158	6.44942	7.64813
chr11	65685831	65686474	644	65685972	7	13.1881	7.37077	9.31501
chr19	38878731	38878925	195	38878889	3	5.68464	3.68538	2.85819
chr19	6424243	6424750	508	6424383	5	8.98796	5.47231	5.8377
chr1	31885797	31886135	339	31885887	3	5.52771	3.65767	2.83111
chr3	146262022	146262289	268	146262153	7	11.5863	7.04142	7.98679
chr2	179345326	179345803	478	179345450	4	7.1008	4.54263	4.20142
chr5	132298795	132299701	907	132299053	7	13.1881	7.37077	9.31501
chr5	149868225	149868495	271	149868274	3	5.68464	3.68538	2.85819
chr3	38177444	38177887	444	38177520	4	7.22467	4.56617	4.30412
chr2	8822443	8823680	1238	8823267	7	9.92681	6.54893	6.58821
chr3	120278130	120278567	438	120278214	4	7.07094	4.53679	4.17431
chr4	10458465	10458846	382	10458633	8	15.0353	8.2619	11.0326
chr19	17622463	17623397	935	17622983	6	11.2158	6.44942	7.64813
chr2	85981126	85982067	942	85981494	5	7.89569	5.22778	4.8084
chr17	71227942	71228417	476	71228294	6	11.2158	6.44942	7.64813
chr19	36139344	36139560	217	36139432	4	5.66173	4.17178	2.85819
chr12	123464992	123465917	926	123465389	7	11.3071	6.97037	7.71451
chr19	20011999	20012531	533	20012143	6	9.57252	6.09907	6.24256
chr11	3443667	3444059	393	3443936	3	5.68464	3.68538	2.85819
chr5	157002186	157003220	1035	157002793	7	11.3071	6.97037	7.71451
chr12	9217112	9217505	394	9217333	4	7.45356	4.60673	4.39596
chr17	66596738	66597464	727	66597087	6	10.4766	6.3109	7.11723
chr3	93782006	93782337	332	93782242	6	10.6366	6.34334	7.26743
chr7	102152990	102153292	303	102153132	5	9.3013	5.52808	5.999
chr15	81616102	81616451	350	81616279	6	11.2158	6.44942	7.64813
chr17	37025710	37027482	1773	37026534	6	10.3997	6.29481	7.04394
chr6	31632330	31633599	1270	31633253	6	11.2158	6.44942	7.64813
chr10	17658892	17659676	785	17659508	6	11.2158	6.44942	7.64813
chr10	30348065	30348507	443	30348223	9	17.2805	9.21346	12.7919
chr1	59247956	59248788	833	59248338	5	9.18433	5.50793	5.999
chr2	20101109	20101412	304	20101305	7	9.92681	6.54893	6.58821
chr11	60146299	60146790	492	60146415	4	6.84625	4.49057	3.97046
chr22	41252082	41253566	1485	41252466	11	21.539	11.0562	16.4201
chr18	12883388	12884578	1191	12883584	7	13.0867	7.35348	9.31501
chr12	69080455	69081125	671	69080987	9	17.0846	9.17988	12.7919
chr18	51883962	51884166	205	51884077	4	6.69228	4.45651	3.82649
chr4	170678872	170679093	222	170678969	6	10.678	6.35151	7.30525
chr1	38325509	38325845	337	38325721	6	9.57252	6.09907	6.24256
chr1	15850493	15850767	275	15850621	4	7.45356	4.60673	4.39596
chr13	100259026	100259366	341	100259120	5	9.3013	5.52808	5.999
chr10	111969448	111969704	257	111969571	4	7.45356	4.60673	4.39596
chr13	108870853	108871534	682	108871181	5	9.3013	5.52808	5.999
chr3	170074405	170076116	1712	170075796	7	13.1881	7.37077	9.31501
chr2	202897947	202898147	201	202898012	3	5.68464	3.68538	2.85819
chr19	59030206	59031278	1073	59030979	7	11.3071	6.97037	7.71451
chr18	24236677	24237163	487	24236763	4	7.45356	4.60673	4.39596
chr19	52265323	52265681	359	52265420	3	5.68464	3.68538	2.85819
chr8	67579732	67580156	425	67579803	5	9.3013	5.52808	5.999
chr9	86535954	86536223	270	86536110	6	10.9393	6.40092	7.53384
chr2	232573994	232574606	613	232574126	8	14.111	8.08302	10.2133
chr11	111749984	111750177	194	111750080	5	7.89569	5.22778	4.8084
chr1	145516176	145516950	775	145516522	6	11.2158	6.44942	7.64813
chr19	38754969	38755338	370	38755135	7	13.1881	7.37077	9.31501
chr4	119757524	119757737	214	119757590	3	5.58019	3.66718	2.85819
chr11	46867128	46867802	675	46867529	7	11.3071	6.97037	7.71451
chr12	108956466	108956822	357	108956606	4	7.07094	4.53679	4.17431
chr1	14075984	14076565	582	14076097	5	8.66881	5.40935	5.55421
chr11	27384521	27384808	288	27384596	4	7.32261	4.58397	4.38906
chr6	44094760	44095147	388	44094854	7	9.92681	6.54893	6.58821
chr9	129622412	129623812	1401	129622800	7	12.7691	7.29642	9.11062
chr17	73177912	73179201	1290	73178507	7	11.3071	6.97037	7.71451
chr1	179263516	179263909	394	179263734	4	6.28542	4.35648	3.42783
chr6	123110824	123111038	215	123110936	5	9.3013	5.52808	5.999
chr6	151773059	151773306	248	151773163	6	11.2158	6.44942	7.64813
chr11	89955865	89956521	657	89956380	7	9.92681	6.54893	6.58821
chr13	49549723	49550445	723	49550218	8	14.9743	8.25115	10.9907
chr17	43299318	43302657	3340	43300249	9	14.9238	8.71296	10.9468
chr7	92219186	92219607	422	92219264	6	9.57252	6.09907	6.24256
chr2	145272186	145272655	470	145272495	7	13.1881	7.37077	9.31501
chr12	106695871	106696089	219	106695963	5	9.0647	5.4865	5.90609
chr17	29276767	29276967	201	29276855	4	7.45356	4.60673	4.39596
chr1	33646943	33647643	701	33647501	7	13.1881	7.37077	9.31501
chr16	19125299	19125936	638	19125458	6	10.678	6.35151	7.30525
chr17	74732167	74733323	1157	74732986	16	32.0784	15.5451	26.1584
chr15	78369365	78370042	678	78369479	8	14.6274	8.18729	10.6969
chr7	2598623	2599402	780	2598855	6	11.2158	6.44942	7.64813
chr1	154947988	154948486	499	154948116	5	9.3013	5.52808	5.999
chr11	118937883	118938895	1013	118938290	7	13.1881	7.37077	9.31501
chr1	211432092	211433094	1003	211432849	5	7.89569	5.22778	4.8084
chr19	4399452	4400353	902	4399498	5	9.3013	5.52808	5.999
chr8	126441874	126442384	511	126441955	6	11.2158	6.44942	7.64813
chr2	128785248	128785617	370	128785398	7	13.1881	7.37077	9.31501
chr3	155572685	155573148	464	155572766	4	7.19301	4.56026	4.27596
chr7	141250985	141251397	413	141251057	3	5.22176	3.59703	2.57353
chr5	74062687	74063305	619	74062791	9	17.2805	9.21346	12.7919
chr1	236027942	236030158	2217	236029500	6	11.2158	6.44942	7.64813
chr8	107669585	107669810	226	107669707	5	8.73633	5.42321	5.61766
chr5	176980759	176981703	945	176980966	6	10.9852	6.40923	7.57492
chr6	3069265	3069608	344	3069335	4	7.45356	4.60673	4.39596
chr1	228270444	228271574	1131	228270554	8	14.6274	8.18729	10.6969
chr9	135036744	135038479	1736	135036867	8	15.0973	8.27267	11.0326
chr22	46645823	46646920	1098	46646572	6	8.36788	5.73032	5.26734
chr20	13765880	13766260	381	13765958	4	6.37193	4.37902	3.51209
chr2	98280090	98280283	194	98280184	5	9.3013	5.52808	5.999
chr19	50373169	50373394	226	50373324	4	7.45356	4.60673	4.39596
chr19	41284625	41284898	274	41284701	3	5.68464	3.68538	2.85819
chr17	30813743	30814747	1005	30813910	6	10.9852	6.40923	7.57492
chr14	51411546	51411815	270	51411696	8	15.2114	8.29212	11.0326
chr1	24018324	24018792	469	24018403	7	11.3071	6.97037	7.71451
chr5	141302943	141303684	742	141303020	6	10.1454	6.23912	6.80107
chr8	109260491	109260922	432	109260688	5	7.89569	5.22778	4.8084
chr18	48722479	48724089	1611	48723230	10	16.7963	9.58426	12.5394
chr17	74734159	74734526	368	74734260	5	9.26735	5.52231	5.999
chr13	27844706	27845071	366	27845014	6	11.0791	6.42592	7.64813
chr4	1581046	1581579	534	1581419	8	15.2114	8.29212	11.0326
chr3	37033741	37034567	827	37034222	6	10.8496	6.38436	7.45361
chr19	19314069	19314500	432	19314417	5	9.0647	5.4865	5.90609
chr10	17243109	17243340	232	17243206	5	8.84113	5.44415	5.71401
chr17	61818588	61819154	567	61819014	6	11.2158	6.44942	7.64813
chr3	52931274	52931574	301	52931436	7	13.1881	7.37077	9.31501
chr12	12869633	12871689	2057	12871496	9	17.2805	9.21346	12.7919
chr8	80679741	80680727	987	80679865	7	12.0031	7.13944	8.39688
chr11	6256376	6256751	376	6256647	5	9.10395	5.49363	5.94124
chr20	32031840	32032193	354	32031961	3	5.68464	3.68538	2.85819
chr3	150480047	150480244	198	150480170	4	6.28542	4.35648	3.42783
chr17	74379323	74381722	2400	74379448	7	13.1881	7.37077	9.31501
chr6	26124385	26125290	906	26124877	6	10.72	6.35969	7.34362
chr1	28908014	28908259	246	28908134	7	12.211	7.1849	8.59466
chr13	113343661	113345690	2030	113344821	9	16.8843	9.14417	12.6156
chr19	54960812	54961138	327	54960993	7	13.0317	7.34391	9.31501
chr14	95785762	95785963	202	95785871	6	11.1272	6.4343	7.64813
chr16	1833025	1833498	474	1833187	7	13.1881	7.37077	9.31501
chr2	128459047	128459586	540	128459437	7	12.7189	7.28699	9.06532
chr9	86237636	86238401	766	86238279	7	9.92681	6.54893	6.58821
chrX	139014473	139014962	490	139014558	3	5.68464	3.68538	2.85819
chr6	2988894	2989803	910	2989253	8	14.6274	8.18729	10.6969
chr1	206858318	206858878	561	206858470	6	10.362	6.28679	7.00727
chr16	31469860	31470297	438	31470142	7	12.6695	7.27759	9.01933
chr19	17326269	17326593	325	17326362	5	9.3013	5.52808	5.999
chr17	5137155	5137502	348	5137307	7	12.7691	7.29642	9.11062
chr1	244012626	244013139	514	244012753	4	7.45356	4.60673	4.39596
chr19	2050255	2051187	933	2050589	8	12.241	7.59911	8.62434
chr17	56407754	56410799	3046	56408690	6	11.1761	6.44269	7.64813
chr8	53853509	53853729	221	53853651	4	7.45356	4.60673	4.39596
chr18	74202978	74203299	322	74203187	5	8.80571	5.43715	5.68194
chr6	20212181	20213270	1090	20212370	6	11.2158	6.44942	7.64813
chr6	146864911	146865516	606	146865006	5	9.3013	5.52808	5.999
chr4	15656323	15656917	595	15656617	6	11.2158	6.44942	7.64813
chr4	668478	668796	319	668566	4	7.45356	4.60673	4.39596
chr4	1857529	1858381	853	1858210	6	11.2158	6.44942	7.64813
chr13	48612240	48612445	206	48612339	7	12.6695	7.27759	9.01933
chr17	1933541	1933881	341	1933638	4	7.45356	4.60673	4.39596
chr11	925951	926758	808	926016	5	9.3013	5.52808	5.999
chr13	76112202	76112449	248	76112364	7	11.3071	6.97037	7.71451
chr18	74207457	74208083	627	74207855	11	21.063	10.973	16.1609
chr8	144654245	144654829	585	144654371	4	7.45356	4.60673	4.39596
chr19	46194887	46195230	344	46195062	4	5.43157	4.09308	2.74945
chr5	176036789	176037397	609	176036991	7	12.82	7.30587	9.15728
chr4	2766038	2766401	364	2766190	5	9.3013	5.52808	5.999
chr14	54863706	54864062	357	54863888	6	10.5958	6.3352	7.22907
chr19	10828703	10829645	943	10829434	7	13.1881	7.37077	9.31501
chr2	120124667	120125379	713	120124723	6	10.678	6.35151	7.30525
chr3	24536229	24536937	709	24536578	5	8.73633	5.42321	5.61766
chr9	139333419	139334363	945	139334042	8	14.8552	8.22976	10.9039
chr14	21254070	21254274	205	21254215	4	7.45356	4.60673	4.39596
chr12	123920374	123921182	809	123921096	8	12.5483	7.6912	8.91727
chrX	154444974	154445185	212	154445073	5	8.26915	5.32091	5.17474
chr19	53031123	53031557	435	53031320	4	7.45356	4.60673	4.39596
chrX	122866473	122866810	338	122866566	6	10.362	6.28679	7.00727
chr7	150211992	150212600	609	150212470	8	13.0926	7.84166	9.31501
chr22	50356248	50356442	195	50356314	4	6.28542	4.35648	3.42783
chr1	59011865	59012398	534	59012160	6	10.8496	6.38436	7.45361
chr11	65150218	65150415	198	65150312	6	10.8496	6.38436	7.45361
chrX	102863102	102863313	212	102863192	5	7.89569	5.22778	4.8084
chr11	309035	309300	266	309201	4	6.28542	4.35648	3.42783
chr16	28505750	28506516	767	28506125	11	18.7064	10.4556	14.1412
chr13	46960981	46961857	877	46961076	6	10.678	6.35151	7.30525
chr17	7211060	7211313	254	7211164	5	9.3013	5.52808	5.999
chr17	80455509	80455730	222	80455566	3	5.68464	3.68538	2.85819
chr16	10837728	10838268	541	10837860	10	18.6087	9.9938	14.0739
chr5	114598195	114598636	442	114598338	9	14.9238	8.71296	10.9468
chr3	182510807	182512340	1534	182511915	10	19.3909	10.1348	14.5815
chr16	25122430	25122645	216	25122516	5	9.18433	5.50793	5.999
chr11	128562869	128565123	2255	128563395	8	14.2088	8.10366	10.3081
chr6	157744683	157745030	348	157744809	6	9.57252	6.09907	6.24256
chr2	220117489	220118562	1074	220118371	6	8.36788	5.73032	5.26734
chr1	32816586	32816806	221	32816691	4	7.45356	4.60673	4.39596
chr1	205090788	205091366	579	205090969	6	8.36788	5.73032	5.26734
chr16	85061377	85062066	690	85061538	9	16.1107	8.99258	11.9123
chr4	69215101	69215483	383	69215182	4	7.13109	4.54849	4.22133
chr10	32667368	32667652	285	32667526	4	7.07094	4.53679	4.17431
chr1	245026652	245028154	1503	245026998	11	21.539	11.0562	16.4201
chr22	24129216	24129455	240	24129312	5	8.26915	5.32091	5.17474
chr12	121647641	121648515	875	121648204	6	8.36788	5.73032	5.26734
chr8	102217124	102217885	762	102217529	6	10.4766	6.3109	7.11723
chr5	132072769	132072971	203	132072844	4	6.84625	4.49057	3.97046
chr1	1208537	1209745	1209	1208936	8	15.2114	8.29212	11.0326
chr17	72209734	72210154	421	72209877	5	9.3013	5.52808	5.999
chr11	73693086	73693860	775	73693174	6	11.2158	6.44942	7.64813
chr18	22006429	22007119	691	22006579	6	10.7626	6.36789	7.37516
chr2	46843518	46844177	660	46843760	6	11.2158	6.44942	7.64813
chr7	25020086	25020635	550	25020258	5	9.3013	5.52808	5.999
chr1	15911096	15911388	293	15911280	4	7.45356	4.60673	4.39596
chr2	192542960	192544391	1432	192543055	7	13.1881	7.37077	9.31501
chr8	145653185	145654237	1053	145653375	7	12.211	7.1849	8.59466
chr22	36782273	36784046	1774	36783092	8	15.0973	8.27267	11.0326
chr18	60986880	60988200	1321	60987753	6	11.2158	6.44942	7.64813
chr5	6713596	6714208	613	6713726	7	13.1881	7.37077	9.31501
chr16	1463882	1464601	720	1464440	12	23.7218	11.9775	18.3072
chr5	157170750	157171285	536	157171005	10	18.2864	9.92983	13.7721
chr8	38644499	38645880	1382	38644827	7	13.1881	7.37077	9.31501
chr10	105726499	105727405	907	105727151	9	17.2805	9.21346	12.7919
chr11	449820	450065	246	449964	3	5.42746	3.6388	2.74945
chr3	195635169	195636447	1279	195635559	13	25.9368	12.8988	20.3252
chr17	40264390	40264696	307	40264659	6	11.2158	6.44942	7.64813
chr20	26188724	26189200	477	26188865	20	19.2329	9.96268	14.5815
chr7	23637046	23637517	472	23637215	6	11.0791	6.42592	7.64813
chr1	97186889	97188141	1253	97187596	10	16.7963	9.58426	12.5394
chr10	121410497	121410689	193	121410589	5	9.3013	5.52808	5.999
chr1	28562202	28562408	207	28562299	5	8.5708	5.38868	5.46011
chr6	107436710	107437062	353	107436803	4	7.22467	4.56617	4.30412
chr20	18568662	18569483	822	18568862	9	17.2805	9.21346	12.7919
chr8	356671	357041	371	356759	4	7.45356	4.60673	4.39596
chr5	86563383	86564499	1117	86564392	7	13.1881	7.37077	9.31501
chr3	196438550	196439895	1346	196439382	6	11.2158	6.44942	7.64813
chr3	120314820	120315049	230	120314933	7	12.1263	7.16665	8.51805
chr12	50898847	50899705	859	50899292	8	14.8552	8.22976	10.9039
chr16	29831840	29832566	727	29832238	4	7.45356	4.60673	4.39596
chr2	191184307	191184789	483	191184641	4	7.45356	4.60673	4.39596
chr16	88850327	88850730	404	88850470	8	14.3605	8.13482	10.4534
chr14	94547242	94547447	206	94547376	5	6.14428	4.63166	3.31433
chr16	22448168	22448747	580	22448303	4	7.45356	4.60673	4.39596
chr11	809161	809714	554	809412	6	11.2158	6.44942	7.64813
chr5	167914044	167914340	297	167914140	3	5.2434	3.60163	2.59386
chr1	155826623	155827002	380	155826883	5	9.3013	5.52808	5.999
chr8	102120994	102121314	321	102121109	4	7.28945	4.57802	4.36074
chr17	29298780	29299352	573	29299139	9	16.0567	8.98113	11.8599
chr16	68877430	68877986	557	68877732	6	11.2158	6.44942	7.64813
chr2	96657832	96658387	556	96658251	6	11.2158	6.44942	7.64813
chr22	19466112	19466734	623	19466438	10	16.7963	9.58426	12.5394
chr1	155659009	155659388	380	155659125	5	7.89569	5.22778	4.8084
chr11	86666128	86666334	207	86666226	3	5.68464	3.68538	2.85819
chr7	5596168	5596731	564	5596584	7	12.211	7.1849	8.59466
chr16	46917866	46918652	787	46918410	7	13.1881	7.37077	9.31501
chr11	71813921	71814302	382	71814162	4	5.43157	4.09308	2.74945
chr12	21810320	21810714	395	21810626	6	8.36788	5.73032	5.26734
chr10	103113962	103114284	323	103114088	6	11.1272	6.4343	7.64813
chr12	57027996	57029304	1309	57029159	5	9.3013	5.52808	5.999
chr14	105766619	105767726	1108	105767554	7	13.1881	7.37077	9.31501
chr12	110841046	110841421	376	110841202	10	16.7963	9.58426	12.5394
chr16	84853685	84853984	300	84853845	9	17.2236	9.20385	12.7919
chr5	159845351	159846116	766	159845793	7	13.1881	7.37077	9.31501
chr1	24513548	24513757	210	24513638	4	7.45356	4.60673	4.39596
chr19	14887385	14887631	247	14887539	6	11.2158	6.44942	7.64813
chr1	55181505	55181877	373	55181661	4	7.45356	4.60673	4.39596
chr3	169482242	169482737	496	169482485	5	8.41546	5.35458	5.31397
chr3	170074405	170076116	1712	170074796	6	11.2158	6.44942	7.64813
chr8	41909779	41910348	570	41909861	6	9.57252	6.09907	6.24256
chr22	50328710	50329202	493	50328792	5	9.14383	5.50077	5.97641
chr10	6243509	6243887	379	6243567	4	7.45356	4.60673	4.39596
chr17	3627370	3627614	245	3627493	6	11.2158	6.44942	7.64813
chr18	55253555	55254052	498	55253853	6	10.678	6.35151	7.30525
chr9	132250400	132250710	311	132250510	5	8.5708	5.38868	5.46011
chr2	40677689	40678039	351	40677885	5	9.3013	5.52808	5.999
chr17	2296719	2297092	374	2296794	3	5.68464	3.68538	2.85819
chr14	45721663	45721912	250	45721758	4	7.07094	4.53679	4.17431
chr12	112450279	112450925	647	112450419	5	9.3013	5.52808	5.999
chr11	33890246	33891377	1132	33890468	10	18.6087	9.9938	14.0739
chr20	1783375	1784277	903	1783673	6	10.2517	6.26286	6.90571
chr5	78280600	78280910	311	78280716	8	14.465	8.15573	10.5526
chr12	56753676	56753985	310	56753863	5	7.89569	5.22778	4.8084
chr11	65585461	65585673	213	65585557	5	9.3013	5.52808	5.999
chr6	33393466	33394205	740	33393522	6	11.2158	6.44942	7.64813
chrX	129065788	129066104	317	129065979	7	13.1881	7.37077	9.31501
chr12	56522894	56523092	199	56522986	4	7.45356	4.60673	4.39596
chr22	31885251	31885652	402	31885541	7	13.1881	7.37077	9.31501
chr8	82023436	82024258	823	82023639	8	15.2114	8.29212	11.0326
chr1	184020603	184021062	460	184020966	5	9.3013	5.52808	5.999
chr6	143247789	143248161	373	143247839	3	5.35604	3.62477	2.69699
chr1	150549295	150552005	2711	150550933	7	13.1881	7.37077	9.31501
chr12	66524017	66524361	345	66524245	7	12.8717	7.31534	9.2032
chr20	33412588	33413484	897	33412998	11	21.539	11.0562	16.4201
chr3	142838307	142839829	1523	142838996	6	9.57252	6.09907	6.24256
chr19	6373537	6373788	252	6373686	6	11.2158	6.44942	7.64813
chr12	72666028	72666240	213	72666119	3	5.31006	3.61548	2.6557
chr16	14014078	14014525	448	14014183	5	9.3013	5.52808	5.999
chr10	31892230	31892484	255	31892358	3	5.47684	3.64821	2.78805
chr19	53289427	53289767	341	53289625	5	9.3013	5.52808	5.999
chr11	9635142	9635340	199	9635236	9	15.9505	8.95831	11.763
chr20	35578850	35580100	1251	35579637	9	14.9238	8.71296	10.9468
chr12	27397184	27397728	545	27397373	6	11.1272	6.4343	7.64813
chr18	3297146	3297413	268	3297200	3	5.33289	3.62012	2.67622
chr16	30913674	30914095	422	30913736	5	9.3013	5.52808	5.999
chr3	50654191	50656110	1920	50655214	6	10.8941	6.39263	7.49395
chr2	182756610	182757626	1017	182756931	10	18.4771	9.96811	13.9499
chr10	111970584	111970918	335	111970653	3	5.68464	3.68538	2.85819
chr22	19418422	19418875	454	19418702	6	10.7626	6.36789	7.37516
chr17	9478913	9479414	502	9479055	6	11.2158	6.44942	7.64813
chr7	73133445	73133898	454	73133519	6	9.57252	6.09907	6.24256
chr10	89419680	89419902	223	89419836	6	8.36788	5.73032	5.26734
chr5	141016050	141017521	1472	141017272	8	15.2114	8.29212	11.0326
chr3	141030811	141031094	284	141030901	3	5.66211	3.68154	2.85819
chr18	19192287	19192680	394	19192588	5	9.3013	5.52808	5.999
chr7	150148898	150149471	574	150149187	7	11.3071	6.97037	7.71451
chr2	202126439	202126660	222	202126492	4	5.38198	4.07534	2.71982
chr22	38244908	38245676	769	38244981	4	7.13109	4.54849	4.22133
chr3	31574320	31575308	989	31574488	13	25.9368	12.8988	20.3252
chr13	26796159	26796405	247	26796291	12	20.6513	11.3269	15.7862
chr4	57844130	57844500	371	57844303	3	5.68464	3.68538	2.85819
chr19	9938658	9939111	454	9938878	5	9.3013	5.52808	5.999
chr3	53287823	53289978	2156	53288776	7	11.3071	6.97037	7.71451
chr17	81036631	81038935	2305	81037995	7	13.1881	7.37077	9.31501
chr2	121010444	121010819	376	121010637	7	12.5727	7.25886	8.93779
chr16	3033656	3033958	303	3033706	3	5.68464	3.68538	2.85819
chr5	58334603	58335201	599	58334873	5	9.2255	5.51511	5.999
chr19	8943114	8943379	266	8943346	4	7.45356	4.60673	4.39596
chr1	24151725	24152224	500	24152092	7	13.1427	7.36308	9.31501
chr1	113162445	113163366	922	113162575	9	16.95	9.15605	12.6757
chr9	128508959	128510709	1751	128509815	5	8.87704	5.45116	5.74683
chr22	31743280	31743596	317	31743368	4	6.5956	4.43409	3.73115
chr9	130160012	130160359	348	130160069	5	9.3013	5.52808	5.999
chr14	78173910	78174306	397	78174032	11	18.7064	10.4556	14.1412
chr8	22102056	22102943	888	22102399	8	15.2114	8.29212	11.0326
chr12	105724466	105724663	198	105724562	3	5.68464	3.68538	2.85819
chr2	42720751	42721517	767	42721139	5	8.70235	5.41627	5.58574
chr11	20408635	20409512	878	20409382	8	11.5366	7.36755	7.93731
chr14	24682398	24682677	280	24682540	6	11.0318	6.41756	7.61623
chr14	53018607	53019155	549	53019067	5	8.73633	5.42321	5.61766
chr16	67906981	67907648	668	67907128	8	15.2114	8.29212	11.0326
chr16	4475319	4475735	417	4475661	7	11.3071	6.97037	7.71451
chr3	71113855	71114732	878	71114236	5	8.26915	5.32091	5.17474
chr22	22292658	22292960	303	22292761	5	9.14383	5.50077	5.97641
chr3	45266840	45267180	341	45266956	4	7.45356	4.60673	4.39596
chr14	21904827	21905390	564	21905232	8	14.111	8.08302	10.2133
chr11	8985355	8986394	1040	8986198	7	13.1881	7.37077	9.31501
chr22	27054766	27054993	228	27054885	3	5.68464	3.68538	2.85819
chr11	117014755	117015258	504	117015122	6	10.9393	6.40092	7.53384
chr11	65265348	65265888	541	65265769	6	9.57252	6.09907	6.24256
chr19	16296235	16296775	541	16296696	7	13.1881	7.37077	9.31501
chr11	47197923	47198365	443	47198134	8	14.6274	8.18729	10.6969
chr19	36134252	36134667	416	36134351	6	10.5958	6.3352	7.22907
chr1	26798052	26799507	1456	26799035	8	15.0973	8.27267	11.0326
chr20	57579945	57581020	1076	57580633	8	15.2114	8.29212	11.0326
chr3	112709910	112710145	236	112709976	3	5.33289	3.62012	2.67622
chr19	36231625	36232016	392	36231712	5	7.89569	5.22778	4.8084
chr3	50654191	50656110	1920	50655431	6	9.57252	6.09907	6.24256
chr10	104402764	104403199	436	104402876	5	9.3013	5.52808	5.999
chr19	13215616	13215819	204	13215710	4	7.45356	4.60673	4.39596
chr1	170043373	170043674	302	170043437	4	6.28542	4.35648	3.42783
chr1	118471727	118472179	453	118471786	5	9.2255	5.51511	5.999
chr15	52970708	52971946	1239	52970797	5	9.3013	5.52808	5.999
chr6	119214599	119214886	288	119214673	4	7.32261	4.58397	4.38906
chr17	12920763	12921308	546	12921084	6	11.2158	6.44942	7.64813
chr19	58070714	58071144	431	58070798	4	6.95558	4.51356	4.06846
chr15	72409892	72410192	301	72410039	11	18.7064	10.4556	14.1412
chr2	3522426	3523225	800	3522629	7	12.9775	7.33436	9.2969
chr1	28831984	28832268	285	28832060	3	5.50208	3.65293	2.80979
chr5	36241262	36241609	348	36241355	5	9.14383	5.50077	5.97641
chr19	17717475	17717734	260	17717560	3	5.68464	3.68538	2.85819
chr16	66784850	66785472	623	66785347	9	17.0168	9.16795	12.734
chr15	85258402	85259317	916	85259044	5	7.89569	5.22778	4.8084
chr9	139267231	139267440	210	139267330	6	9.69438	6.13063	6.36187
chr9	134150061	134151648	1588	134150997	9	17.2805	9.21346	12.7919
chr3	52311748	52312587	840	52311871	9	17.2805	9.21346	12.7919
chr7	65958752	65959073	322	65958835	4	7.42532	4.60192	4.39596
chr12	49524100	49524324	225	49524241	3	5.68464	3.68538	2.85819
chr4	84255719	84256316	598	84255875	8	14.7396	8.20847	10.7992
chr17	45726416	45726998	583	45726829	6	10.362	6.28679	7.00727
chr9	140171851	140173073	1223	140172486	10	16.7963	9.58426	12.5394
chr1	64058798	64059998	1201	64059595	7	13.0317	7.34391	9.31501
chr1	89149905	89151019	1115	89150330	7	13.0867	7.35348	9.31501
chr1	202310861	202311101	241	202310985	7	13.1881	7.37077	9.31501
chr12	40620316	40620547	232	40620361	5	6.86655	4.9117	3.98489
chr17	40427478	40428278	801	40428075	9	17.2236	9.20385	12.7919
chr5	149791217	149792261	1045	149791695	6	10.72	6.35969	7.34362
chr9	94185571	94186011	441	94185773	6	11.2158	6.44942	7.64813
chr3	113774949	113775370	422	113774998	3	5.15849	3.58333	2.51981
chr15	99192812	99194031	1220	99193102	6	11.2158	6.44942	7.64813
chr6	45389810	45391645	1836	45390770	10	19.3909	10.1348	14.5815
chr9	34126273	34126613	341	34126380	5	9.26735	5.52231	5.999
chr10	104951928	104953338	1411	104952574	7	13.1881	7.37077	9.31501
chr1	24829401	24829873	473	24829563	7	13.1881	7.37077	9.31501
chr15	91475319	91475772	454	91475663	7	11.8072	7.09455	8.20368
chr3	49027573	49028291	719	49028117	9	14.9238	8.71296	10.9468
chr9	131446319	131446711	393	131446582	5	7.89569	5.22778	4.8084
chr22	26985129	26986051	923	26985490	10	19.3909	10.1348	14.5815
chr1	229643670	229644302	633	229643812	9	17.2805	9.21346	12.7919
chr4	7046000	7046296	297	7046126	5	9.3013	5.52808	5.999
chr15	64386358	64386602	245	64386461	5	6.86655	4.9117	3.98489
chr1	182992024	182992521	498	182992048	4	7.45356	4.60673	4.39596
chr1	9648838	9649442	605	9649026	6	11.2158	6.44942	7.64813
chr11	117186129	117186423	295	117186292	3	5.0007	3.54727	2.3662
chr15	81616782	81617073	292	81616990	4	7.45356	4.60673	4.39596
chr13	45694015	45695148	1134	45694762	7	12.7691	7.29642	9.11062
chr11	10324309	10325159	851	10325028	6	10.9393	6.40092	7.53384
chr22	50967290	50968424	1135	50968234	7	13.1881	7.37077	9.31501
chr11	3877191	3877680	490	3877582	7	11.3071	6.97037	7.71451
chr21	33103802	33104367	566	33104054	15	29.6127	14.5928	23.7997
chr16	23521334	23522175	842	23521556	7	9.92681	6.54893	6.58821
chr17	48942837	48943646	810	48943560	7	13.0317	7.34391	9.31501
chr4	76438989	76440024	1036	76439388	5	7.89569	5.22778	4.8084
chr1	40840425	40840754	330	40840588	7	13.1881	7.37077	9.31501
chr20	49574779	49575008	230	49574902	5	8.98796	5.47231	5.8377
chr11	65186950	65187205	256	65187075	3	5.68464	3.68538	2.85819
chr11	65378382	65379484	1103	65379315	6	11.2158	6.44942	7.64813
chr1	109429313	109429527	215	109429405	3	5.68464	3.68538	2.85819
chr11	118660929	118661831	903	118661164	8	13.0926	7.84166	9.31501
chr8	146017377	146017856	480	146017546	5	7.53531	5.12747	4.47539
chr19	39368807	39368998	192	39368897	4	7.42532	4.60192	4.39596
chr1	101361034	101362088	1055	101361426	7	11.3071	6.97037	7.71451
chr9	140500259	140500852	594	140500530	10	19.3909	10.1348	14.5815
chr9	133568675	133568971	297	133568761	3	5.60705	3.67195	2.85819
chr19	33685353	33686141	789	33685617	6	11.2158	6.44942	7.64813
chr15	44828565	44829033	469	44828752	9	17.2805	9.21346	12.7919
chr19	58898725	58899018	294	58898890	5	9.3013	5.52808	5.999
chr15	83679903	83680334	432	83680225	6	11.2158	6.44942	7.64813
chr16	3305090	3305282	193	3305184	3	5.37951	3.62943	2.71748
chr1	28969832	28970381	550	28970100	5	9.3013	5.52808	5.999
chr14	104095005	104096368	1364	104095409	6	10.7626	6.36789	7.37516
chr6	12009382	12009700	319	12009505	6	11.2158	6.44942	7.64813
chr14	20881143	20881631	489	20881445	7	12.82	7.30587	9.15728
chr14	55369548	55369886	339	55369634	5	9.2255	5.51511	5.999
chr6	36953318	36954734	1417	36954137	8	15.1603	8.28346	11.0326
chr17	5389184	5389520	337	5389387	8	13.0926	7.84166	9.31501
chr19	53426393	53426856	464	53426542	5	9.3013	5.52808	5.999
chr19	11669826	11670149	324	11669878	3	5.68464	3.68538	2.85819
chr5	122848508	122848783	276	122848658	5	9.3013	5.52808	5.999
chr2	99771222	99771763	542	99771577	8	14.9743	8.25115	10.9907
chr1	202976498	202977151	654	202976616	10	18.0436	9.87924	13.537
chr8	124084690	124085387	698	124085071	8	15.2114	8.29212	11.0326
chr17	78009772	78010185	414	78010060	6	11.2158	6.44942	7.64813
chr7	101929025	101929977	953	101929199	7	13.1881	7.37077	9.31501
chr2	238875648	238876346	699	238875791	6	9.97625	6.19993	6.6373
chr16	75497965	75498546	582	75498132	8	15.2114	8.29212	11.0326
chr4	25235712	25236296	585	25235939	6	11.2158	6.44942	7.64813
chr3	158519855	158520232	378	158520144	4	7.22467	4.56617	4.30412
chr19	2785477	2785869	393	2785609	7	13.1881	7.37077	9.31501
chr16	3661815	3662620	806	3661953	6	10.1454	6.23912	6.80107
chrX	149861858	149862353	496	149861973	4	7.25681	4.57209	4.33184
chr17	43237952	43238848	897	43238417	11	20.7586	10.9164	15.8771
chr19	55085123	55085664	542	55085554	6	8.36788	5.73032	5.26734
chr6	170101772	170102059	288	170101845	3	5.22176	3.59703	2.57353
chr17	56234462	56234662	201	56234533	4	7.45356	4.60673	4.39596
chr16	50309109	50309319	211	50309162	5	9.2255	5.51511	5.999
chr2	172379562	172379865	304	172379700	5	9.2255	5.51511	5.999
chr21	43299503	43299756	254	43299642	5	9.3013	5.52808	5.999
chr21	34442913	34444070	1158	34443122	7	11.3071	6.97037	7.71451
chr11	63997621	63998237	617	63997764	7	12.211	7.1849	8.59466
chr6	163835813	163837057	1245	163836474	7	13.1881	7.37077	9.31501
chr5	169064437	169064977	541	169064461	5	8.41546	5.35458	5.31397
chr12	76478021	76478714	694	76478181	5	9.0647	5.4865	5.90609
chr20	23401286	23402101	816	23401996	7	13.1881	7.37077	9.31501
chr10	30024515	30026030	1516	30024682	5	8.53895	5.38182	5.43463
chr3	48540994	48541636	643	48541256	6	7.52127	5.40361	4.46245
chr10	104192146	104192385	240	104192240	8	10.441	6.9475	7.08308
chr19	10713137	10713717	581	10713302	9	15.0988	8.75805	11.0326
chr11	124609720	124610596	877	124609940	7	12.2979	7.20325	8.67851
chr8	98655742	98656278	537	98656053	5	9.3013	5.52808	5.999
chr1	151227262	151227519	258	151227410	7	11.121	6.92049	7.64813
chr15	99558786	99559013	228	99558833	3	5.68464	3.68538	2.85819
chr11	47396594	47400054	3461	47399356	13	25.6621	12.8518	20.1727
chr14	91883207	91884586	1380	91884108	6	11.2158	6.44942	7.64813
chr19	16438454	16438705	252	16438540	4	6.28542	4.35648	3.42783
chr5	130599367	130600398	1032	130599862	6	11.2158	6.44942	7.64813
chr10	15210152	15210550	399	15210305	7	12.6207	7.26822	8.98211
chr5	140010954	140013026	2073	140011802	12	23.1215	11.872	17.9259
chr8	42195554	42196353	800	42195816	5	9.3013	5.52808	5.999
chr10	74032969	74033447	479	74033163	5	8.91348	5.45819	5.77181
chr19	57049451	57049680	230	57049535	4	6.28542	4.35648	3.42783
chr9	2015869	2016577	709	2016493	6	10.9393	6.40092	7.53384
chr11	65686892	65687707	816	65687034	9	14.9238	8.71296	10.9468
chr17	49021658	49021985	328	49021723	3	5.50208	3.65293	2.80979
chr1	38273354	38274156	803	38273521	9	16.0567	8.98113	11.8599
chr4	4291590	4292261	672	4291717	8	14.4124	8.14526	10.5026
chr17	883206	883476	271	883315	7	13.1427	7.36308	9.31501
chr20	25176099	25177182	1084	25176710	8	15.2114	8.29212	11.0326
chr2	228336832	228337728	897	228336934	7	12.8717	7.31534	9.2032
chr1	203596523	203596721	199	203596630	4	7.35629	4.58994	4.39596
chr8	131027491	131027958	468	131027913	7	12.6695	7.27759	9.01933
chr9	21994713	21994948	236	21994820	6	9.69438	6.13063	6.36187
chr19	13262870	13263737	868	13263604	8	15.2114	8.29212	11.0326
chr6	126112140	126112500	361	126112265	7	13.1881	7.37077	9.31501
chr17	37557188	37558827	1640	37557593	10	19.3909	10.1348	14.5815
chr15	91473488	91473728	241	91473624	7	9.92681	6.54893	6.58821
chr1	10002923	10004064	1142	10003668	7	12.9775	7.33436	9.2969
chr6	31169180	31169408	229	31169282	5	9.2255	5.51511	5.999
chr14	54976522	54977201	680	54976838	7	12.6695	7.27759	9.01933
chr16	83932718	83933434	717	83932900	6	10.9393	6.40092	7.53384
chr17	79518877	79520095	1219	79519276	12	20.6513	11.3269	15.7862
chr6	106534443	106534806	364	106534711	4	6.98383	4.51934	4.09477
chrX	40035598	40035962	365	40035662	5	7.89569	5.22778	4.8084
chr6	109416445	109417142	698	109416871	6	9.15087	5.98205	5.9827
chr15	51386700	51387136	437	51386787	3	5.68464	3.68538	2.85819
chr17	37607263	37607473	211	37607365	6	9.41001	6.05543	6.10594
chr2	129075250	129075667	418	129075515	6	8.36788	5.73032	5.26734
chr1	159893137	159893372	236	159893283	5	9.3013	5.52808	5.999
chr19	6393321	6394088	768	6393442	6	10.7626	6.36789	7.37516
chr1	43232947	43233383	437	43233040	6	11.2158	6.44942	7.64813
chr8	30242434	30242691	258	30242441	4	7.13109	4.54849	4.22133
chr6	147524624	147525771	1148	147525137	9	17.2805	9.21346	12.7919
chr19	14628307	14629218	912	14628739	11	20.9852	10.9588	16.0882
chr3	101443183	101443569	387	101443463	5	7.99987	5.25483	4.91039
chr16	67562721	67563302	582	67562821	5	9.26735	5.52231	5.999
chrX	153599755	153600030	276	153599854	5	9.3013	5.52808	5.999
chr19	3761320	3761539	220	3761405	4	7.45356	4.60673	4.39596
chr4	157892793	157893202	410	157892997	5	8.84113	5.44415	5.71401
chr19	47614447	47616323	1877	47615338	14	27.7853	13.7519	22.1191
chr21	35013806	35014045	240	35013915	5	9.3013	5.52808	5.999
chr12	107486794	107487068	275	107486968	7	12.8717	7.31534	9.2032
chr7	150264610	150265149	540	150264992	4	7.45356	4.60673	4.39596
chr1	158151241	158151680	440	158151538	5	9.3013	5.52808	5.999
chr8	101961991	101962196	206	101962074	5	7.89569	5.22778	4.8084
chr12	58087998	58088664	667	58088318	7	11.963	7.13042	8.35799
chr1	95007254	95007971	718	95007852	4	7.45356	4.60673	4.39596
chr7	100272856	100273413	558	100273284	6	11.2158	6.44942	7.64813
chr5	138678102	138678386	285	138678247	5	9.3013	5.52808	5.999
chr19	49403585	49403998	414	49403714	10	19.3909	10.1348	14.5815
chr7	99971869	99973064	1196	99971992	6	11.2158	6.44942	7.64813
chr15	92396410	92396738	329	92396458	3	5.58019	3.66718	2.85819
chr5	121653177	121653381	205	121653258	3	5.50208	3.65293	2.80979
chr12	48591766	48592741	976	48592298	5	9.3013	5.52808	5.999
chr2	65283666	65284075	410	65283967	10	17.9268	9.85414	13.4293
chr13	20438024	20438326	303	20438109	3	5.68464	3.68538	2.85819
chr2	109744670	109745997	1328	109745862	7	13.1881	7.37077	9.31501
chr14	100772332	100773662	1331	100772755	7	13.1881	7.37077	9.31501
chr12	109535847	109536275	429	109535969	6	11.2158	6.44942	7.64813
chr6	109804081	109804337	257	109804207	6	11.2158	6.44942	7.64813
chr12	14719692	14720064	373	14719909	5	8.87704	5.45116	5.74683
chr1	202129290	202129710	421	202129446	5	9.3013	5.52808	5.999
chr10	115439917	115440110	194	115440005	4	7.45356	4.60673	4.39596
chr1	161283798	161284344	547	161284159	5	9.3013	5.52808	5.999
chr19	3136299	3136613	315	3136388	6	11.2158	6.44942	7.64813
chr7	127228122	127229182	1061	127228742	8	13.0926	7.84166	9.31501
chr5	49736711	49737112	402	49736870	6	11.2158	6.44942	7.64813
chr11	118481752	118481948	197	118481797	3	5.68464	3.68538	2.85819
chr12	110402233	110402466	234	110402384	3	5.68464	3.68538	2.85819
chr1	21615872	21616846	975	21616108	6	11.2158	6.44942	7.64813
chr3	138313281	138313563	283	138313443	5	8.98796	5.47231	5.8377
chr20	62526741	62527183	443	62526903	7	13.1881	7.37077	9.31501
chr20	23031763	23032039	277	23031849	3	5.68464	3.68538	2.85819
chr3	160473727	160474127	401	160473985	4	6.9002	4.50203	4.01601
chr13	33160659	33161830	1172	33160880	8	15.2114	8.29212	11.0326
chr14	58893422	58894249	828	58893728	11	19.4602	10.6418	14.6467
chr11	47600219	47601066	848	47600431	6	11.2158	6.44942	7.64813
chr3	128839684	128840607	924	128840347	11	21.539	11.0562	16.4201
chr3	99536528	99536970	443	99536866	6	10.72	6.35969	7.34362
chr20	35806920	35808220	1301	35807625	7	13.1881	7.37077	9.31501
chr2	99124860	99125057	198	99124940	4	5.43157	4.09308	2.74945
chr11	75110606	75110820	215	75110705	10	18.0436	9.87924	13.537
chr15	80352055	80352664	610	80352474	10	18.6759	10.0067	14.1282
chr1	150978388	150978845	458	150978499	5	8.95045	5.46524	5.80542
chr1	11865234	11866562	1329	11866389	5	9.2255	5.51511	5.999
chr4	1795231	1795430	200	1795311	4	7.45356	4.60673	4.39596
chr11	63535076	63535333	258	63535181	7	10.8241	6.83662	7.43284
chr3	122232996	122233742	747	122233159	8	15.2114	8.29212	11.0326
chr9	139305183	139305687	505	139305484	4	7.45356	4.60673	4.39596
chr6	151711852	151712667	816	151711981	5	9.0647	5.4865	5.90609
chr2	10829846	10830481	636	10829960	7	11.3071	6.97037	7.71451
chr1	226251604	226251966	363	226251694	4	6.28542	4.35648	3.42783
chr7	102104868	102105306	439	102105080	7	12.6207	7.26822	8.98211
chrX	103401300	103401572	273	103401345	3	5.68464	3.68538	2.85819
chr7	149193834	149194667	834	149194491	10	19.3909	10.1348	14.5815
chr20	46414734	46415009	276	46414880	4	7.45356	4.60673	4.39596
chr7	148892465	148893248	784	148892786	11	21.539	11.0562	16.4201
chr15	78441782	78442441	660	78441884	8	14.3093	8.12441	10.4051
chr6	27806493	27806730	238	27806643	4	7.39052	4.59593	4.39596
chr6	158981182	158981627	446	158981474	9	16.95	9.15605	12.6757
chr16	89023158	89023379	222	89023267	5	9.3013	5.52808	5.999
chr19	19626450	19627512	1063	19626801	5	9.3013	5.52808	5.999
chr17	2239493	2241261	1769	2239599	6	9.97625	6.19993	6.6373
chr20	3452307	3452506	200	3452362	3	5.33289	3.62012	2.67622
chr19	4669930	4670323	394	4670138	3	5.68464	3.68538	2.85819
chr12	14927335	14928133	799	14927958	7	12.8717	7.31534	9.2032
chr11	5706066	5706262	197	5706253	5	7.89569	5.22778	4.8084
chr18	72163628	72164049	422	72163684	4	6.5956	4.43409	3.73115
chr14	103589807	103591201	1395	103589931	10	19.3909	10.1348	14.5815
chr20	21106728	21107208	481	21106943	5	9.3013	5.52808	5.999
chr17	36762339	36762554	216	36762432	4	7.45356	4.60673	4.39596
chr20	57581236	57582919	1684	57582005	10	19.3909	10.1348	14.5815
chr10	11212114	11212477	364	11212445	5	7.89569	5.22778	4.8084
chr6	36646887	36647862	976	36647660	5	7.89569	5.22778	4.8084
chr19	34662909	34663726	818	34663599	9	15.5507	8.86819	11.3675
chr7	92076763	92077455	693	92077225	10	19.3909	10.1348	14.5815
chr8	21770420	21771014	595	21770631	4	7.22467	4.56617	4.30412
chr5	149379934	149380566	633	149380423	6	10.8058	6.37612	7.4152
chr3	185542053	185542508	456	185542213	6	11.0791	6.42592	7.64813
chr12	118498345	118498601	257	118498474	6	11.2158	6.44942	7.64813
chr14	50698274	50698953	680	50698567	7	12.2979	7.20325	8.67851
chr6	31704815	31705028	214	31704867	4	7.13109	4.54849	4.22133
chr19	1266706	1266913	208	1266821	5	8.95045	5.46524	5.80542
chr19	35759131	35759815	685	35759682	9	17.2805	9.21346	12.7919
chr10	103603385	103603732	348	103603587	6	10.8496	6.38436	7.45361
chr17	21178652	21179120	469	21178806	4	7.16182	4.55437	4.24874
chr2	231084386	231084631	246	231084463	4	5.43157	4.09308	2.74945
chr6	99282183	99282533	351	99282422	4	7.45356	4.60673	4.39596
chr7	101331550	101331756	207	101331642	8	15.2114	8.29212	11.0326
chr1	179334459	179334888	430	179334818	6	10.7626	6.36789	7.37516
chr11	69457401	69458162	762	69457609	5	9.3013	5.52808	5.999
chr22	19419108	19419544	437	19419411	12	23.1215	11.872	17.9259
chr12	56137133	56137349	217	56137256	4	6.28542	4.35648	3.42783
chr9	5832369	5832996	628	5832498	6	11.1272	6.4343	7.64813
chr14	77923386	77923903	518	77923587	7	11.121	6.92049	7.64813
chr16	53164178	53165769	1592	53165458	6	11.2158	6.44942	7.64813
chr13	42614230	42614549	320	42614353	5	9.3013	5.52808	5.999
chr1	153362958	153364339	1382	153363108	11	19.7553	10.7092	14.9391
chr7	92462665	92464859	2195	92464284	8	15.2114	8.29212	11.0326
chr3	114866723	114867050	328	114866800	3	5.40331	3.63411	2.73847
chr12	66524696	66524993	298	66524883	6	11.2158	6.44942	7.64813
chr18	46478651	46479176	526	46478836	7	13.1881	7.37077	9.31501
chr18	43754079	43754673	595	43754397	5	9.3013	5.52808	5.999
chr19	19773917	19774856	940	19774713	9	14.9238	8.71296	10.9468
chr5	173293440	173293642	203	173293528	4	6.37193	4.37902	3.51209
chr13	47126852	47128191	1340	47127468	6	11.2158	6.44942	7.64813
chr10	105127359	105128466	1108	105128253	7	13.1881	7.37077	9.31501
chr9	34376592	34377161	570	34377027	6	11.2158	6.44942	7.64813
chr2	170655128	170655586	459	170655483	7	11.3071	6.97037	7.71451
chr19	4791732	4792133	402	4791868	10	19.3909	10.1348	14.5815
chr2	73339279	73339557	279	73339441	7	13.1881	7.37077	9.31501
chr19	49954765	49954966	202	49954843	3	5.42746	3.6388	2.74945
chr22	42764783	42765273	491	42765107	6	11.2158	6.44942	7.64813
chr19	12476084	12476334	251	12476243	3	5.58019	3.66718	2.85819
chr1	186343890	186344386	497	186344268	9	16.8195	9.13233	12.5576
chr13	111806125	111806328	204	111806306	5	8.77078	5.43017	5.64968
chr1	214776603	214776934	332	214776697	5	8.87704	5.45116	5.74683
chr6	47445257	47446449	1193	47445739	6	11.2158	6.44942	7.64813
chr1	94884082	94884594	513	94884311	10	19.3909	10.1348	14.5815
chr12	49658381	49659317	937	49659159	6	10.5158	6.31898	7.15467
chr1	153916763	153917204	442	153916914	4	7.45356	4.60673	4.39596
chr10	94333047	94334483	1437	94334088	10	18.8835	10.0456	14.3028
chr7	150725639	150725956	318	150725685	3	5.37951	3.62943	2.71748
chr12	51321741	51322035	295	51321871	3	5.68464	3.68538	2.85819
chr19	50143119	50143437	319	50143276	9	16.631	9.09699	12.3987
chr10	13341786	13342020	235	13341878	3	5.40331	3.63411	2.73847
chr6	32812597	32812901	305	32812768	7	11.3071	6.97037	7.71451
chr14	102414703	102414961	259	102414866	5	8.91348	5.45819	5.77181
chr14	96968001	96969713	1713	96969601	6	10.0093	6.20773	6.66664
chr15	55488598	55489125	528	55488853	8	14.111	8.08302	10.2133
chr1	16693733	16694413	681	16694256	7	13.1881	7.37077	9.31501
chr17	72733057	72734079	1023	72733653	6	11.2158	6.44942	7.64813
chr17	38297207	38297448	242	38297320	4	7.45356	4.60673	4.39596
chr2	220362360	220363502	1143	220362561	8	15.2114	8.29212	11.0326
chr2	26467688	26468477	790	26468093	7	11.8072	7.09455	8.20368
chr1	31229936	31230135	200	31230044	4	6.5956	4.43409	3.73115
chr20	31172094	31172432	339	31172279	5	9.3013	5.52808	5.999
chr22	50354092	50355893	1802	50354852	10	19.3909	10.1348	14.5815
chr17	48503609	48504021	413	48503672	3	5.47684	3.64821	2.78805
chr12	53614943	53615558	616	53615081	6	11.2158	6.44942	7.64813
chr17	80186364	80187740	1377	80187287	7	13.1427	7.36308	9.31501
chr4	39046418	39046792	375	39046667	9	17.2805	9.21346	12.7919
chr2	172016835	172017702	868	172017174	5	9.3013	5.52808	5.999
chr14	24808360	24809232	873	24808438	7	10.8241	6.83662	7.43284
chr17	40168872	40169359	488	40169233	9	15.5507	8.86819	11.3675
chr19	48673229	48674436	1208	48674053	9	17.2805	9.21346	12.7919
chr1	20987585	20987899	315	20987709	11	20.0684	10.7774	15.2422
chr14	105781250	105781761	512	105781424	9	17.2805	9.21346	12.7919
chr1	204380422	204380727	306	204380550	6	11.2158	6.44942	7.64813
chr19	41833305	41833524	220	41833433	4	7.45356	4.60673	4.39596
chr2	86668114	86669383	1270	86669220	6	11.2158	6.44942	7.64813
chr5	176738702	176739334	633	176739105	6	11.2158	6.44942	7.64813
chr13	29106302	29106645	344	29106375	3	5.52771	3.65767	2.83111
chr2	228190034	228190238	205	228190136	4	7.45356	4.60673	4.39596
chr12	54694184	54694682	499	54694287	10	14.8886	9.00478	10.9347
chrX	115004537	115004746	210	115004623	4	6.28542	4.35648	3.42783
chr1	11714624	11714897	274	11714859	4	7.45356	4.60673	4.39596
chr1	25942790	25942986	197	25942881	3	5.68464	3.68538	2.85819
chr6	86351521	86352938	1418	86352396	7	13.1881	7.37077	9.31501
chr14	53684409	53684773	365	53684498	6	11.2158	6.44942	7.64813
chr17	78234617	78235342	726	78234724	7	13.1881	7.37077	9.31501
chr17	17584669	17586087	1419	17585477	7	13.1881	7.37077	9.31501
chr6	26104143	26104402	260	26104258	6	11.1761	6.44269	7.64813
chr16	23464087	23464497	411	23464429	6	11.2158	6.44942	7.64813
chr3	141120915	141121742	828	141121339	8	14.1596	8.09333	10.2603
chr13	50202671	50202924	254	50202791	6	9.57252	6.09907	6.24256
chr5	109025344	109026938	1595	109025783	7	12.7189	7.28699	9.06532
chr6	90061556	90062468	913	90062341	8	14.8552	8.22976	10.9039
chr7	129141908	129142101	194	129141998	4	7.45356	4.60673	4.39596
chr8	82192524	82192869	346	82192650	5	8.77078	5.43017	5.64968
chr15	34393552	34394029	478	34393929	6	11.2158	6.44942	7.64813
chr11	45202295	45202755	461	45202690	4	7.16182	4.55437	4.24874
chr5	177631045	177632461	1417	177631701	8	15.2114	8.29212	11.0326
chr16	1876015	1877564	1550	1876737	8	14.6274	8.18729	10.6969
chr19	40853900	40854321	422	40854161	7	13.1881	7.37077	9.31501
chr6	56708146	56708371	226	56708214	3	5.68464	3.68538	2.85819
chrX	9984156	9984525	370	9984365	5	9.3013	5.52808	5.999
chr17	42440820	42441156	337	42440865	3	5.68464	3.68538	2.85819
chr7	76022645	76023020	376	76022763	6	9.57252	6.09907	6.24256
chr5	114937355	114938272	918	114937647	7	13.1881	7.37077	9.31501
chr17	80416189	80417430	1242	80416632	6	11.2158	6.44942	7.64813
chr11	73087511	73088936	1426	73087969	8	13.2499	7.88224	9.37146
chr22	44577301	44579013	1713	44578872	10	16.7963	9.58426	12.5394
chr15	41836136	41836664	529	41836503	7	13.1881	7.37077	9.31501
chr22	40440823	40441635	813	40441359	7	12.0847	7.15756	8.47738
chr15	44119109	44119402	294	44119231	6	11.2158	6.44942	7.64813
chr7	26191813	26192174	362	26191956	6	11.2158	6.44942	7.64813
chr10	105155504	105156143	640	105156047	6	10.0093	6.20773	6.66664
chr1	155224802	155225262	461	155225074	6	11.2158	6.44942	7.64813
chr17	29151330	29151758	429	29151608	14	28.1818	13.8202	22.4049
chr11	10952663	10953297	635	10952777	8	13.0926	7.84166	9.31501
chr21	38639373	38639568	196	38639424	3	5.45197	3.6435	2.76684
chr6	32095412	32095958	547	32095523	6	11.2158	6.44942	7.64813
chr7	5565789	5565995	207	5565804	4	7.45356	4.60673	4.39596
chr6	32820557	32822221	1665	32820830	8	14.7969	8.2191	10.8521
chr11	47396594	47400054	3461	47398074	9	13.192	8.18616	9.31501
chr14	102983172	102984005	834	102983340	6	11.2158	6.44942	7.64813
chr9	140485185	140485548	364	140485397	6	11.2158	6.44942	7.64813
chr1	36106722	36107721	1000	36107238	6	10.362	6.28679	7.00727
chr5	158635436	158636484	1049	158636260	9	16.1107	8.99258	11.9123
chr1	181058076	181059183	1108	181058615	7	12.2979	7.20325	8.67851
chr7	143077713	143078042	330	143077905	10	16.7963	9.58426	12.5394
chr8	127569872	127570378	507	127569947	4	6.5956	4.43409	3.73115
chr2	198318286	198318860	575	198318377	6	10.4379	6.30285	7.08073
chr11	9779543	9780295	753	9779938	4	7.39052	4.59593	4.39596
chr2	150302619	150302835	217	150302649	3	5.37951	3.62943	2.71748
chr2	175546800	175547430	631	175547386	7	12.211	7.1849	8.59466
chr17	72462830	72463815	986	72463514	6	9.57252	6.09907	6.24256
chr19	14529647	14530139	493	14529816	7	13.1881	7.37077	9.31501
chr10	73474686	73475897	1212	73475499	6	10.4379	6.30285	7.08073
chr3	185216181	185216857	677	185216569	7	13.1881	7.37077	9.31501
chr4	1283252	1283455	204	1283360	8	14.4124	8.14526	10.5026
chr15	45076477	45077015	539	45076653	4	6.84625	4.49057	3.97046
chr5	43120754	43121172	419	43121064	7	13.1881	7.37077	9.31501
chr17	6918516	6918782	267	6918630	4	6.28542	4.35648	3.42783
chr7	101397421	101397621	201	101397514	3	5.42746	3.6388	2.74945
chr7	100887430	100888341	912	100887870	6	11.2158	6.44942	7.64813
chr12	59989800	59990069	270	59989952	3	5.33289	3.62012	2.67622
chr9	82185480	82185671	192	82185533	4	7.45356	4.60673	4.39596
chr22	23523857	23524258	402	23523981	4	6.84625	4.49057	3.97046
chr22	39715259	39715525	267	39715354	4	6.17008	4.32531	3.33809
chr8	57124500	57124844	345	57124760	6	9.57252	6.09907	6.24256
chr22	45064530	45064790	261	45064577	4	6.84625	4.49057	3.97046
chr1	26946673	26948127	1455	26947267	9	17.0846	9.17988	12.7919
chr8	96145985	96146931	947	96146252	9	17.2805	9.21346	12.7919
chr2	219432732	219432986	255	219432868	8	13.0926	7.84166	9.31501
chr13	76055709	76056547	839	76056430	7	13.1881	7.37077	9.31501
chr14	75230059	75230871	813	75230183	8	15.2114	8.29212	11.0326
chr3	121264476	121264924	449	121264710	6	10.9393	6.40092	7.53384
chr11	62493899	62494854	956	62494230	9	11.9717	7.71944	8.366
chr7	75268754	75269395	642	75268864	6	11.2158	6.44942	7.64813
chr11	47788370	47788846	477	47788526	8	15.2114	8.29212	11.0326
chr10	105315124	105315363	240	105315241	6	9.57252	6.09907	6.24256
chr12	861130	861500	371	861389	6	11.2158	6.44942	7.64813
chr9	138371309	138372040	732	138371936	5	9.3013	5.52808	5.999
chr11	117102493	117103830	1338	117103499	6	10.5158	6.31898	7.15467
[truncated: 12,431 more rows]

## Sheet: CTR-2_H3K27ac
chr	start	end	length	summit	pileup	minusLOG10(pvalue)	fold_enrichment	minusLOG10(qvalue)
chr9	139781286	139781559	274	139781435	3	8.41062	3.93107	3.98191
chr8	56793657	56794092	436	56793731	3	8.41062	3.93107	3.98191
chr22	37171683	37172082	400	37171868	2	5.34025	2.91155	2.1317
chr6	32811621	32811822	202	32811697	4	7.31354	4.58236	3.47355
chr11	34460486	34460830	345	34460648	3	8.41062	3.93107	3.98191
chr5	78533186	78533454	269	78533309	4	9.67719	4.85258	5.17947
chr4	157828611	157828921	311	157828706	2	6.03335	2.94756	2.23878
chr19	17420493	17421009	517	17420593	3	7.36631	3.87566	3.52204
chr14	52326997	52327237	241	52327101	4	10.8659	4.91383	5.82786
chr11	73471572	73472014	443	73471863	4	10.4165	4.89437	5.82786
chr1	161185603	161185914	312	161185756	2	5.95098	2.94419	2.23878
chr10	14919861	14920371	511	14920195	3	8.41062	3.93107	3.98191
chr17	42401943	42402175	233	42402063	4	10.8659	4.91383	5.82786
chr3	23986741	23987246	506	23987189	4	10.8659	4.91383	5.82786
chr10	5855049	5855375	327	5855268	4	10.8659	4.91383	5.82786
chr8	101964516	101965046	531	101964663	3	8.41062	3.93107	3.98191
chr13	28104139	28104489	351	28104234	2	5.64989	2.92993	2.23878
chr9	86594642	86595137	496	86594774	3	7.98258	3.91214	3.98191
chr1	152082979	152083242	264	152083158	3	7.21617	3.86474	3.37629
chr4	108641103	108641322	220	108641157	2	6.0521	2.9483	2.23878
chr9	6757167	6757387	221	6757278	3	8.41062	3.93107	3.98191
chr19	41945596	41945793	198	41945707	2	5.8549	2.93998	2.23878
chr1	153918875	153919189	315	153919082	3	8.41062	3.93107	3.98191
chr14	58666397	58667002	606	58666735	4	9.67719	4.85258	5.17947
chr7	150076611	150076824	214	150076705	2	5.97108	2.94503	2.23878
chr2	42587955	42588240	286	42588047	2	5.34025	2.91155	2.1317
chr17	6544375	6544820	446	6544659	2	5.99151	2.94587	2.23878
chr2	65695970	65696177	208	65696148	2	5.26981	2.90675	2.12049
chr12	132195292	132195494	203	132195337	2	6.0521	2.9483	2.23878
chr1	109633436	109633631	196	109633511	3	8.41062	3.93107	3.98191
chr9	135545510	135545778	269	135545593	2	5.91168	2.9425	2.23878
chrX	44732480	44733065	586	44732615	5	13.3205	5.89343	7.83493
chr13	98628863	98629171	309	98629060	2	5.34025	2.91155	2.1317
chr19	47616055	47616280	226	47616133	4	8.18302	4.7136	3.98191
chr20	47804338	47804636	299	47804524	3	7.46037	3.88206	3.56804
chr12	49555932	49556126	195	49556027	2	5.34025	2.91155	2.1317
chr1	6844253	6844495	243	6844365	3	8.32976	3.92783	3.98191
chr5	179050396	179050635	240	179050483	2	6.0521	2.9483	2.23878
chr20	32582213	32582414	202	32582290	2	5.97108	2.94503	2.23878
chr12	122906865	122907060	196	122906959	2	6.0521	2.9483	2.23878
chr14	105527131	105527393	263	105527279	3	8.41062	3.93107	3.98191
chr6	45390983	45391174	192	45391137	4	9.67719	4.85258	5.17947
chr5	179718830	179719023	194	179718950	2	6.0521	2.9483	2.23878
chr2	160569238	160569648	411	160569574	4	9.67719	4.85258	5.17947
chr17	18218689	18218977	289	18218853	5	13.4003	5.8966	7.83493
chr8	56685359	56686225	867	56685677	4	10.6971	4.90698	5.82786
chr7	105924699	105925221	523	105924807	4	8.80222	4.78208	4.35865
chr1	161039152	161039358	207	161039228	3	6.76128	3.82566	2.92717
chr12	77157905	77158233	329	77157950	2	6.0521	2.9483	2.23878
chr19	8455331	8455550	220	8455447	6	15.455	6.85603	9.78938
chr11	119188165	119188362	198	119188260	2	6.0521	2.9483	2.23878
chr8	37594292	37594579	288	37594441	5	12.7575	5.86822	7.62372
chr2	37423825	37424024	200	37423919	2	6.0521	2.9483	2.23878
chr4	1003886	1004107	222	1003978	3	8.41062	3.93107	3.98191
chr1	9712033	9712408	376	9712264	3	8.41062	3.93107	3.98191
chr19	33784381	33784624	244	33784535	3	8.14744	3.91997	3.98191
chr17	48503137	48503354	218	48503287	3	8.3025	3.9267	3.98191
chr11	8703801	8704109	309	8703996	3	8.41062	3.93107	3.98191
chr2	70485003	70485331	329	70485064	2	5.89248	2.94166	2.23878
chr17	28033654	28033869	216	28033742	2	5.34025	2.91155	2.1317
chr8	101733218	101733641	424	101733558	2	6.0521	2.9483	2.23878
chr8	76056878	76057258	381	76056973	2	5.74832	2.93495	2.23878
chr21	16437855	16438176	322	16437995	3	7.46037	3.88206	3.56804
chr6	144164494	144164878	385	144164644	3	8.41062	3.93107	3.98191
chr13	33112215	33112626	412	33112544	3	8.41062	3.93107	3.98191
chr1	1822681	1823139	459	1823070	3	8.41062	3.93107	3.98191
chr6	33168803	33169027	225	33168923	4	10.8659	4.91383	5.82786
chr9	2016907	2017135	229	2017050	3	8.3025	3.9267	3.98191
chr17	19281815	19282087	273	19281955	3	8.32976	3.92783	3.98191
chr1	2323318	2323675	358	2323557	3	8.41062	3.93107	3.98191
chr4	128981836	128982151	316	128982036	3	8.41062	3.93107	3.98191
chr12	76741750	76742091	342	76741955	3	8.14744	3.91997	3.98191
chr15	96893398	96893595	198	96893493	2	6.0521	2.9483	2.23878
chr22	29664086	29664488	403	29664413	2	6.0521	2.9483	2.23878
chr18	55711295	55711729	435	55711378	2	5.91168	2.9425	2.23878
chrX	56594413	56594676	264	56594509	2	6.0521	2.9483	2.23878
chr16	21662566	21662833	268	21662673	2	6.0521	2.9483	2.23878
chr19	1207134	1207664	531	1207232	3	7.46037	3.88206	3.56804
chr11	67168835	67169189	355	67169044	2	6.0521	2.9483	2.23878
chr5	180257855	180258653	799	180258306	6	15.8599	6.8737	10.0478
chr20	57555941	57556180	240	57556086	3	8.41062	3.93107	3.98191
chr3	9439513	9440205	693	9440085	5	13.4003	5.8966	7.83493
chr4	160024277	160024502	226	160024391	3	8.41062	3.93107	3.98191
chr4	39367677	39367890	214	39367869	2	5.81839	2.9383	2.23878
chr15	77287797	77288022	226	77287892	2	6.0521	2.9483	2.23878
chr19	47616565	47616794	230	47616671	3	8.35745	3.92895	3.98191
chr8	141474116	141474497	382	141474335	2	6.0521	2.9483	2.23878
chr15	35279798	35280056	259	35279935	3	8.1229	3.91885	3.98191
chr7	150213927	150214163	237	150213979	2	6.01226	2.94672	2.23878
chr4	980353	980607	255	980433	3	7.46037	3.88206	3.56804
chr4	56412940	56413308	369	56413269	3	8.3856	3.93008	3.98191
chr14	102414714	102415449	736	102414848	4	10.5367	4.89996	5.82786
chr9	34048475	34048841	367	34048684	3	7.46037	3.88206	3.56804
chr6	139456289	139456585	297	139456485	3	8.3856	3.93008	3.98191
chr12	121904088	121904546	459	121904183	2	5.8549	2.93998	2.23878
chr8	27183122	27183880	759	27183543	2	5.93118	2.94334	2.23878
chr1	224033696	224033901	206	224033758	2	5.99151	2.94587	2.23878
chr4	31143741	31144061	321	31143920	3	7.91648	3.9088	3.98191
chr2	192542344	192542546	203	192542444	4	10.8659	4.91383	5.82786
chr3	156878152	156878406	255	156878270	4	10.8659	4.91383	5.82786
chr17	40440649	40440844	196	40440744	2	5.69817	2.93243	2.23878
chr13	77460068	77460415	348	77460270	4	10.8659	4.91383	5.82786
chr15	74834406	74834663	258	74834576	3	8.22323	3.92333	3.98191
chr7	149814	150192	379	149884	2	5.74832	2.93495	2.23878
chr1	161696960	161697249	290	161697067	3	8.41062	3.93107	3.98191
chr12	62653563	62653772	210	62653655	3	7.53087	3.88664	3.63401
chr17	80407978	80408558	581	80408201	3	8.41062	3.93107	3.98191
chr7	27232132	27232412	281	27232215	3	8.24925	3.92446	3.98191
chr14	68850919	68851161	243	68851004	2	6.03335	2.94756	2.23878
chr13	42032029	42032350	322	42032187	3	7.93823	3.90991	3.98191
chr4	140098728	140099002	275	140098851	3	8.41062	3.93107	3.98191
chr22	40742356	40742749	394	40742619	2	5.68187	2.9316	2.23878
chr12	112819613	112819953	341	112819822	3	8.41062	3.93107	3.98191
chr9	36151466	36151989	524	36151903	4	10.8346	4.9126	5.82786
chr9	95087493	95087839	347	95087715	3	7.46037	3.88206	3.56804
chr18	3449036	3449268	233	3449228	3	8.41062	3.93107	3.98191
chr1	228270543	228270737	195	228270680	3	7.71288	3.89769	3.80636
chr5	75005244	75005454	211	75005339	2	5.15739	2.89855	2.01393
chr1	205718338	205718529	192	205718428	3	8.41062	3.93107	3.98191
chr5	159845658	159845936	279	159845872	3	8.41062	3.93107	3.98191
chr11	3078119	3078574	456	3078194	2	5.34025	2.91155	2.1317
chr11	47429630	47429870	241	47429679	2	6.0521	2.9483	2.23878
chr17	74732676	74733282	607	74732840	5	13.238	5.89006	7.83493
chr3	53288084	53288421	338	53288247	2	5.34025	2.91155	2.1317
chr4	176658365	176658565	201	176658410	3	6.76128	3.82566	2.92717
chr11	4414043	4414251	209	4414154	3	8.41062	3.93107	3.98191
chr10	97849542	97849856	315	97849726	3	7.46037	3.88206	3.56804
chr2	201676800	201676991	192	201676977	3	8.0987	3.91773	3.98191
chr7	140624190	140624659	470	140624337	3	8.0987	3.91773	3.98191
chr8	9413477	9413782	306	9413565	2	5.76548	2.93578	2.23878
chr1	205290541	205290757	217	205290696	2	6.0521	2.9483	2.23878
chr5	169064828	169065067	240	169064974	3	7.83213	3.90435	3.92065
chr7	129781051	129781313	263	129781098	2	5.39304	2.91498	2.17789
chr1	235291657	235292184	528	235292082	4	10.8659	4.91383	5.82786
chr19	47290144	47290488	345	47290226	2	5.34025	2.91155	2.1317
chr6	30584402	30584682	281	30584579	4	10.5679	4.90136	5.82786
chr1	183604164	183604896	733	183604355	4	9.67719	4.85258	5.17947
chr1	170501448	170501711	264	170501543	3	8.41062	3.93107	3.98191
chr5	36606571	36606813	243	36606757	2	5.41917	2.91664	2.20376
chr22	44577637	44578140	504	44578054	4	10.8659	4.91383	5.82786
chr4	111544400	111544717	318	111544555	3	6.26679	3.77088	2.44955
chr1	171710629	171710832	204	171710726	3	8.41062	3.93107	3.98191
chr1	224301854	224302222	369	224301991	4	10.5995	4.90277	5.82786
chr6	126111391	126111614	224	126111490	3	8.41062	3.93107	3.98191
chr22	42826252	42826467	216	42826347	2	6.0521	2.9483	2.23878
chr11	18547972	18548423	452	18548055	4	10.7994	4.91119	5.82786
chr22	46369399	46369617	219	46369480	2	6.0521	2.9483	2.23878
chr11	124933052	124933384	333	124933194	4	10.4459	4.89577	5.82786
chr11	102323361	102323836	476	102323485	2	6.0521	2.9483	2.23878
chr13	42846421	42846777	357	42846658	2	5.34025	2.91155	2.1317
chr1	14076018	14076399	382	14076152	3	8.00518	3.91326	3.98191
chr1	32479510	32479935	426	32479660	2	6.01226	2.94672	2.23878
chr11	66623952	66624312	361	66624112	3	8.41062	3.93107	3.98191
chr8	98655769	98656047	279	98655924	3	8.41062	3.93107	3.98191
chr2	182756189	182756380	192	182756280	3	8.1229	3.91885	3.98191
chr1	46768392	46768637	246	46768492	4	10.8659	4.91383	5.82786
chr2	120301637	120302005	369	120301726	2	5.89248	2.94166	2.23878
chr11	47399279	47399898	620	47399738	5	13.3628	5.89512	7.83493
chr6	96025042	96025234	193	96025147	2	5.34025	2.91155	2.1317
chr17	79366922	79367193	272	79367044	4	10.8659	4.91383	5.82786
chr13	30424246	30424785	540	30424626	5	12.5316	5.85652	7.42085
chr14	81407798	81408057	260	81407989	2	5.34025	2.91155	2.1317
chr2	64067420	64067913	494	64067754	4	10.4758	4.89716	5.82786
chr9	113559	113784	226	113638	3	8.41062	3.93107	3.98191
chr12	51158209	51158590	382	51158287	2	5.45939	2.91912	2.23878
chr10	32635455	32635977	523	32635612	4	10.7994	4.91119	5.82786
chrX	44927802	44928015	214	44927899	4	10.8659	4.91383	5.82786
chr11	114334130	114334335	206	114334225	2	5.52936	2.92327	2.23878
chr8	56792690	56793457	768	56792812	3	8.41062	3.93107	3.98191
chr7	4815426	4815723	298	4815602	3	8.41062	3.93107	3.98191
chr1	100315649	100316009	361	100315913	3	8.41062	3.93107	3.98191
chr8	25316480	25316804	325	25316627	4	9.55948	4.84458	5.10561
chr3	182972015	182972306	292	182972147	2	5.89248	2.94166	2.23878
chr1	10459337	10459586	250	10459455	3	8.41062	3.93107	3.98191
chr19	11616329	11616586	258	11616434	6	16.0016	6.87937	10.0478
chr20	33412871	33413459	589	33413287	5	13.4003	5.8966	7.83493
chr16	22217728	22217959	232	22217846	4	10.8659	4.91383	5.82786
chr1	154379174	154379433	260	154379259	2	5.34025	2.91155	2.1317
chr20	3827483	3827843	361	3827564	2	6.0521	2.9483	2.23878
chr3	184017118	184017481	364	184017378	2	5.8549	2.93998	2.23878
chr2	61921596	61922025	430	61921703	2	5.99151	2.94587	2.23878
chr11	207895	208283	389	208173	4	10.8659	4.91383	5.82786
chr9	37120675	37120942	268	37120839	5	10.9222	5.73849	5.873
chr22	31687845	31688165	321	31688104	3	8.3025	3.9267	3.98191
chr10	98744091	98744404	314	98744291	2	5.45939	2.91912	2.23878
chr6	170102325	170102681	357	170102474	3	7.87379	3.90657	3.9592
chr1	41847471	41847666	196	41847519	2	6.03335	2.94756	2.23878
chr17	46908435	46908636	202	46908560	5	12.3524	5.84654	7.25181
chr7	23571243	23571569	327	23571413	4	10.8659	4.91383	5.82786
chr1	16767279	16767753	475	16767390	3	8.24925	3.92446	3.98191
chr10	112679420	112680251	832	112679556	6	15.3719	6.85212	9.73633
chr15	85144289	85144494	206	85144396	4	10.4459	4.89577	5.82786
chr11	3876915	3877296	382	3877192	2	5.71467	2.93327	2.23878
chr3	125238640	125238968	329	125238748	4	10.4758	4.89716	5.82786
chr22	39541362	39541600	239	39541526	2	5.8549	2.93998	2.23878
chr17	48556396	48556620	225	48556502	4	10.7994	4.91119	5.82786
chr2	113403710	113404017	308	113403755	2	6.03335	2.94756	2.23878
chr5	175875512	175875811	300	175875629	2	5.34025	2.91155	2.1317
chr11	74108915	74109364	450	74109282	3	8.41062	3.93107	3.98191
chr21	34915407	34915641	235	34915573	4	8.80222	4.78208	4.35865
chr12	56652711	56652915	205	56652842	3	8.41062	3.93107	3.98191
chr1	27114671	27114904	234	27114825	3	8.41062	3.93107	3.98191
chr19	59086933	59087147	215	59087029	2	5.34025	2.91155	2.1317
chr7	29234621	29234985	365	29234706	2	5.97108	2.94503	2.23878
chr10	99093986	99094456	471	99094143	3	8.41062	3.93107	3.98191
chr20	44462479	44462703	225	44462576	3	7.46037	3.88206	3.56804
chr15	72766264	72766911	648	72766405	5	13.4003	5.8966	7.83493
chr12	49284971	49285182	212	49285066	2	5.34025	2.91155	2.1317
chr6	157342697	157343033	337	157342817	4	10.8659	4.91383	5.82786
chr16	3929738	3930473	736	3930382	6	16.0016	6.87937	10.0478
chr16	85833266	85833495	230	85833347	3	7.36631	3.87566	3.52204
chr7	140097682	140097901	220	140097837	2	5.68187	2.9316	2.23878
chr14	69258959	69259161	203	69259085	4	8.89021	4.79043	4.44561
chr19	47520663	47521054	392	47520957	3	8.41062	3.93107	3.98191
chr22	41347387	41347616	230	41347525	5	13.238	5.89006	7.83493
chr17	81037068	81037316	249	81037194	3	8.41062	3.93107	3.98191
chr5	10353085	10353560	476	10353425	6	15.024	6.83455	9.42542
chr6	66360502	66360698	197	66360555	2	5.26981	2.90675	2.12049
chr5	142150719	142150918	200	142150814	4	10.5367	4.89996	5.82786
chr1	43424187	43424430	244	43424276	3	8.41062	3.93107	3.98191
chr1	89664066	89664261	196	89664250	2	6.0521	2.9483	2.23878
chr18	8367601	8367815	215	8367691	2	5.63419	2.92909	2.23878
chr15	34501898	34502230	333	34502166	2	5.34025	2.91155	2.1317
chr12	56321177	56321543	367	56321467	2	5.91168	2.9425	2.23878
chr1	24126764	24127194	431	24126918	3	8.0987	3.91773	3.98191
chr15	41625717	41625954	238	41625771	2	5.05406	2.89041	1.91432
chr18	48556637	48557024	388	48556744	6	15.455	6.85603	9.78938
chr6	71276675	71276870	196	71276775	4	10.8659	4.91383	5.82786
chr12	125399482	125399855	374	125399625	4	9.55948	4.84458	5.10561
chr17	11901006	11901290	285	11901134	2	6.0521	2.9483	2.23878
chr19	52772869	52773342	474	52772994	3	8.41062	3.93107	3.98191
chr6	5261076	5261298	223	5261145	2	5.8549	2.93998	2.23878
chr11	71934967	71935534	568	71935102	4	8.80222	4.78208	4.35865
chr20	44098892	44099316	425	44099018	2	5.34025	2.91155	2.1317
chr3	38537831	38538034	204	38537926	2	6.0521	2.9483	2.23878
chr1	1509640	1510218	579	1510123	3	6.76128	3.82566	2.92717
chr11	94277970	94278433	464	94278328	4	10.6971	4.90698	5.82786
chr1	11796359	11797075	717	11796863	3	6.76128	3.82566	2.92717
chr22	42470373	42470667	295	42470512	3	8.3856	3.93008	3.98191
chr19	5623232	5623565	334	5623452	3	8.32976	3.92783	3.98191
chr6	159420952	159421255	304	159421094	2	5.81839	2.9383	2.23878
chr5	78908330	78908611	282	78908545	3	8.41062	3.93107	3.98191
chr16	4784562	4784798	237	4784707	3	8.22323	3.92333	3.98191
chr15	60770727	60771095	369	60770995	3	7.91648	3.9088	3.98191
chr8	68866770	68866962	193	68866904	2	6.0521	2.9483	2.23878
chr1	183440947	183441183	237	183441069	4	10.8659	4.91383	5.82786
chr12	50506043	50506350	308	50506130	4	10.6641	4.90557	5.82786
chr6	32812123	32812818	696	32812329	4	9.76539	4.85831	5.26315
chr13	52733638	52733866	229	52733728	4	9.76539	4.85831	5.26315
chr6	30524532	30524809	278	30524616	2	6.03335	2.94756	2.23878
chr13	41885568	41885789	222	41885728	2	5.39304	2.91498	2.17789
chr20	31407830	31408065	236	31407928	4	10.7648	4.90979	5.82786
chr17	38219660	38219859	200	38219763	3	7.46037	3.88206	3.56804
chr17	76777738	76778010	273	76777856	5	13.4003	5.8966	7.83493
chr12	106641120	106641814	695	106641207	3	8.41062	3.93107	3.98191
chr5	176433493	176433976	484	176433630	5	13.4003	5.8966	7.83493
chr1	153487357	153487578	222	153487443	2	5.34025	2.91155	2.1317
chr12	11801827	11802308	482	11802212	3	8.41062	3.93107	3.98191
chr9	130922747	130923087	341	130922993	2	6.0521	2.9483	2.23878
chr17	7210897	7211154	258	7211036	4	10.8659	4.91383	5.82786
chr10	127512332	127512544	213	127512433	4	10.8659	4.91383	5.82786
chr3	52443703	52444002	300	52443812	4	10.8659	4.91383	5.82786
chr5	180688233	180688793	561	180688496	3	7.93823	3.90991	3.98191
chr3	52739929	52740443	515	52740228	3	8.41062	3.93107	3.98191
chr4	2243491	2243726	236	2243612	3	8.24925	3.92446	3.98191
chrX	20284811	20285080	270	20284941	4	10.8659	4.91383	5.82786
chr8	28559147	28559338	192	28559242	2	5.91168	2.9425	2.23878
chr3	50396485	50396692	208	50396580	2	6.0521	2.9483	2.23878
chr5	35194491	35194736	246	35194628	3	7.46037	3.88206	3.56804
chr7	156686120	156686568	449	156686174	2	5.83651	2.93914	2.23878
chr11	3862530	3862845	316	3862603	2	6.0521	2.9483	2.23878
chr5	42992771	42992997	227	42992870	4	9.67719	4.85258	5.17947
chr12	57023329	57023527	199	57023419	3	8.41062	3.93107	3.98191
chr1	154298062	154298278	217	154298182	4	10.8659	4.91383	5.82786
chr1	62902374	62902690	317	62902375	2	5.81839	2.9383	2.23878
chr16	2040568	2040854	287	2040663	2	6.0521	2.9483	2.23878
chr22	50977874	50978127	254	50977974	4	10.8659	4.91383	5.82786
chr11	62529075	62529527	453	62529168	4	10.8659	4.91383	5.82786
chr10	35737591	35737834	244	35737719	3	7.46037	3.88206	3.56804
chr12	92538081	92538303	223	92538176	2	6.0521	2.9483	2.23878
chr9	135645373	135645648	276	135645492	2	5.69817	2.93243	2.23878
chr17	40975949	40976222	274	40976085	4	10.5367	4.89996	5.82786
chr2	28973692	28973893	202	28973739	2	5.8549	2.93998	2.23878
chr6	30029362	30029654	293	30029422	2	5.8549	2.93998	2.23878
chr19	13952355	13952791	437	13952580	3	7.46037	3.88206	3.56804
chr17	74379579	74380021	443	74379762	3	8.41062	3.93107	3.98191
chr3	13461125	13461721	597	13461633	4	10.5679	4.90136	5.82786
chr3	156393177	156393481	305	156393303	3	8.19759	3.92221	3.98191
chr4	10118740	10119350	611	10118922	3	8.41062	3.93107	3.98191
chr10	79793722	79794049	328	79793779	3	7.46037	3.88206	3.56804
chr1	155112666	155112975	310	155112835	3	8.00518	3.91326	3.98191
chr19	18530960	18531175	216	18531066	3	8.41062	3.93107	3.98191
chr6	157098108	157098366	259	157098194	2	5.52936	2.92327	2.23878
chr15	40986536	40987055	520	40986909	3	8.07484	3.91661	3.98191
chr20	388978	389515	538	389306	3	8.41062	3.93107	3.98191
chr5	162864562	162865175	614	162864625	3	7.71288	3.89769	3.80636
chr11	112097105	112097484	380	112097204	4	10.221	4.88461	5.69652
chr7	150434850	150435075	226	150434969	3	8.22323	3.92333	3.98191
chr3	57029684	57029906	223	57029779	2	5.68187	2.9316	2.23878
chr9	6412741	6413037	297	6412828	2	5.95098	2.94419	2.23878
chr16	10323727	10323961	235	10323822	2	5.87355	2.94082	2.23878
chr14	50697911	50698255	345	50698042	3	6.76128	3.82566	2.92717
chr2	176945280	176945823	544	176945382	3	8.14744	3.91997	3.98191
chr9	131710018	131710246	229	131710122	4	10.8659	4.91383	5.82786
chr17	7476132	7476453	322	7476282	5	13.3628	5.89512	7.83493
chr1	198127869	198128063	195	198127948	2	5.34025	2.91155	2.1317
chr5	112043388	112043750	363	112043644	3	8.19759	3.92221	3.98191
chr21	46707566	46707766	201	46707668	3	8.41062	3.93107	3.98191
chr1	145039770	145040017	248	145039839	3	5.42922	3.63913	2.21379
chr8	28027399	28027622	224	28027483	3	7.36631	3.87566	3.52204
chr14	75744133	75744396	264	75744185	2	5.34025	2.91155	2.1317
chr14	52118117	52118345	229	52118275	3	8.41062	3.93107	3.98191
chr1	150123100	150123499	400	150123280	4	10.5367	4.89996	5.82786
chr13	28712459	28712922	464	28712784	4	10.4165	4.89437	5.82786
chr3	14472870	14473172	303	14472952	2	5.34025	2.91155	2.1317
chr2	220144374	220144593	220	220144578	2	6.0521	2.9483	2.23878
chr19	34745976	34746173	198	34746153	2	5.34025	2.91155	2.1317
chr21	37529202	37529520	319	37529253	2	6.0521	2.9483	2.23878
chr17	74068251	74068517	267	74068306	2	5.8549	2.93998	2.23878
chr15	81292980	81293457	478	81293049	2	6.0521	2.9483	2.23878
chr12	49961441	49961902	462	49961810	3	8.41062	3.93107	3.98191
chr1	156736476	156736819	344	156736525	2	5.26981	2.90675	2.12049
chr1	33428681	33428969	289	33428790	3	8.41062	3.93107	3.98191
chr19	16438672	16439143	472	16439033	3	8.41062	3.93107	3.98191
chr17	42296786	42297028	243	42296842	2	6.0521	2.9483	2.23878
chr1	91966467	91966878	412	91966570	3	8.0987	3.91773	3.98191
chr6	32095574	32095797	224	32095625	2	6.0521	2.9483	2.23878
chr13	113343853	113344123	271	113343984	4	10.8659	4.91383	5.82786
chr13	47128326	47128668	343	47128414	3	8.41062	3.93107	3.98191
chr1	6259269	6259629	361	6259369	4	10.8659	4.91383	5.82786
chr12	69864122	69864535	414	69864196	3	7.71288	3.89769	3.80636
chr17	54990331	54991207	877	54991065	5	10.9222	5.73849	5.873
chr16	67969880	67970515	636	67970068	3	7.46037	3.88206	3.56804
chr3	194991085	194991457	373	194991301	3	8.02809	3.91438	3.98191
chr3	160939304	160939611	308	160939490	3	7.46037	3.88206	3.56804
chr5	157098316	157098690	375	157098494	3	8.32976	3.92783	3.98191
chr6	135501949	135502157	209	135502028	2	5.34025	2.91155	2.1317
chr11	63974519	63974906	388	63974593	2	5.8549	2.93998	2.23878
chr2	231191879	231192082	204	231191974	2	5.61868	2.92826	2.23878
chr5	118407070	118407275	206	118407160	3	8.41062	3.93107	3.98191
chr3	38190160	38190425	266	38190370	4	10.2478	4.886	5.71039
chr1	89356904	89357155	252	89356987	3	7.07813	3.85388	3.24104
chr2	42396813	42397027	215	42396907	2	5.68187	2.9316	2.23878
chr12	54982862	54983060	199	54982957	2	5.97108	2.94503	2.23878
chr11	10629044	10629352	309	10629338	2	6.0521	2.9483	2.23878
chr1	35657897	35658671	775	35658113	6	15.9085	6.87567	10.0478
chr12	100967655	100967856	202	100967789	3	8.41062	3.93107	3.98191
chr6	5724858	5725103	246	5724983	3	7.46037	3.88206	3.56804
chr9	96339331	96339544	214	96339481	3	8.24925	3.92446	3.98191
chr9	6758153	6758420	268	6758289	4	10.8659	4.91383	5.82786
chrX	46696867	46697207	341	46696976	2	5.68187	2.9316	2.23878
chr11	102218014	102218227	214	102218116	4	10.8659	4.91383	5.82786
chr12	6976847	6977255	409	6976984	4	10.4459	4.89577	5.82786
chr2	131850668	131851016	349	131850982	2	6.0521	2.9483	2.23878
chr14	60716139	60716372	234	60716258	6	16.0016	6.87937	10.0478
chr17	28256973	28257199	227	28257090	5	13.0051	5.87996	7.81581
chr1	211751430	211751723	294	211751702	2	6.0521	2.9483	2.23878
chr14	54907658	54908014	357	54907881	5	13.0425	5.88164	7.83493
chr6	34454424	34454795	372	34454683	2	5.34025	2.91155	2.1317
chr9	19380304	19380560	257	19380438	4	9.67719	4.85258	5.17947
chr12	112123269	112123702	434	112123364	2	6.0521	2.9483	2.23878
chr19	45682542	45682748	207	45682628	2	5.97108	2.94503	2.23878
chr19	53094198	53094389	192	53094293	2	6.0521	2.9483	2.23878
chr7	66205074	66205508	435	66205152	2	5.34025	2.91155	2.1317
chr12	8604281	8604476	196	8604435	3	7.46037	3.88206	3.56804
chr17	29151052	29151504	453	29151181	2	6.0521	2.9483	2.23878
chr1	156470849	156471232	384	156470917	3	8.41062	3.93107	3.98191
chr16	70148106	70148305	200	70148247	2	6.0521	2.9483	2.23878
chr11	66384509	66384752	244	66384636	4	9.67719	4.85258	5.17947
chr8	142139335	142139588	254	142139416	2	5.99151	2.94587	2.23878
chr12	9803211	9803440	230	9803295	2	5.71467	2.93327	2.23878
chr4	49120550	49120789	240	49120625	3	5.31043	3.61555	2.1317
chr14	78082133	78082324	192	78082218	2	5.95098	2.94419	2.23878
chr12	1100465	1100800	336	1100628	6	16.0016	6.87937	10.0478
chr19	58858727	58859051	325	58858931	2	5.68187	2.9316	2.23878
chr16	47006862	47007089	228	47007026	3	8.32976	3.92783	3.98191
chr12	53582609	53582907	299	53582810	3	7.69379	3.89658	3.79477
chr16	85061405	85061898	494	85061741	3	7.46037	3.88206	3.56804
chr2	71295461	71296028	568	71295573	4	10.6641	4.90557	5.82786
chr9	129567574	129567823	250	129567659	2	6.0521	2.9483	2.23878
chr17	56594724	56595161	438	56594990	3	8.3025	3.9267	3.98191
chr12	102092152	102092354	203	102092247	2	5.34025	2.91155	2.1317
chr6	150326092	150326326	235	150326240	2	5.34025	2.91155	2.1317
chr18	3262335	3262548	214	3262444	3	8.22323	3.92333	3.98191
chr16	3661036	3661259	224	3661142	3	7.96026	3.91103	3.98191
chr1	42217274	42217621	348	42217369	2	5.68187	2.9316	2.23878
chr17	5185606	5186087	482	5185713	6	16.0016	6.87937	10.0478
chr5	176731098	176731465	368	176731272	3	8.41062	3.93107	3.98191
chr1	44496046	44496358	313	44496198	2	6.0521	2.9483	2.23878
chr11	64570879	64571075	197	64570984	3	7.46037	3.88206	3.56804
chr6	126069465	126069662	198	126069580	3	7.46037	3.88206	3.56804
chr19	1857104	1857328	225	1857245	3	8.41062	3.93107	3.98191
chr17	38296649	38296979	331	38296698	2	6.0521	2.9483	2.23878
chr14	24616096	24616430	335	24616306	3	8.41062	3.93107	3.98191
chr2	75061675	75062161	487	75061712	3	6.76128	3.82566	2.92717
chr1	192778365	192778855	491	192778532	2	5.93118	2.94334	2.23878
chr2	105946433	105946657	225	105946601	2	5.68187	2.9316	2.23878
chr4	26322048	26322442	395	26322292	2	6.0521	2.9483	2.23878
chr22	27069232	27069434	203	27069385	3	7.46037	3.88206	3.56804
chr6	15246310	15246552	243	15246423	3	8.1229	3.91885	3.98191
chr2	139259426	139259746	321	139259618	4	10.5367	4.89996	5.82786
chr1	154530764	154530965	202	154530904	2	5.81839	2.9383	2.23878
chr1	110036744	110036938	195	110036889	3	7.87379	3.90657	3.9592
chr7	91763422	91763950	529	91763699	2	6.0521	2.9483	2.23878
chr19	17186727	17187069	343	17186918	4	10.8659	4.91383	5.82786
chr12	122238575	122239268	694	122238842	4	10.8659	4.91383	5.82786
chr5	56469155	56469372	218	56469253	3	8.41062	3.93107	3.98191
chr10	94449973	94450186	214	94450065	2	6.03335	2.94756	2.23878
chr4	103681859	103682082	224	103681979	5	12.6583	5.8632	7.5306
chr18	77724814	77725014	201	77724992	3	8.1229	3.91885	3.98191
chr20	278475	278737	263	278609	4	10.2478	4.886	5.71039
chr8	145150186	145150406	221	145150297	4	10.8659	4.91383	5.82786
chr3	49761081	49761288	208	49761187	4	10.8659	4.91383	5.82786
chr9	33076270	33076632	363	33076383	2	6.0521	2.9483	2.23878
chr1	236687246	236688135	890	236687707	4	10.8659	4.91383	5.82786
chr5	149791623	149792110	488	149791770	4	10.506	4.89856	5.82786
chr9	135117352	135117620	269	135117468	4	10.8659	4.91383	5.82786
chr20	33292160	33292356	197	33292255	2	5.89248	2.94166	2.23878
chr1	28517314	28517515	202	28517409	2	5.81839	2.9383	2.23878
chr2	43450963	43451217	255	43451096	4	10.8659	4.91383	5.82786
chr5	14582127	14582324	198	14582265	3	8.07484	3.91661	3.98191
chr17	57785150	57785486	337	57785287	2	5.34025	2.91155	2.1317
chr5	169816007	169816299	293	169816196	3	7.46037	3.88206	3.56804
chr12	102270963	102271270	308	102271041	2	6.0521	2.9483	2.23878
chr3	185542385	185542747	363	185542521	3	8.22323	3.92333	3.98191
chr9	35658617	35658867	251	35658752	3	8.41062	3.93107	3.98191
chr4	1167043	1167234	192	1167099	2	6.0521	2.9483	2.23878
chr1	249132569	249132779	211	249132683	4	10.6315	4.90417	5.82786
chr11	57283100	57283342	243	57283233	3	8.35745	3.92895	3.98191
chr5	108745150	108745402	253	108745311	3	8.19759	3.92221	3.98191
chr15	23033772	23034338	567	23033803	3	7.21617	3.86474	3.37629
chr9	110045632	110046037	406	110045797	5	13.3628	5.89512	7.83493
chr16	67515299	67515525	227	67515346	2	5.26981	2.90675	2.12049
chr10	131909723	131910022	300	131909769	2	6.0521	2.9483	2.23878
chr11	85779627	85779889	263	85779792	4	10.2478	4.886	5.71039
chr20	30945479	30945750	272	30945567	2	6.0521	2.9483	2.23878
chr9	34126204	34126578	375	34126296	4	10.8346	4.9126	5.82786
chr19	1445983	1446229	247	1446078	3	7.71288	3.89769	3.80636
chr19	14628956	14629248	293	14629115	2	5.97108	2.94503	2.23878
chr10	104404650	104405274	625	104404827	5	13.4003	5.8966	7.83493
chr22	50638840	50639280	441	50639005	3	8.19759	3.92221	3.98191
chr7	68690394	68690632	239	68690459	2	5.8549	2.93998	2.23878
chr21	40202675	40203017	343	40202752	2	6.0521	2.9483	2.23878
chr1	161275140	161275697	558	161275250	3	8.41062	3.93107	3.98191
chr7	42951222	42951454	233	42951320	3	8.41062	3.93107	3.98191
chr15	79603737	79603928	192	79603836	3	8.27567	3.92558	3.98191
chr1	222817896	222818094	199	222817997	3	8.35745	3.92895	3.98191
chr5	10250639	10250838	200	10250729	3	8.02809	3.91438	3.98191
chr9	19049484	19049743	260	19049596	3	7.91648	3.9088	3.98191
chr5	218603	219000	398	218698	2	6.0521	2.9483	2.23878
chr5	43067256	43067529	274	43067417	3	7.46037	3.88206	3.56804
chr11	121322983	121323196	214	121323113	3	7.79146	3.90213	3.8828
chr2	122494728	122494923	196	122494834	3	8.41062	3.93107	3.98191
chr17	62971363	62971558	196	62971471	3	7.46037	3.88206	3.56804
chr12	31476946	31477512	567	31477277	3	8.14744	3.91997	3.98191
chr12	99039231	99039538	308	99039452	3	7.46037	3.88206	3.56804
chr10	65025005	65025207	203	65025093	2	5.8549	2.93998	2.23878
chr11	64085737	64086097	361	64085818	3	7.46037	3.88206	3.56804
chr22	39917285	39917477	193	39917396	3	7.91648	3.9088	3.98191
chr2	42720722	42721040	319	42720779	2	5.76548	2.93578	2.23878
chr19	56186690	56186882	193	56186777	3	8.41062	3.93107	3.98191
chr11	95523675	95523968	294	95523788	5	12.7915	5.86989	7.65541
chr17	48227910	48228341	432	48228245	3	8.41062	3.93107	3.98191
chr7	152086265	152086520	256	152086360	2	6.0521	2.9483	2.23878
chr22	39548867	39549231	365	39548957	3	8.41062	3.93107	3.98191
chr12	64798313	64798712	400	64798393	3	7.46037	3.88206	3.56804
chr7	158621890	158622223	334	158622100	2	6.0521	2.9483	2.23878
chr10	6317071	6317262	192	6317161	2	5.8549	2.93998	2.23878
chr6	89791577	89791832	256	89791656	3	8.41062	3.93107	3.98191
chr6	28891046	28891486	441	28891375	3	8.41062	3.93107	3.98191
chr7	91874768	91875163	396	91874822	2	6.0521	2.9483	2.23878
chr3	105086368	105086589	222	105086462	3	7.46037	3.88206	3.56804
chr6	109703050	109703522	473	109703282	4	8.80222	4.78208	4.35865
chr11	60213895	60214086	192	60213990	2	6.0521	2.9483	2.23878
chr16	46722565	46723038	474	46722969	5	13.4003	5.8966	7.83493
chr9	98273150	98273496	347	98273367	2	5.8549	2.93998	2.23878
chr7	148892588	148892817	230	148892744	2	6.0521	2.9483	2.23878
chr17	19770430	19770623	194	19770564	4	8.80222	4.78208	4.35865
chr1	7778973	7779164	192	7779068	2	5.97108	2.94503	2.23878
chr15	43477694	43478144	451	43477999	3	8.41062	3.93107	3.98191
chr7	5595421	5595968	548	5595872	4	9.99312	4.87211	5.4815
chr19	42703553	42703746	194	42703648	2	5.34025	2.91155	2.1317
chr4	17616018	17616838	821	17616441	3	8.32976	3.92783	3.98191
chr10	30024505	30025135	631	30025049	5	12.5008	5.85485	7.39173
chr13	50698279	50698474	196	50698384	3	8.41062	3.93107	3.98191
chr2	85134641	85134898	258	85134802	3	8.19759	3.92221	3.98191
chr15	59981163	59981515	353	59981335	7	18.6609	7.86213	12.4294
chr8	38644775	38645178	404	38644858	2	6.0521	2.9483	2.23878
chr19	18403254	18403531	278	18403392	3	8.41062	3.93107	3.98191
chr17	79849126	79849380	255	79849322	2	6.0521	2.9483	2.23878
chr16	89788005	89788293	289	89788161	6	16.0016	6.87937	10.0478
chr2	220416675	220416920	246	220416761	2	6.0521	2.9483	2.23878
chr9	77567543	77567889	347	77567785	3	8.14744	3.91997	3.98191
chr15	67813625	67813946	322	67813772	3	8.41062	3.93107	3.98191
chr10	106500892	106501106	215	106500978	2	5.99151	2.94587	2.23878
chr10	30025623	30025871	249	30025766	4	9.96924	4.87073	5.46435
chr7	99036875	99037182	308	99037075	6	16.0016	6.87937	10.0478
chr1	212458948	212459496	549	212459344	5	13.4003	5.8966	7.83493
chr15	75069518	75069712	195	75069624	3	7.71288	3.89769	3.80636
chr7	130080614	130080903	290	130080728	4	9.55948	4.84458	5.10561
chr19	6642842	6643089	248	6642937	2	6.0521	2.9483	2.23878
chr1	6052789	6052992	204	6052971	3	8.41062	3.93107	3.98191
chr16	30032886	30033090	205	30032969	3	8.27567	3.92558	3.98191
chr1	151030924	151031251	328	151030997	2	5.52936	2.92327	2.23878
chr19	16940251	16940783	533	16940452	4	10.2478	4.886	5.71039
chr7	129592425	129592716	292	129592601	4	10.5367	4.89996	5.82786
chr13	95248204	95248406	203	95248299	3	8.41062	3.93107	3.98191
chr2	64751503	64752464	962	64751819	5	13.4003	5.8966	7.83493
chr15	65134377	65135169	793	65134742	3	7.46037	3.88206	3.56804
chr2	86789956	86790211	256	86790035	3	7.21617	3.86474	3.37629
chr4	113557882	113558513	632	113558279	4	10.0417	4.87488	5.52909
chr5	11328000	11328231	232	11328095	2	5.93118	2.94334	2.23878
chr2	100105923	100106313	391	100106004	2	5.8549	2.93998	2.23878
chr1	206785560	206785755	196	206785653	2	6.0521	2.9483	2.23878
chr14	51410708	51410924	217	51410724	2	6.0521	2.9483	2.23878
chrX	44731551	44732166	616	44732035	3	6.76128	3.82566	2.92717
chr14	51707021	51707262	242	51707135	3	8.05131	3.91549	3.98191
chr8	67625071	67625302	232	67625130	2	5.91168	2.9425	2.23878
chr1	161185175	161185366	192	161185261	3	7.46037	3.88206	3.56804
chr8	135725504	135725740	237	135725606	3	8.14744	3.91997	3.98191
chr15	74753366	74753753	388	74753629	2	5.34025	2.91155	2.1317
chr16	65917825	65918017	193	65917920	2	5.39304	2.91498	2.17789
chr5	36877482	36877987	506	36877612	4	10.8659	4.91383	5.82786
chr11	114271758	114272007	250	114271832	2	5.63419	2.92909	2.23878
chr15	90118691	90118908	218	90118795	5	13.4003	5.8966	7.83493
chr2	64246068	64246285	218	64246213	3	8.41062	3.93107	3.98191
chr7	86974455	86974697	243	86974644	3	8.35745	3.92895	3.98191
chr15	101835079	101835348	270	101835164	2	6.0521	2.9483	2.23878
chr14	71374574	71375025	452	71374883	5	13.1977	5.88837	7.83493
chr10	90750829	90751125	297	90750938	3	8.14744	3.91997	3.98191
chr4	146402983	146403271	289	146403126	3	8.41062	3.93107	3.98191
chr9	35061592	35062344	753	35062146	10	26.925	10.8104	20.1248
chr17	29815617	29815882	266	29815756	3	7.46037	3.88206	3.56804
chr16	71757027	71757249	223	71757186	2	6.0521	2.9483	2.23878
chr10	102289384	102289611	228	102289479	2	6.0521	2.9483	2.23878
chr2	97203217	97203469	253	97203307	2	6.0521	2.9483	2.23878
chr6	33256560	33256983	424	33256632	2	5.8549	2.93998	2.23878
chr9	22008753	22009002	250	22008836	2	5.66578	2.93076	2.23878
chr12	123011799	123012280	482	123011983	3	7.71288	3.89769	3.80636
chr17	79480012	79480779	768	79480420	5	13.4003	5.8966	7.83493
chr1	154975989	154976182	194	154976084	2	6.0521	2.9483	2.23878
chr22	24059214	24059408	195	24059305	4	10.8346	4.9126	5.82786
chrX	146544417	146544655	239	146544512	2	5.76548	2.93578	2.23878
chr5	175792599	175792973	375	175792876	4	8.80222	4.78208	4.35865
chr1	179876217	179876581	365	179876312	7	18.6609	7.86213	12.4294
chr1	161087995	161088213	219	161088117	3	8.14744	3.91997	3.98191
chr3	47844079	47844525	447	47844294	3	8.24925	3.92446	3.98191
chr2	27994560	27994990	431	27994751	3	8.17233	3.92109	3.98191
chr7	72395292	72395553	262	72395440	3	8.41062	3.93107	3.98191
chr3	160117689	160117887	199	160117782	4	10.6315	4.90417	5.82786
chr1	245134213	245134531	319	245134368	4	8.80222	4.78208	4.35865
chr1	110626523	110626751	229	110626618	2	6.0521	2.9483	2.23878
chr9	139580975	139581838	864	139581064	3	8.41062	3.93107	3.98191
chr17	43299598	43300036	439	43299957	3	7.91648	3.9088	3.98191
chr4	39978656	39978899	244	39978749	2	5.34025	2.91155	2.1317
chr1	11985917	11986411	495	11986052	2	5.34025	2.91155	2.1317
chrX	47077998	47078233	236	47078154	3	8.27567	3.92558	3.98191
chr22	46467982	46468418	437	46468392	3	6.26679	3.77088	2.44955
chr1	220488101	220488308	208	220488241	3	7.91648	3.9088	3.98191
chr11	9635363	9635748	386	9635507	2	5.52936	2.92327	2.23878
chr17	43971846	43972287	442	43971965	2	5.34025	2.91155	2.1317
chr9	138852541	138853135	595	138852962	3	8.41062	3.93107	3.98191
chr16	50188499	50188715	217	50188665	2	6.0521	2.9483	2.23878
chr10	112064016	112064607	592	112064473	4	10.5367	4.89996	5.82786
chr16	67555314	67555536	223	67555416	3	7.36631	3.87566	3.52204
chr4	141676902	141677181	280	141677034	5	13.4003	5.8966	7.83493
chr2	198174844	198175395	552	198175016	3	8.14744	3.91997	3.98191
chr8	109260686	109260888	203	109260781	2	5.93118	2.94334	2.23878
chr14	92979646	92980886	1241	92980299	3	8.41062	3.93107	3.98191
chr1	178694193	178694446	254	178694420	2	6.0521	2.9483	2.23878
chr2	3605469	3605865	397	3605600	5	13.4003	5.8966	7.83493
chr10	1102148	1102548	401	1102247	3	8.41062	3.93107	3.98191
chr17	18200632	18200824	193	18200678	2	6.0521	2.9483	2.23878
chr16	4674799	4675266	468	4675204	4	10.8659	4.91383	5.82786
chr14	55369008	55369313	306	55369157	4	10.7648	4.90979	5.82786
chr17	36981814	36982066	253	36981921	4	10.8659	4.91383	5.82786
chr16	85060934	85061163	230	85061029	4	10.1944	4.88321	5.67102
chr7	39989925	39990223	299	39990078	3	7.46037	3.88206	3.56804
chr1	210502232	210502433	202	210502327	2	5.8549	2.93998	2.23878
chr1	234985497	234985709	213	234985579	2	5.93118	2.94334	2.23878
chr2	178417793	178418278	486	178418092	3	8.3025	3.9267	3.98191
chr16	24741255	24741447	193	24741347	4	10.1682	4.88182	5.6471
chr2	17934685	17934973	289	17934777	2	6.0521	2.9483	2.23878
chr7	37451160	37451391	232	37451255	2	6.0521	2.9483	2.23878
chr5	107716869	107717073	205	107716964	2	6.0521	2.9483	2.23878
chr3	117153228	117153441	214	117153411	2	5.34025	2.91155	2.1317
chr1	185014887	185015134	248	185014982	2	5.93118	2.94334	2.23878
chr17	65991522	65991734	213	65991567	2	6.0521	2.9483	2.23878
chr4	59993347	59993735	389	59993442	2	5.83651	2.93914	2.23878
chr14	35008556	35008846	291	35008649	2	6.0521	2.9483	2.23878
chr5	122110847	122111214	368	122111006	2	5.93118	2.94334	2.23878
chr12	72666081	72666371	291	72666276	3	8.05131	3.91549	3.98191
chr1	146644632	146645221	590	146645040	3	7.53087	3.88664	3.63401
chr1	31230238	31230477	240	31230341	3	7.46037	3.88206	3.56804
chr11	236613	236810	198	236701	2	6.0521	2.9483	2.23878
chr10	60027218	60027615	398	60027526	4	10.8659	4.91383	5.82786
chr19	36239496	36239708	213	36239601	3	7.71288	3.89769	3.80636
chr6	160390846	160391091	246	160390952	4	10.8659	4.91383	5.82786
chr5	137090161	137090394	234	137090272	6	15.1356	6.8404	9.5276
chr11	1968417	1968851	435	1968712	2	6.0521	2.9483	2.23878
chrX	41193525	41194184	660	41194020	3	8.41062	3.93107	3.98191
chr8	117886566	117886823	258	117886649	2	6.0521	2.9483	2.23878
chr6	11538580	11538789	210	11538671	4	10.8659	4.91383	5.82786
chr17	39942717	39942924	208	39942845	3	7.71288	3.89769	3.80636
chr6	52156143	52156336	194	52156238	2	5.34025	2.91155	2.1317
chr9	27573603	27573838	236	27573684	3	7.46037	3.88206	3.56804
chr8	90914648	90915061	414	90914768	3	8.41062	3.93107	3.98191
chr12	57984711	57985098	388	57984757	3	8.24925	3.92446	3.98191
chr1	227128075	227128279	205	227128170	2	6.0521	2.9483	2.23878
chr1	161101894	161102090	197	161101980	2	6.0521	2.9483	2.23878
chr18	23670263	23670659	397	23670360	4	10.7994	4.91119	5.82786
chr14	58862745	58863042	298	58862872	4	10.8659	4.91383	5.82786
chr7	1570368	1570764	397	1570415	5	13.4003	5.8966	7.83493
chr3	193311105	193311296	192	193311238	2	5.58822	2.92659	2.23878
chr5	149828497	149828819	323	149828545	2	5.05406	2.89041	1.91432
chr5	140011432	140011797	366	140011551	4	10.6641	4.90557	5.82786
chr4	111117380	111117738	359	111117482	3	7.91648	3.9088	3.98191
chrX	7066537	7066781	245	7066646	4	10.8659	4.91383	5.82786
chr19	59084261	59084482	222	59084360	4	10.8659	4.91383	5.82786
chr2	29117651	29118148	498	29117717	3	8.27567	3.92558	3.98191
chr19	3034513	3034707	195	3034608	2	6.0521	2.9483	2.23878
chr1	160678519	160678905	387	160678558	3	7.83213	3.90435	3.92065
chr2	113594105	113594340	236	113594232	4	10.8659	4.91383	5.82786
chr7	75676940	75677202	263	75677062	4	10.8659	4.91383	5.82786
chr1	24968810	24969055	246	24968990	2	5.78288	2.93662	2.23878
chr5	178487075	178487556	482	178487397	2	6.0521	2.9483	2.23878
chr2	201980963	201981797	835	201981616	6	15.5404	6.85995	9.85348
chr1	10270142	10270386	245	10270261	4	10.8659	4.91383	5.82786
chr1	26827067	26827303	237	26827150	2	6.0521	2.9483	2.23878
chr20	43595250	43595448	199	43595366	3	8.41062	3.93107	3.98191
chr11	62432797	62432996	200	62432882	2	5.34025	2.91155	2.1317
chr1	236444893	236445183	291	236445054	3	8.41062	3.93107	3.98191
chr5	158635245	158635503	259	158635455	2	5.58822	2.92659	2.23878
chr13	22178090	22178313	224	22178188	5	13.0051	5.87996	7.81581
chr10	94449137	94449431	295	94449221	3	7.46037	3.88206	3.56804
chr8	145159008	145159603	596	145159203	3	8.35745	3.92895	3.98191
chr8	42128495	42128691	197	42128613	3	8.41062	3.93107	3.98191
chr13	25861122	25861371	250	25861264	5	11.2066	5.76462	6.15496
chr15	90776666	90776982	317	90776789	4	9.67719	4.85258	5.17947
chr7	99686783	99687002	220	99686949	2	5.95098	2.94419	2.23878
chr11	67980794	67981364	571	67980905	3	8.41062	3.93107	3.98191
chr12	92540010	92540267	258	92540133	3	8.41062	3.93107	3.98191
chr17	17203971	17204178	208	17204060	3	8.41062	3.93107	3.98191
chr12	13153511	13153833	323	13153562	2	6.0521	2.9483	2.23878
chr6	43484895	43485290	396	43484969	3	8.35745	3.92895	3.98191
chrX	153745036	153745304	269	153745191	2	6.0521	2.9483	2.23878
chr2	24149328	24149730	403	24149608	5	10.9222	5.73849	5.873
chr15	44116566	44116826	261	44116678	3	8.41062	3.93107	3.98191
chr7	148788296	148788603	308	148788479	2	5.8549	2.93998	2.23878
chr21	44299333	44299622	290	44299534	4	10.8659	4.91383	5.82786
chr7	155437278	155437981	704	155437417	5	13.4003	5.8966	7.83493
chr11	82996639	82997300	662	82996729	3	8.35745	3.92895	3.98191
chr13	49549911	49550684	774	49550567	3	8.32976	3.92783	3.98191
chr2	97202482	97202855	374	97202712	5	10.9222	5.73849	5.873
chr1	211752103	211752327	225	211752150	2	6.0521	2.9483	2.23878
chr7	6120835	6121144	310	6120922	3	7.46037	3.88206	3.56804
chr6	30294719	30294925	207	30294814	4	9.67719	4.85258	5.17947
chr6	41907679	41907915	237	41907749	2	6.0521	2.9483	2.23878
chr4	141072280	141072524	245	141072434	3	8.41062	3.93107	3.98191
chr22	31885704	31886080	377	31885976	3	8.41062	3.93107	3.98191
chr14	24563673	24563984	312	24563877	3	8.24925	3.92446	3.98191
chr3	136262182	136262377	196	136262277	2	5.97108	2.94503	2.23878
chr1	19811550	19811846	297	19811722	7	18.1337	7.83994	12.1069
chr17	74722095	74722535	441	74722235	3	8.41062	3.93107	3.98191
chr19	33791820	33792107	288	33791984	4	10.8346	4.9126	5.82786
chr21	34099840	34100041	202	34099925	4	10.8659	4.91383	5.82786
chr17	57643002	57643365	364	57643268	3	7.46037	3.88206	3.56804
chr12	12877384	12877640	257	12877508	4	10.4758	4.89716	5.82786
chr17	1531496	1532155	660	1531985	4	10.8659	4.91383	5.82786
chr19	54784513	54784778	266	54784686	3	8.41062	3.93107	3.98191
chr4	6718144	6718478	335	6718224	2	5.91168	2.9425	2.23878
chr9	82187875	82188449	575	82188197	5	13.4003	5.8966	7.83493
chr15	67358956	67359312	357	67359211	2	6.0521	2.9483	2.23878
chr8	8141159	8141352	194	8141209	2	5.15739	2.89855	2.01393
chr18	76829458	76829734	277	76829564	4	9.67719	4.85258	5.17947
chr7	39990816	39991060	245	39990926	2	6.0521	2.9483	2.23878
chr11	3145559	3145753	195	3145654	2	6.0521	2.9483	2.23878
chr17	4268834	4269269	436	4269013	5	13.4003	5.8966	7.83493
chr9	115480071	115480331	261	115480208	3	8.41062	3.93107	3.98191
chr19	507777	507968	192	507863	2	6.0521	2.9483	2.23878
chr19	17666930	17667178	249	17667148	2	5.68187	2.9316	2.23878
chr1	78224980	78225430	451	78225239	5	12.8608	5.87324	7.71631
chr20	3219388	3219658	271	3219434	2	6.0521	2.9483	2.23878
chr22	36552566	36552798	233	36552694	4	10.5367	4.89996	5.82786
chr12	109490425	109490651	227	109490576	3	7.85283	3.90546	3.93993
chr21	34775466	34776174	709	34776020	3	8.41062	3.93107	3.98191
chr3	119814068	119814267	200	119814159	2	5.91168	2.9425	2.23878
chr12	53835801	53836258	458	53836071	3	8.3025	3.9267	3.98191
chr17	3626690	3627066	377	3626824	2	6.0521	2.9483	2.23878
chr1	28211927	28212153	227	28212041	5	11.9731	5.82309	6.88016
chr7	5465946	5466499	554	5466074	4	9.67719	4.85258	5.17947
chr4	109541683	109542121	439	109541794	3	7.91648	3.9088	3.98191
chr16	67596979	67597184	206	67597067	2	5.80051	2.93746	2.23878
chr4	2470936	2471187	252	2470997	2	6.0521	2.9483	2.23878
chr1	145209442	145209655	214	145209554	3	8.41062	3.93107	3.98191
chr3	135914876	135915109	234	135914979	5	13.2789	5.89174	7.83493
chr19	12902310	12903673	1364	12902816	5	13.4003	5.8966	7.83493
chr9	95896011	95896842	832	95896442	2	5.34025	2.91155	2.1317
chr2	71096685	71096916	232	71096780	2	5.34025	2.91155	2.1317
chr10	103892859	103893512	654	103893367	3	8.32976	3.92783	3.98191
chr5	148725131	148725554	424	148725216	3	7.46037	3.88206	3.56804
chr12	113796629	113796956	328	113796815	2	6.0521	2.9483	2.23878
chr1	84945279	84945475	197	84945366	3	7.83213	3.90435	3.92065
chr3	187462481	187463487	1007	187463020	3	8.41062	3.93107	3.98191
chr19	40930884	40931595	712	40931513	3	8.41062	3.93107	3.98191
chr16	1464179	1464542	364	1464405	5	13.4003	5.8966	7.83493
chr17	4736676	4736913	238	4736900	2	6.0521	2.9483	2.23878
chr7	26241442	26241719	278	26241538	2	6.01226	2.94672	2.23878
chr13	113862392	113862678	287	113862524	3	8.1229	3.91885	3.98191
chr19	10427538	10427739	202	10427642	3	8.41062	3.93107	3.98191
chr22	38668442	38668911	470	38668466	3	8.41062	3.93107	3.98191
chr10	96162977	96163212	236	96163113	3	7.96026	3.91103	3.98191
chr9	95055599	95055794	196	95055694	2	6.0521	2.9483	2.23878
chr20	25038370	25038580	211	25038465	2	5.91168	2.9425	2.23878
chr10	71930442	71930658	217	71930552	3	7.96026	3.91103	3.98191
chr1	52870507	52870740	234	52870627	3	8.19759	3.92221	3.98191
chr2	208394059	208394278	220	208394168	3	8.41062	3.93107	3.98191
chr1	47799666	47799863	198	47799742	2	5.52936	2.92327	2.23878
chr2	66892548	66892768	221	66892643	2	5.80051	2.93746	2.23878
chr2	43396254	43396518	265	43396392	3	8.41062	3.93107	3.98191
chr10	13341823	13342082	260	13341968	3	8.14744	3.91997	3.98191
chr7	100076312	100076583	272	100076401	2	5.8549	2.93998	2.23878
chr19	41256798	41256989	192	41256888	4	10.8659	4.91383	5.82786
chr19	3367315	3367560	246	3367445	3	8.41062	3.93107	3.98191
chr17	65989573	65989796	224	65989661	2	6.0521	2.9483	2.23878
chr3	141202978	141203188	211	141203029	3	7.07813	3.85388	3.24104
chr10	72201923	72202118	196	72202074	3	7.46037	3.88206	3.56804
chr7	144532586	144533021	436	144532890	4	10.275	4.88739	5.73523
chr22	22292658	22292858	201	22292760	3	8.3025	3.9267	3.98191
chr19	45504756	45505160	405	45504953	6	16.0016	6.87937	10.0478
chr6	52285184	52285379	196	52285278	2	5.73139	2.93411	2.23878
chr16	68298238	68298731	494	68298646	3	8.32976	3.92783	3.98191
chr15	45492983	45493175	193	45493075	3	8.1229	3.91885	3.98191
chr17	72209875	72210073	199	72209932	2	6.0521	2.9483	2.23878
chr6	33245747	33245973	227	33245909	3	8.0987	3.91773	3.98191
chr7	66205961	66206385	425	66206271	3	8.41062	3.93107	3.98191
chr6	149866637	149866830	194	149866718	2	5.26981	2.90675	2.12049
chrX	123094611	123094821	211	123094704	2	5.34025	2.91155	2.1317
chr11	13299295	13299881	587	13299718	6	15.5841	6.86191	9.89044
chr17	16120488	16120698	211	16120601	3	8.41062	3.93107	3.98191
chr16	85590576	85590789	214	85590708	3	8.41062	3.93107	3.98191
chr13	41239496	41239779	284	41239605	3	8.41062	3.93107	3.98191
chr17	61699783	61700090	308	61699888	5	12.4705	5.85319	7.36426
chr1	225965607	225965860	254	225965683	2	5.81839	2.9383	2.23878
chr17	73042721	73042928	208	73042874	3	8.14744	3.91997	3.98191
chr6	2875891	2876520	630	2876072	4	10.8659	4.91383	5.82786
chr13	21347619	21347818	200	21347700	3	8.07484	3.91661	3.98191
chr1	40506928	40507134	207	40507043	3	8.27567	3.92558	3.98191
chr12	117628014	117628232	219	117628106	3	8.41062	3.93107	3.98191
chr9	128004147	128004485	339	128004263	2	5.8549	2.93998	2.23878
chr3	158520039	158520392	354	158520239	2	5.91168	2.9425	2.23878
chr17	74262015	74262594	580	74262215	2	6.0521	2.9483	2.23878
chr18	74844177	74844578	402	74844267	3	8.41062	3.93107	3.98191
chr7	76826470	76827103	634	76826938	3	8.07484	3.91661	3.98191
chr15	63795931	63796251	321	63796011	3	8.41062	3.93107	3.98191
chr18	77867189	77867540	352	77867375	2	6.0521	2.9483	2.23878
chr2	145274097	145274458	362	145274307	4	10.8346	4.9126	5.82786
chr16	31213830	31214166	337	31214031	2	6.03335	2.94756	2.23878
chr21	27107466	27108072	607	27107873	3	8.41062	3.93107	3.98191
chr1	43823964	43824212	249	43824038	2	5.34025	2.91155	2.1317
chr11	129873111	129873318	208	129873220	3	8.41062	3.93107	3.98191
chr1	89458195	89458388	194	89458309	4	9.67719	4.85258	5.17947
chr12	66563394	66563662	269	66563469	3	8.41062	3.93107	3.98191
chr11	72522921	72523183	263	72523092	2	5.39304	2.91498	2.17789
chr17	25621591	25621816	226	25621708	4	10.8659	4.91383	5.82786
chr11	64889838	64890052	215	64889928	5	13.4003	5.8966	7.83493
chr15	80352193	80352521	329	80352409	3	8.14744	3.91997	3.98191
chrX	49147583	49147790	208	49147692	3	7.46037	3.88206	3.56804
chr21	38135105	38135483	379	38135200	2	5.69817	2.93243	2.23878
chr2	65455056	65455376	321	65455174	3	7.71288	3.89769	3.80636
chr9	88556404	88556609	206	88556514	4	10.0664	4.87627	5.55286
chr2	160654348	160654603	256	160654519	4	10.7648	4.90979	5.82786
chr7	100074813	100075266	454	100075201	3	8.41062	3.93107	3.98191
chr1	22109139	22109365	227	22109227	4	10.8659	4.91383	5.82786
chr10	1095038	1095270	233	1095133	3	8.41062	3.93107	3.98191
chr16	28834352	28835151	800	28834898	4	10.8659	4.91383	5.82786
chr3	50654649	50654903	255	50654772	2	5.93118	2.94334	2.23878
chr10	93999588	93999792	205	93999682	4	9.76539	4.85831	5.26315
chr3	128399783	128400196	414	128400029	4	10.2478	4.886	5.71039
chr11	58345474	58346350	877	58346184	5	11.9731	5.82309	6.88016
chr15	81589680	81589915	236	81589729	2	5.34025	2.91155	2.1317
chr6	70506458	70506782	325	70506529	2	6.0521	2.9483	2.23878
chr6	35995544	35996507	964	35995887	5	11.9731	5.82309	6.88016
chr17	6659370	6660066	697	6659517	4	10.8659	4.91383	5.82786
chr13	27825810	27826108	299	27825979	6	15.3719	6.85212	9.73633
chr19	1269440	1269697	258	1269622	2	6.0521	2.9483	2.23878
chr1	3446925	3447302	378	3447112	2	5.97108	2.94503	2.23878
chr17	6916155	6916403	249	6916273	2	5.8549	2.93998	2.23878
chr22	29711397	29711693	297	29711507	3	8.41062	3.93107	3.98191
chr7	99756076	99756596	521	99756245	2	5.34025	2.91155	2.1317
chr21	40554789	40555165	377	40554836	2	5.39304	2.91498	2.17789
chr3	5229442	5229829	388	5229643	8	21.3713	8.8449	14.9469
chr9	35814746	35815024	279	35814856	3	8.22323	3.92333	3.98191
chr18	57026743	57026957	215	57026857	3	7.46037	3.88206	3.56804
chrX	65235390	65235633	244	65235515	3	8.41062	3.93107	3.98191
chr1	52520701	52521139	439	52520757	2	5.39304	2.91498	2.17789
chr4	166127935	166128127	193	166128084	3	7.46037	3.88206	3.56804
chr19	30096958	30097406	449	30097319	3	8.41062	3.93107	3.98191
chr1	174535023	174535280	258	174535118	2	6.01226	2.94672	2.23878
chr19	18682719	18683065	347	18682833	2	5.8549	2.93998	2.23878
chr8	91013680	91013999	320	91013802	5	12.9683	5.87828	7.8025
chr4	122617649	122617978	330	122617841	4	10.8659	4.91383	5.82786
chr22	39473406	39473769	364	39473589	4	10.8659	4.91383	5.82786
chr11	64545728	64546025	298	64545890	5	13.4003	5.8966	7.83493
chr16	30195223	30195699	477	30195278	3	7.46037	3.88206	3.56804
chr19	56117046	56117251	206	56117141	2	6.0521	2.9483	2.23878
chr11	93474302	93474618	317	93474481	5	13.4003	5.8966	7.83493
chr18	12376821	12377077	257	12376989	4	10.8659	4.91383	5.82786
chr1	16563107	16563569	463	16563185	2	5.97108	2.94503	2.23878
chr21	42792655	42792887	233	42792770	3	8.24925	3.92446	3.98191
chr5	108746066	108746653	588	108746495	4	10.5367	4.89996	5.82786
chr7	32930478	32931289	812	32931172	4	10.5367	4.89996	5.82786
chr11	76340910	76341113	204	76341106	3	8.14744	3.91997	3.98191
chr4	106067428	106067876	449	106067739	4	9.67719	4.85258	5.17947
chr17	61851286	61851734	449	61851604	2	5.8549	2.93998	2.23878
chr3	127348079	127348638	560	127348509	3	8.14744	3.91997	3.98191
chr19	1020459	1021086	628	1020979	4	10.8659	4.91383	5.82786
chr14	39644457	39645057	601	39644625	5	13.4003	5.8966	7.83493
chr13	41634545	41635029	485	41634845	3	8.02809	3.91438	3.98191
chr17	74379002	74379275	274	74379047	2	5.34025	2.91155	2.1317
chr14	73930045	73930391	347	73930238	2	5.68187	2.9316	2.23878
chr1	24286449	24286668	220	24286617	4	9.19884	4.81735	4.75184
chr18	48494606	48494945	340	48494804	2	6.0521	2.9483	2.23878
chr4	184427008	184427500	493	184427165	4	10.8659	4.91383	5.82786
chr5	159436339	159436565	227	159436436	3	8.05131	3.91549	3.98191
chr7	99097204	99097628	425	99097389	3	8.35745	3.92895	3.98191
chr9	137263193	137263486	294	137263346	4	10.2478	4.886	5.71039
chr1	12227285	12227656	372	12227540	4	9.99312	4.87211	5.4815
chr5	158690506	158690698	193	158690593	2	6.0521	2.9483	2.23878
chr6	30457303	30457967	665	30457749	5	13.4003	5.8966	7.83493
chr6	45389267	45389528	262	45389359	3	8.41062	3.93107	3.98191
chr17	29486365	29486578	214	29486451	2	5.68187	2.9316	2.23878
chr11	65548089	65548307	219	65548212	4	10.8659	4.91383	5.82786
chr4	84457454	84457813	360	84457541	3	8.19759	3.92221	3.98191
chr3	182510870	182511134	265	182511013	3	8.41062	3.93107	3.98191
chr5	180616037	180616340	304	180616182	4	10.8659	4.91383	5.82786
chr22	20067748	20068074	327	20067835	3	8.32976	3.92783	3.98191
chr1	118471382	118471636	255	118471467	2	6.0521	2.9483	2.23878
chr15	68570303	68570540	238	68570482	3	7.91648	3.9088	3.98191
chr14	91976423	91976847	425	91976503	3	7.46037	3.88206	3.56804
chr7	149470315	149470571	257	149470438	2	6.0521	2.9483	2.23878
chr10	11172506	11172775	270	11172572	2	5.26981	2.90675	2.12049
chr2	43452884	43453529	646	43453232	2	5.34025	2.91155	2.1317
chr4	56815124	56815662	539	56815219	4	10.3305	4.89018	5.78547
chr3	19989379	19989607	229	19989466	2	5.34025	2.91155	2.1317
chr16	57126611	57126826	216	57126805	2	6.0521	2.9483	2.23878
chr15	41099164	41099595	432	41099408	6	14.3358	6.79361	8.74696
chr2	170683958	170684376	419	170684050	3	7.46037	3.88206	3.56804
chr10	71120152	71120351	200	71120285	3	8.14744	3.91997	3.98191
chr2	197790677	197790887	211	197790759	3	7.71288	3.89769	3.80636
chr4	140222834	140223276	443	140223024	3	8.41062	3.93107	3.98191
chr7	100894992	100895483	492	100895099	3	8.14744	3.91997	3.98191
chr19	19431408	19432033	626	19431962	3	8.41062	3.93107	3.98191
chr12	10365933	10366175	243	10366023	3	8.32976	3.92783	3.98191
chr19	50860519	50860728	210	50860614	2	6.0521	2.9483	2.23878
chr3	180630475	180630855	381	180630715	3	7.53087	3.88664	3.63401
chr5	131132336	131132682	347	131132575	5	13.4003	5.8966	7.83493
chr15	80544316	80544665	350	80544404	2	6.0521	2.9483	2.23878
chr10	76970752	76970982	231	76970881	4	10.8659	4.91383	5.82786
chr19	7600863	7601085	223	7600984	4	10.6641	4.90557	5.82786
chr3	50274987	50275356	370	50275246	3	8.19759	3.92221	3.98191
chr22	45705958	45706570	613	45706414	3	8.00518	3.91326	3.98191
chr1	22379176	22380253	1078	22379309	4	9.67719	4.85258	5.17947
chr3	141378904	141379116	213	141378987	2	6.03335	2.94756	2.23878
chr6	10694360	10694608	249	10694481	3	7.895	3.90769	3.97921
chr4	39529449	39529834	386	39529543	3	8.41062	3.93107	3.98191
chr7	150658106	150658321	216	150658201	2	6.0521	2.9483	2.23878
chr10	91011424	91011727	304	91011571	3	8.14744	3.91997	3.98191
chrX	16888215	16888478	264	16888347	3	8.41062	3.93107	3.98191
chr11	77850383	77850587	205	77850514	4	10.8659	4.91383	5.82786
chr1	247094850	247095057	208	247094946	3	7.93823	3.90991	3.98191
chr3	48596364	48596674	311	48596535	3	8.41062	3.93107	3.98191
chr6	3752182	3752577	396	3752236	2	6.0521	2.9483	2.23878
chr4	57253144	57253476	333	57253303	5	11.9731	5.82309	6.88016
chr12	49454141	49454585	445	49454197	4	10.8659	4.91383	5.82786
chr7	7221396	7221620	225	7221505	2	5.83651	2.93914	2.23878
chr10	101492286	101492494	209	101492385	3	8.07484	3.91661	3.98191
chr12	10766390	10766819	430	10766521	3	8.14744	3.91997	3.98191
chr12	93835276	93835600	325	93835499	2	5.61868	2.92826	2.23878
chr8	125551546	125551882	337	125551694	3	8.41062	3.93107	3.98191
chr17	4699701	4699992	292	4699805	3	7.46037	3.88206	3.56804
chr2	43451563	43451775	213	43451657	3	8.41062	3.93107	3.98191
chr11	74459960	74460261	302	74460115	3	8.3856	3.93008	3.98191
chr22	20862016	20862321	306	20862187	3	8.41062	3.93107	3.98191
chr19	14492329	14493239	911	14492541	5	13.4003	5.8966	7.83493
chr4	84376609	84376948	340	84376786	3	8.24925	3.92446	3.98191
chr16	63314856	63315053	198	63314948	5	13.4003	5.8966	7.83493
chr7	99516680	99517054	375	99516762	2	5.39304	2.91498	2.17789
chr19	2095033	2095655	623	2095411	3	8.41062	3.93107	3.98191
chr8	64081216	64081501	286	64081339	4	10.8659	4.91383	5.82786
chr1	217804127	217804418	292	217804310	3	7.91648	3.9088	3.98191
chr21	9826740	9827359	620	9827301	16	5.80202	3.33243	2.23878
chr12	92539063	92539342	280	92539240	3	8.41062	3.93107	3.98191
chr12	69753724	69754072	349	69753816	2	6.0521	2.9483	2.23878
chr19	36394523	36394829	307	36394569	2	5.99151	2.94587	2.23878
chr19	11457440	11457643	204	11457533	2	6.0521	2.9483	2.23878
chr8	17013719	17014022	304	17013811	3	8.3856	3.93008	3.98191
chr3	172239418	172239627	210	172239513	2	5.34025	2.91155	2.1317
chr14	100705558	100705938	381	100705741	4	10.8659	4.91383	5.82786
chr12	109250996	109251384	389	109251198	3	8.41062	3.93107	3.98191
chr16	56966107	56966543	437	56966245	5	13.4003	5.8966	7.83493
chr6	6320557	6320817	261	6320625	3	7.46037	3.88206	3.56804
chr14	67827168	67827679	512	67827300	3	7.69379	3.89658	3.79477
chr7	150754417	150754987	571	150754858	4	10.8659	4.91383	5.82786
chr2	216176837	216177071	235	216176907	3	8.41062	3.93107	3.98191
chr6	31789260	31789455	196	31789355	2	6.0521	2.9483	2.23878
chr9	113800389	113800861	473	113800546	2	5.93118	2.94334	2.23878
chr3	131221310	131221502	193	131221392	2	5.52936	2.92327	2.23878
chr21	47705819	47706149	331	47706044	3	8.41062	3.93107	3.98191
chr22	21212748	21213034	287	21212957	2	5.68187	2.9316	2.23878
chr9	33159326	33159651	326	33159421	2	6.0521	2.9483	2.23878
chr5	176853725	176854074	350	176853805	2	6.0521	2.9483	2.23878
chr1	144931740	144932072	333	144931807	3	6.26679	3.77088	2.44955
chr19	38827126	38827439	314	38827320	2	5.95098	2.94419	2.23878
chr3	167452017	167452452	436	167452325	3	8.3856	3.93008	3.98191
chr13	46748212	46748436	225	46748307	2	5.87355	2.94082	2.23878
chr11	82904939	82905307	369	82905025	4	9.67719	4.85258	5.17947
chr4	15655294	15655495	202	15655376	3	8.41062	3.93107	3.98191
chr1	179262648	179263086	439	179262892	3	8.41062	3.93107	3.98191
chr1	40651529	40651777	249	40651624	2	5.8549	2.93998	2.23878
chr19	1260574	1260913	340	1260706	3	7.91648	3.9088	3.98191
chr17	80175280	80175581	302	80175477	2	6.0521	2.9483	2.23878
chr9	130829915	130830209	295	130830046	4	10.8659	4.91383	5.82786
chr1	116916184	116916705	522	116916267	2	6.03335	2.94756	2.23878
chr2	43451992	43452447	456	43452099	3	8.41062	3.93107	3.98191
chr14	71276121	71276543	423	71276272	3	7.93823	3.90991	3.98191
chr20	36662288	36662707	420	36662457	3	8.02809	3.91438	3.98191
chr3	184032613	184032985	373	184032803	5	13.4003	5.8966	7.83493
chr16	79693978	79694171	194	79694073	2	5.69817	2.93243	2.23878
chr3	113414880	113415479	600	113415357	7	18.1337	7.83994	12.1069
chr2	74413721	74413958	238	74413766	2	5.57325	2.92576	2.23878
chr15	41666884	41667105	222	41666979	2	5.34025	2.91155	2.1317
chr12	105501606	105501978	373	105501883	3	7.91648	3.9088	3.98191
chr10	53459008	53459250	243	53459096	3	8.41062	3.93107	3.98191
chr7	26239753	26240012	260	26239837	2	5.68187	2.9316	2.23878
chr12	46384059	46384373	315	46384130	2	6.0521	2.9483	2.23878
chr1	145588885	145589121	237	145588991	4	10.8659	4.91383	5.82786
chr10	27149191	27149791	601	27149398	4	10.8659	4.91383	5.82786
chr19	36545650	36545939	290	36545862	2	6.0521	2.9483	2.23878
chr10	99079553	99079773	221	99079704	3	8.24925	3.92446	3.98191
chr2	128145119	128145477	359	128145345	6	16.0016	6.87937	10.0478
chr5	14581632	14581825	194	14581727	2	5.91168	2.9425	2.23878
chr3	23848084	23848315	232	23848173	2	6.0521	2.9483	2.23878
chr4	48781740	48782070	331	48781808	2	6.0521	2.9483	2.23878
chr14	23235940	23236388	449	23236279	3	7.46037	3.88206	3.56804
chr7	107220378	107220591	214	107220423	2	6.0521	2.9483	2.23878
chr14	56558549	56558740	192	56558644	2	5.68187	2.9316	2.23878
chr4	37687617	37687949	333	37687716	4	10.3588	4.89157	5.81131
chr11	61196917	61197276	360	61197016	3	8.14744	3.91997	3.98191
chr17	1420249	1420492	244	1420359	3	8.41062	3.93107	3.98191
chr1	101362115	101362314	200	101362210	2	5.76548	2.93578	2.23878
chr20	17661608	17661799	192	17661766	3	8.41062	3.93107	3.98191
chr1	89487930	89488127	198	89488038	3	8.22323	3.92333	3.98191
chr11	46367081	46367458	378	46367213	3	8.41062	3.93107	3.98191
chr17	60781355	60781726	372	60781632	3	8.05131	3.91549	3.98191
chr17	38599787	38600031	245	38599978	3	7.91648	3.9088	3.98191
chr3	4910516	4910723	208	4910609	3	8.1229	3.91885	3.98191
chr17	58469892	58470109	218	58469981	3	8.02809	3.91438	3.98191
chr7	130791212	130791605	394	130791379	5	13.1977	5.88837	7.83493
chr6	128219449	128219679	231	128219607	2	5.52936	2.92327	2.23878
chr3	128968561	128968829	269	128968720	3	8.14744	3.91997	3.98191
chr7	6098442	6099109	668	6098618	3	8.41062	3.93107	3.98191
chr16	29874035	29874282	248	29874191	3	8.41062	3.93107	3.98191
chr9	36487194	36487417	224	36487302	4	9.67719	4.85258	5.17947
chr16	3334159	3334415	257	3334302	3	8.32976	3.92783	3.98191
chr6	139013890	139014400	511	139014020	2	5.68187	2.9316	2.23878
chr9	139844293	139844832	540	139844376	4	10.8659	4.91383	5.82786
chr5	122847994	122848341	348	122848142	4	8.80222	4.78208	4.35865
chr12	56583806	56583999	194	56583907	3	8.41062	3.93107	3.98191
chr10	27517824	27518062	239	27517919	2	6.0521	2.9483	2.23878
chr16	68056938	68057450	513	68057282	3	6.76128	3.82566	2.92717
chr17	79633801	79634128	328	79634031	4	9.67719	4.85258	5.17947
chr20	30795036	30795505	470	30795398	3	7.98258	3.91214	3.98191
chr19	40893650	40893859	210	40893745	2	5.52936	2.92327	2.23878
chr17	7382521	7382963	443	7382872	3	8.24925	3.92446	3.98191
chr15	31619387	31619669	283	31619518	3	8.14744	3.91997	3.98191
chr20	56964575	56964777	203	56964660	2	6.03335	2.94756	2.23878
chr6	86352140	86353009	870	86352505	4	10.8659	4.91383	5.82786
chr14	105956772	105957013	242	105956880	3	8.41062	3.93107	3.98191
chr3	150126540	150126877	338	150126760	3	8.41062	3.93107	3.98191
chr9	36400345	36400622	278	36400411	2	5.34025	2.91155	2.1317
chr14	103059179	103059740	562	103059582	3	8.41062	3.93107	3.98191
chr14	103800599	103800853	255	103800713	7	18.6108	7.86016	12.4294
chr7	154794267	154794622	356	154794464	2	6.0521	2.9483	2.23878
chr10	14646083	14646381	299	14646236	4	10.7648	4.90979	5.82786
chr2	191878659	191878905	247	191878803	4	10.5679	4.90136	5.82786
chr2	114647897	114648376	480	114648153	5	12.8259	5.87156	7.68776
chr10	120863938	120864199	262	120864033	2	6.0521	2.9483	2.23878
chr16	22207096	22207302	207	22207162	2	6.0521	2.9483	2.23878
chr16	2098009	2098233	225	2098099	4	10.4459	4.89577	5.82786
chr16	22309007	22309278	272	22309205	3	7.71288	3.89769	3.80636
chr9	73028055	73028304	250	73028180	3	8.14744	3.91997	3.98191
chr15	76135688	76136178	491	76135987	4	9.67719	4.85258	5.17947
chr5	174905698	174905934	237	174905801	4	10.8659	4.91383	5.82786
chr8	26436388	26436644	257	26436484	4	10.8659	4.91383	5.82786
chr20	62673824	62674060	237	62673946	4	10.8659	4.91383	5.82786
chr17	18218117	18218411	295	18218213	3	8.41062	3.93107	3.98191
chr12	53718854	53719048	195	53718944	2	6.0521	2.9483	2.23878
chr9	139924710	139924909	200	139924825	3	8.41062	3.93107	3.98191
chr3	128880378	128880570	193	128880464	2	5.8549	2.93998	2.23878
chr20	61846977	61847242	266	61847106	3	8.41062	3.93107	3.98191
chr9	2015707	2016334	628	2015879	2	5.93118	2.94334	2.23878
chr10	74137448	74137642	195	74137543	2	5.52936	2.92327	2.23878
chr19	42364294	42364675	382	42364557	2	5.93118	2.94334	2.23878
chr16	14379298	14379766	469	14379470	3	8.24925	3.92446	3.98191
chr22	50781367	50781619	253	50781393	2	6.0521	2.9483	2.23878
chr3	61547556	61547761	206	61547652	3	8.41062	3.93107	3.98191
chr7	65579985	65580178	194	65580069	3	6.76128	3.82566	2.92717
chr12	64669016	64669230	215	64669111	2	6.0521	2.9483	2.23878
chr22	40859133	40859407	275	40859318	3	7.46037	3.88206	3.56804
chr17	73285062	73285267	206	73285136	2	5.74832	2.93495	2.23878
chr10	85899658	85900053	396	85899780	3	8.1229	3.91885	3.98191
chr12	80328133	80328837	705	80328689	2	5.34025	2.91155	2.1317
chr16	89283840	89284061	222	89283934	4	9.55948	4.84458	5.10561
chr7	39989357	39989627	271	39989477	4	10.8659	4.91383	5.82786
chr13	52025854	52026337	484	52026119	4	10.5367	4.89996	5.82786
chr15	83654738	83655102	365	83654852	2	5.8549	2.93998	2.23878
chr1	53662631	53663032	402	53662720	3	8.41062	3.93107	3.98191
chr7	99005639	99006155	517	99005997	2	5.76548	2.93578	2.23878
chr17	79479180	79479385	206	79479297	3	8.41062	3.93107	3.98191
chr8	82041169	82041363	195	82041266	3	8.07484	3.91661	3.98191
chr12	12940052	12940331	280	12940150	2	5.34025	2.91155	2.1317
chr8	144660078	144660308	231	144660182	3	8.41062	3.93107	3.98191
chr11	64126687	64126899	213	64126782	2	6.0521	2.9483	2.23878
chr1	185285994	185286338	345	185286159	2	5.8549	2.93998	2.23878
chr6	122444245	122444446	202	122444340	2	6.0521	2.9483	2.23878
chr22	21356153	21356387	235	21356314	4	10.8659	4.91383	5.82786
chr6	2971142	2971383	242	2971221	4	10.5367	4.89996	5.82786
chr17	8151911	8152155	245	8152017	3	8.41062	3.93107	3.98191
chr19	36631332	36631703	372	36631576	3	8.32976	3.92783	3.98191
chr12	96873462	96873656	195	96873557	2	6.0521	2.9483	2.23878
chr20	44718239	44718499	261	44718396	3	8.41062	3.93107	3.98191
chr19	51730413	51730605	193	51730508	2	5.52936	2.92327	2.23878
chr21	45139361	45139683	323	45139402	3	8.41062	3.93107	3.98191
chr16	72126950	72127436	487	72127045	2	6.0521	2.9483	2.23878
chr8	145734123	145734316	194	145734290	4	10.8659	4.91383	5.82786
chr3	168808068	168808289	222	168808163	2	5.97108	2.94503	2.23878
chr18	33077688	33077902	215	33077792	4	10.5995	4.90277	5.82786
chr5	64778070	64778327	258	64778222	3	6.76128	3.82566	2.92717
chr12	132195807	132196025	219	132195853	2	6.0521	2.9483	2.23878
chr4	140005111	140005314	204	140005235	3	8.41062	3.93107	3.98191
chr3	135914087	135914404	318	135914142	2	6.03335	2.94756	2.23878
chr5	148188353	148188629	277	148188497	3	8.41062	3.93107	3.98191
chr17	6915352	6915568	217	6915502	2	5.8549	2.93998	2.23878
chr2	197035712	197036301	590	197036147	3	7.67491	3.89548	3.77666
chr11	70049518	70049865	348	70049748	2	5.81839	2.9383	2.23878
chr5	99871163	99871715	553	99871280	3	7.91648	3.9088	3.98191
chr17	59489445	59489651	207	59489540	2	5.80051	2.93746	2.23878
chr9	132251462	132251691	230	132251549	2	6.0521	2.9483	2.23878
chr10	131909167	131909396	230	131909257	2	6.0521	2.9483	2.23878
chr7	99724413	99725117	705	99724681	3	8.41062	3.93107	3.98191
chr2	232571123	232571529	407	232571241	2	5.34025	2.91155	2.1317
chr7	104653238	104653440	203	104653396	4	10.8659	4.91383	5.82786
chr3	28390030	28390511	482	28390078	2	6.0521	2.9483	2.23878
chr19	7414480	7414831	352	7414700	5	13.4003	5.8966	7.83493
chr22	46467259	46467472	214	46467354	4	10.8659	4.91383	5.82786
chr22	19466416	19467195	780	19466520	4	10.2478	4.886	5.71039
chr2	68694826	68695081	256	68695008	2	5.78288	2.93662	2.23878
chr16	4896925	4897180	256	4897032	3	8.41062	3.93107	3.98191
chr2	28615090	28615452	363	28615326	2	5.95098	2.94419	2.23878
chr6	155088517	155088733	217	155088612	2	5.68187	2.9316	2.23878
chr5	65222864	65223068	205	65222959	2	5.91168	2.9425	2.23878
chr4	146540108	146540350	243	146540153	2	5.93118	2.94334	2.23878
chr22	50354462	50354729	268	50354629	3	8.41062	3.93107	3.98191
chr22	50979539	50979949	411	50979808	3	8.41062	3.93107	3.98191
chr7	143081676	143081904	229	143081836	3	8.41062	3.93107	3.98191
chr3	37034378	37034644	267	37034489	3	8.19759	3.92221	3.98191
chr11	73308594	73309095	502	73308739	4	10.7994	4.91119	5.82786
chr7	45151392	45151603	212	45151542	3	8.32976	3.92783	3.98191
chr17	33416021	33416307	287	33416196	4	10.4758	4.89716	5.82786
chr7	92462906	92463576	671	92463405	3	8.41062	3.93107	3.98191
chr8	67579815	67580037	223	67579911	3	8.41062	3.93107	3.98191
chr15	31620122	31620515	394	31620194	2	5.89248	2.94166	2.23878
chr14	35343878	35344158	281	35343928	2	6.0521	2.9483	2.23878
chr2	62423333	62423741	409	62423604	3	7.895	3.90769	3.97921
chr15	52263746	52263981	236	52263941	2	6.0521	2.9483	2.23878
chr12	65004970	65005735	766	65005585	3	8.41062	3.93107	3.98191
chr7	148959300	148959505	206	148959391	3	8.0987	3.91773	3.98191
chr2	198299384	198299605	222	198299434	3	6.76128	3.82566	2.92717
chr1	62190418	62190765	348	62190686	2	5.26981	2.90675	2.12049
chr12	122241695	122242062	368	122241944	3	7.46037	3.88206	3.56804
chr16	81865191	81865401	211	81865285	2	5.50092	2.92161	2.23878
chr8	67976645	67976877	233	67976780	3	8.41062	3.93107	3.98191
chr12	62586200	62586404	205	62586295	2	5.93118	2.94334	2.23878
chr11	120206908	120207110	203	120207002	2	6.0521	2.9483	2.23878
chr3	127842145	127842559	415	127842386	5	12.932	5.8766	7.77409
chr16	84650158	84650362	205	84650220	2	5.8549	2.93998	2.23878
chr16	28507091	28507342	252	28507209	3	7.46037	3.88206	3.56804
chr6	137539392	137539688	297	137539478	2	6.0521	2.9483	2.23878
chr18	158563	158777	215	158682	4	10.5679	4.90136	5.82786
chr19	2476231	2476654	424	2476538	5	11.9731	5.82309	6.88016
chr3	129612200	129612425	226	129612312	4	10.3305	4.89018	5.78547
chr6	28366978	28367221	244	28367025	2	5.34025	2.91155	2.1317
chr9	88968772	88969298	527	88969180	4	9.67719	4.85258	5.17947
chr20	5731160	5731355	196	5731254	2	6.0521	2.9483	2.23878
chr1	179263403	179263630	228	179263496	3	8.41062	3.93107	3.98191
chr1	228297338	228297539	202	228297384	2	6.0521	2.9483	2.23878
chr6	24721921	24722117	197	24721985	2	5.93118	2.94334	2.23878
chr19	2290517	2290978	462	2290780	4	10.8659	4.91383	5.82786
chr3	48507318	48507523	206	48507423	6	15.455	6.85603	9.78938
chr7	98971899	98972098	200	98971993	3	8.41062	3.93107	3.98191
chr8	96146212	96146407	196	96146337	3	8.41062	3.93107	3.98191
chr9	134152945	134153252	308	134153040	2	6.0521	2.9483	2.23878
chr3	197476108	197476529	422	197476211	2	5.34025	2.91155	2.1317
chr10	106097643	106098232	590	106098044	4	10.8659	4.91383	5.82786
chr2	98611709	98611953	245	98611793	3	7.21617	3.86474	3.37629
chr19	18283501	18283713	213	18283548	2	6.0521	2.9483	2.23878
chr11	111473380	111473586	207	111473454	4	9.67719	4.85258	5.17947
chr12	31539662	31539901	240	31539757	2	5.93118	2.94334	2.23878
chr17	35294404	35294665	262	35294499	2	6.0521	2.9483	2.23878
chr6	36954012	36954217	206	36954126	4	10.8346	4.9126	5.82786
chr7	1014902	1015135	234	1014996	3	8.41062	3.93107	3.98191
chr9	116172414	116172841	428	116172715	4	9.03897	4.80385	4.59346
chr20	39314927	39315369	443	39314981	2	6.0521	2.9483	2.23878
chr19	54705014	54705221	208	54705163	2	5.89248	2.94166	2.23878
chr2	70121439	70121781	343	70121628	4	10.5367	4.89996	5.82786
chr11	63753622	63753966	345	63753716	3	8.41062	3.93107	3.98191
chr6	157801740	157802378	639	157802039	4	10.7994	4.91119	5.82786
chr7	993149	993659	511	993533	4	10.7648	4.90979	5.82786
chr21	19191349	19191791	443	19191479	3	8.41062	3.93107	3.98191
chr22	39102227	39102454	228	39102332	2	6.01226	2.94672	2.23878
chr20	2854172	2854391	220	2854250	3	7.46037	3.88206	3.56804
chr22	30819465	30819903	439	30819547	3	8.1229	3.91885	3.98191
chr10	102046140	102046397	258	102046279	5	12.8961	5.87492	7.74798
chr12	78398580	78398780	201	78398675	2	5.80051	2.93746	2.23878
chr1	38273354	38273831	478	38273685	4	9.67719	4.85258	5.17947
chr7	151573425	151573630	206	151573564	2	5.95098	2.94419	2.23878
chr19	2289899	2290299	401	2289966	2	5.34025	2.91155	2.1317
chr17	27717564	27718343	780	27717646	4	10.5367	4.89996	5.82786
chr1	179851998	179852211	214	179852068	2	5.68187	2.9316	2.23878
chr3	49512540	49512795	256	49512635	2	6.0521	2.9483	2.23878
chr3	140950707	140950903	197	140950802	2	5.91168	2.9425	2.23878
chr1	226070473	226070666	194	226070559	3	8.41062	3.93107	3.98191
chr5	172197662	172198059	398	172197755	3	8.41062	3.93107	3.98191
chr7	5568908	5569496	589	5569393	3	8.41062	3.93107	3.98191
chr10	28822115	28822549	435	28822250	4	10.6641	4.90557	5.82786
chr10	101769259	101770047	789	101769624	3	8.22323	3.92333	3.98191
chr17	66286452	66287573	1122	66287123	4	9.67719	4.85258	5.17947
chr5	134734555	134734802	248	134734718	3	8.02809	3.91438	3.98191
chr13	79979542	79979793	252	79979656	3	7.83213	3.90435	3.92065
chr19	9694762	9695099	338	9694831	2	5.34025	2.91155	2.1317
chr1	16533407	16533626	220	16533452	2	6.0521	2.9483	2.23878
chr11	43380515	43380848	334	43380771	3	6.76128	3.82566	2.92717
chr22	38301976	38302759	784	38302508	3	8.41062	3.93107	3.98191
chr5	10353864	10354220	357	10354151	3	7.96026	3.91103	3.98191
chr17	80477119	80477375	257	80477284	4	10.8659	4.91383	5.82786
chr14	100772997	100773227	231	100773087	3	8.41062	3.93107	3.98191
chr17	17140259	17140458	200	17140363	3	8.41062	3.93107	3.98191
chr6	149969234	149969645	412	149969279	2	5.68187	2.9316	2.23878
chr2	219247106	219247336	231	219247177	3	7.21617	3.86474	3.37629
chr22	41940032	41940229	198	41940121	3	8.19759	3.92221	3.98191
chr7	25892095	25892293	199	25892195	3	8.41062	3.93107	3.98191
chr4	89444467	89444860	394	89444555	2	5.34025	2.91155	2.1317
chr4	190862048	190862473	426	190862130	3	7.46037	3.88206	3.56804
chr19	42758712	42759228	517	42758877	6	16.0016	6.87937	10.0478
chr22	42084208	42084449	242	42084331	4	10.8659	4.91383	5.82786
chr11	58978143	58978703	561	58978543	4	8.80222	4.78208	4.35865
chr4	1714634	1715123	490	1714962	3	8.41062	3.93107	3.98191
chr14	52781582	52782049	468	52781748	2	6.01226	2.94672	2.23878
chr8	48872914	48873270	357	48872987	3	8.41062	3.93107	3.98191
chr4	76597871	76598330	460	76598184	4	10.8346	4.9126	5.82786
chr19	39109876	39110069	194	39109964	3	8.41062	3.93107	3.98191
chr7	5229935	5230295	361	5230185	5	13.0805	5.88332	7.83493
chr18	45457252	45457801	550	45457394	4	10.3305	4.89018	5.78547
chr11	60718403	60718658	256	60718535	4	9.67719	4.85258	5.17947
chr18	3604253	3604471	219	3604373	3	8.41062	3.93107	3.98191
chr9	36191261	36191489	229	36191336	3	6.76128	3.82566	2.92717
chr8	112452792	112453055	264	112452887	2	6.0521	2.9483	2.23878
chr3	150127188	150127568	381	150127420	2	6.0521	2.9483	2.23878
chr15	83776873	83777085	213	83776954	2	5.83651	2.93914	2.23878
chr11	93275900	93276094	195	93275990	2	6.0521	2.9483	2.23878
chr16	84651271	84651463	193	84651416	3	8.41062	3.93107	3.98191
chr7	23287352	23287845	494	23287625	4	10.5995	4.90277	5.82786
chr3	169482237	169482604	368	169482404	2	5.60336	2.92743	2.23878
chr2	86850539	86850881	343	86850724	3	7.46037	3.88206	3.56804
chr1	45273787	45274189	403	45274059	2	6.0521	2.9483	2.23878
chr9	21335005	21335404	400	21335305	4	10.506	4.89856	5.82786
chr17	49197272	49197658	387	49197591	3	8.19759	3.92221	3.98191
chr7	66386273	66386501	229	66386410	4	10.506	4.89856	5.82786
chr2	73461532	73461966	435	73461664	2	5.34025	2.91155	2.1317
chr22	42017539	42017789	251	42017750	3	7.91648	3.9088	3.98191
chr19	39882154	39882359	206	39882307	3	6.76128	3.82566	2.92717
chr2	208031249	208031764	516	208031476	3	7.53087	3.88664	3.63401
chr5	176936008	176936603	596	176936370	5	13.158	5.88669	7.83493
chr1	59377629	59377823	195	59377724	2	5.61868	2.92826	2.23878
chr1	152009079	152009296	218	152009124	2	6.0521	2.9483	2.23878
chr2	232573453	232573726	274	232573530	2	6.0521	2.9483	2.23878
chr15	75198923	75199140	218	75199018	3	8.3856	3.93008	3.98191
chr18	11851506	11851893	388	11851629	2	5.93118	2.94334	2.23878
chr6	27832662	27832888	227	27832755	3	7.46037	3.88206	3.56804
chr15	68570818	68571181	364	68571054	3	7.46037	3.88206	3.56804
chr19	35646183	35646393	211	35646298	4	10.8659	4.91383	5.82786
chr3	51428779	51429225	447	51428921	3	8.17233	3.92109	3.98191
chr7	107532363	107532558	196	107532496	2	5.34025	2.91155	2.1317
chr22	29664906	29665115	210	29664999	3	8.3856	3.93008	3.98191
chr9	132597197	132597473	277	132597274	3	7.46037	3.88206	3.56804
chr2	113046278	113046484	207	113046328	2	5.34025	2.91155	2.1317
chr8	125486361	125486778	418	125486476	2	5.34025	2.91155	2.1317
chr6	31587941	31588143	203	31588035	3	8.41062	3.93107	3.98191
chr5	140997266	140997484	219	140997357	2	5.34025	2.91155	2.1317
chr3	196295574	196295992	419	196295670	4	10.2478	4.886	5.71039
chr9	127951531	127951851	321	127951687	4	10.7648	4.90979	5.82786
chr2	157189695	157189938	244	157189769	2	6.0521	2.9483	2.23878
chr1	6640107	6640573	467	6640206	5	13.0051	5.87996	7.81581
chr19	19497651	19497871	221	19497744	2	6.0521	2.9483	2.23878
chr11	68671525	68671730	206	68671650	2	5.68187	2.9316	2.23878
chr17	80186338	80187564	1227	80187429	4	10.5367	4.89996	5.82786
chr12	69004716	69005030	315	69004834	3	7.46037	3.88206	3.56804
chr17	7452752	7452949	198	7452839	3	8.41062	3.93107	3.98191
chr1	153362996	153363342	347	153363070	2	5.60336	2.92743	2.23878
chr1	38019658	38019859	202	38019777	3	7.60138	3.89106	3.70391
chr19	56651807	56652023	217	56651893	3	7.71288	3.89769	3.80636
chr12	117257040	117257283	244	117257127	2	5.8549	2.93998	2.23878
chr16	4783994	4784207	214	4784131	3	8.14744	3.91997	3.98191
chr22	32340618	32340908	291	32340698	3	8.41062	3.93107	3.98191
chr2	178077529	178078200	672	178077896	3	8.41062	3.93107	3.98191
chr8	141467420	141467828	409	141467647	2	6.0521	2.9483	2.23878
chr6	149805786	149806006	221	149805881	2	6.01226	2.94672	2.23878
chr5	76115194	76115420	227	76115292	2	6.0521	2.9483	2.23878
chr15	62457233	62457464	232	62457325	2	5.57325	2.92576	2.23878
chrX	129065895	129066089	195	129065994	3	8.41062	3.93107	3.98191
chr10	62703677	62703940	264	62703767	2	6.0521	2.9483	2.23878
chr6	79787700	79788168	469	79787822	4	10.506	4.89856	5.82786
chr10	131265695	131265908	214	131265834	2	5.34025	2.91155	2.1317
chr14	77278932	77279206	275	77279041	4	10.3874	4.89297	5.82786
chr19	6372866	6373064	199	6372950	3	8.41062	3.93107	3.98191
chr11	61159739	61159981	243	61159834	2	5.78288	2.93662	2.23878
chrX	48595842	48596302	461	48595937	2	6.0521	2.9483	2.23878
chr1	206859415	206859637	223	206859597	3	7.46037	3.88206	3.56804
chr4	15004125	15004369	245	15004215	3	8.41062	3.93107	3.98191
chr16	10837701	10837948	248	10837811	5	12.9683	5.87828	7.8025
chr15	65425665	65426287	623	65425718	4	10.1423	4.88043	5.62307
chr11	118889700	118889948	249	118889800	3	8.41062	3.93107	3.98191
chr2	163200254	163200460	207	163200349	2	5.68187	2.9316	2.23878
chr21	37528213	37528595	383	37528285	2	5.93118	2.94334	2.23878
chr22	38577456	38577768	313	38577580	4	10.6641	4.90557	5.82786
chr17	17380356	17380563	208	17380468	4	10.1167	4.87905	5.60055
chr20	3661970	3662169	200	3662065	2	6.0521	2.9483	2.23878
chr14	107253173	107253456	284	107253306	4	10.7648	4.90979	5.82786
chr9	130742937	130743132	196	130742989	2	5.52936	2.92327	2.23878
chr11	67806274	67806669	396	67806474	3	8.24925	3.92446	3.98191
chr5	98104588	98104827	240	98104686	4	10.8659	4.91383	5.82786
chr5	131825564	131826374	811	131825899	5	13.4003	5.8966	7.83493
chr10	103347551	103347923	373	103347624	2	5.34025	2.91155	2.1317
chr5	131831287	131831504	218	131831450	3	8.41062	3.93107	3.98191
chr16	81040057	81040755	699	81040366	5	12.5008	5.85485	7.39173
chr11	67120131	67120416	286	67120210	3	8.14744	3.91997	3.98191
chr19	1095004	1095305	302	1095129	5	13.4003	5.8966	7.83493
chr11	128564003	128564221	219	128564098	2	5.83651	2.93914	2.23878
chr3	169899255	169899482	228	169899352	3	8.41062	3.93107	3.98191
chr14	105864923	105865261	339	105865014	2	5.87355	2.94082	2.23878
chr16	50402340	50402700	361	50402452	4	10.8659	4.91383	5.82786
chr3	66550470	66550686	217	66550564	2	5.89248	2.94166	2.23878
chr1	150549399	150549858	460	150549719	3	8.24925	3.92446	3.98191
chr11	68816461	68816788	328	68816581	4	9.67719	4.85258	5.17947
chr4	25915793	25916042	250	25915903	4	10.8659	4.91383	5.82786
chr15	75494673	75495094	422	75494957	4	10.2478	4.886	5.71039
chr1	151882250	151882560	311	151882428	3	8.41062	3.93107	3.98191
chr14	52456319	52456772	454	52456604	4	9.67719	4.85258	5.17947
chr10	74573987	74574460	474	74574114	2	5.26981	2.90675	2.12049
chr1	43833103	43833620	518	43833256	5	13.4003	5.8966	7.83493
chr2	27579596	27579825	230	27579804	2	6.0521	2.9483	2.23878
chr6	160380518	160380709	192	160380636	3	7.83213	3.90435	3.92065
chr3	101395381	101395761	381	101395576	5	13.3205	5.89343	7.83493
chr2	220083628	220083830	203	220083722	3	8.41062	3.93107	3.98191
chr7	127031577	127031872	296	127031706	3	8.41062	3.93107	3.98191
chr18	7117533	7117892	360	7117604	2	6.0521	2.9483	2.23878
chr1	29213648	29213842	195	29213761	4	10.8659	4.91383	5.82786
chr8	126442614	126442886	273	126442729	4	10.8659	4.91383	5.82786
chr8	98290071	98290277	207	98290166	2	5.52936	2.92327	2.23878
chr5	179921676	179922052	377	179921742	3	8.41062	3.93107	3.98191
chr6	3157993	3158205	213	3158087	3	7.46037	3.88206	3.56804
chr11	77122701	77122899	199	77122839	3	7.98258	3.91214	3.98191
chr20	44992704	44993025	322	44992862	7	18.4443	7.85341	12.3859
chr20	19997993	19998512	520	19998115	4	9.67719	4.85258	5.17947
chr18	51750411	51750801	391	51750535	4	10.8659	4.91383	5.82786
chr16	89575016	89575214	199	89575111	2	5.89248	2.94166	2.23878
chr16	30077598	30077889	292	30077687	2	6.0521	2.9483	2.23878
chr6	26440742	26441234	493	26440847	4	10.2478	4.886	5.71039
chr14	31889271	31889578	308	31889364	3	7.71288	3.89769	3.80636
chr6	20173928	20174170	243	20173997	3	7.71288	3.89769	3.80636
chr1	28995583	28996145	563	28995769	3	7.46037	3.88206	3.56804
chr16	3096349	3096845	497	3096375	4	10.8659	4.91383	5.82786
chr11	59437267	59437458	192	59437361	3	8.35745	3.92895	3.98191
chr19	38826611	38826854	244	38826692	3	8.19759	3.92221	3.98191
chr11	65729195	65729411	217	65729292	4	10.8659	4.91383	5.82786
chr1	94727572	94727794	223	94727667	2	5.52936	2.92327	2.23878
chr17	30677364	30677583	220	30677458	3	8.41062	3.93107	3.98191
chr12	110841603	110841802	200	110841699	3	8.41062	3.93107	3.98191
chr8	21947023	21947232	210	21947118	2	6.0521	2.9483	2.23878
chr1	198126383	198126711	329	198126490	3	7.96026	3.91103	3.98191
chr20	34078447	34078782	336	34078591	3	8.41062	3.93107	3.98191
chr8	74658304	74658506	203	74658399	2	6.0521	2.9483	2.23878
chr4	114682981	114683176	196	114683089	5	11.9731	5.82309	6.88016
chr1	155532774	155533017	244	155532907	3	7.46037	3.88206	3.56804
chr17	56408371	56408812	442	56408511	2	6.0521	2.9483	2.23878
chr9	94186562	94186795	234	94186618	2	6.0521	2.9483	2.23878
chr8	71519642	71519899	258	71519823	2	5.97108	2.94503	2.23878
chr13	36919914	36920349	436	36919994	3	8.41062	3.93107	3.98191
chr20	3800945	3801318	374	3801054	4	9.67719	4.85258	5.17947
chr8	103666454	103666647	194	103666510	2	5.95098	2.94419	2.23878
chr3	79003811	79004046	236	79003906	2	6.0521	2.9483	2.23878
chr22	41682012	41682212	201	41682168	2	5.8549	2.93998	2.23878
chr17	35295482	35295789	308	35295567	3	8.41062	3.93107	3.98191
chr1	156470110	156470497	388	156470417	3	8.41062	3.93107	3.98191
chr6	7107448	7108072	625	7107859	4	10.8659	4.91383	5.82786
chr2	47169252	47169460	209	47169350	4	8.80222	4.78208	4.35865
chr9	139333892	139334205	314	139333999	4	10.6641	4.90557	5.82786
chr5	179160013	179160346	334	179160164	3	7.91648	3.9088	3.98191
chr15	92396953	92397369	417	92397042	3	8.35745	3.92895	3.98191
chr22	17565961	17566755	795	17566664	4	10.8659	4.91383	5.82786
chr7	8008918	8009314	397	8009200	3	8.35745	3.92895	3.98191
chr15	76638268	76638534	267	76638523	3	8.41062	3.93107	3.98191
chr5	56205084	56205390	307	56205166	2	5.68187	2.9316	2.23878
chr3	122401215	122401422	208	122401310	2	5.99151	2.94587	2.23878
chr9	130540399	130540609	211	130540492	2	5.34025	2.91155	2.1317
chr1	45241260	45241454	195	45241368	3	8.14744	3.91997	3.98191
chr6	152957573	152957780	208	152957619	2	5.68187	2.9316	2.23878
chr19	11449679	11449929	251	11449880	2	6.0521	2.9483	2.23878
chr17	4613585	4614893	1309	4614064	4	10.6641	4.90557	5.82786
chr19	7968706	7968984	279	7968801	2	6.0521	2.9483	2.23878
chr3	196467124	196467448	325	196467362	3	8.0987	3.91773	3.98191
chr3	170075200	170075719	520	170075566	4	10.8659	4.91383	5.82786
chr1	153755987	153756240	254	153756133	3	8.14744	3.91997	3.98191
chr11	27528150	27528376	227	27528201	2	6.0521	2.9483	2.23878
chr1	206643873	206644275	403	206644102	4	10.8659	4.91383	5.82786
chr20	35579311	35580027	717	35579464	3	7.71288	3.89769	3.80636
chr9	123638990	123639332	343	123639084	2	5.91168	2.9425	2.23878
chr4	126669709	126669945	237	126669804	2	6.0521	2.9483	2.23878
chr4	83719510	83719721	212	83719555	2	6.0521	2.9483	2.23878
chr14	90863422	90863798	377	90863482	2	6.0521	2.9483	2.23878
chr16	699108	699523	416	699443	2	6.0521	2.9483	2.23878
chr1	27019961	27020162	202	27020015	3	6.26679	3.77088	2.44955
chr19	35454995	35455189	195	35455131	3	8.17233	3.92109	3.98191
chr2	85581933	85582193	261	85581982	3	7.46037	3.88206	3.56804
chr12	65672680	65673165	486	65672793	2	6.0521	2.9483	2.23878
chr1	243417160	243417603	444	243417307	3	8.41062	3.93107	3.98191
chr11	102962580	102962861	282	102962637	2	5.87355	2.94082	2.23878
chr8	94752996	94753227	232	94753099	5	13.0051	5.87996	7.81581
chr17	44271070	44271356	287	44271217	3	8.41062	3.93107	3.98191
chr1	11866323	11866528	206	11866456	3	7.91648	3.9088	3.98191
chr22	50683058	50683253	196	50683205	2	5.34025	2.91155	2.1317
chr9	77643547	77643795	249	77643708	3	7.81167	3.90324	3.90204
chr16	2077534	2077725	192	2077629	2	5.34025	2.91155	2.1317
chr14	24899200	24899494	295	24899303	4	10.8659	4.91383	5.82786
chr6	13328940	13329244	305	13329100	3	8.41062	3.93107	3.98191
chr12	121148643	121148900	258	121148714	3	8.41062	3.93107	3.98191
chr5	98264121	98264560	440	98264244	3	8.3025	3.9267	3.98191
chr9	35731489	35732144	656	35732078	5	13.3628	5.89512	7.83493
chr11	65185889	65186104	216	65185984	2	6.0521	2.9483	2.23878
chr2	161263827	161264185	359	161263994	3	8.3025	3.9267	3.98191
chr2	32288385	32288598	214	32288480	2	5.80051	2.93746	2.23878
chr1	156124568	156124762	195	156124733	3	6.9504	3.84308	3.11482
chr17	45973630	45974048	419	45973705	4	10.8659	4.91383	5.82786
chr1	111682532	111683416	885	111682876	4	10.8659	4.91383	5.82786
chr6	42013424	42013641	218	42013471	2	5.95098	2.94419	2.23878
chr1	151584850	151585111	262	151584903	2	5.34025	2.91155	2.1317
chr20	62694521	62694736	216	62694611	2	6.0521	2.9483	2.23878
chr16	30087438	30087902	465	30087782	3	8.27567	3.92558	3.98191
chr17	46663026	46663269	244	46663119	4	8.80222	4.78208	4.35865
chr5	118603917	118604174	258	118604014	3	8.05131	3.91549	3.98191
chr2	203878815	203879088	274	203878910	2	5.52936	2.92327	2.23878
chr8	121457386	121457637	252	121457476	4	10.8659	4.91383	5.82786
chr6	31165199	31165476	278	31165351	3	8.41062	3.93107	3.98191
chr6	43139841	43140239	399	43140142	3	7.46037	3.88206	3.56804
chr14	75761375	75761599	225	75761540	2	6.0521	2.9483	2.23878
chr10	12391780	12392110	331	12391883	2	5.99151	2.94587	2.23878
chr17	62223435	62223856	422	62223541	2	5.34025	2.91155	2.1317
chr19	49375708	49376080	373	49375953	3	8.14744	3.91997	3.98191
chr5	131630431	131630795	365	131630643	4	9.67719	4.85258	5.17947
chr11	116968673	116969132	460	116969028	4	10.8659	4.91383	5.82786
chr14	76618340	76618789	450	76618653	5	13.4003	5.8966	7.83493
chr6	163834588	163835007	420	163834899	4	10.8659	4.91383	5.82786
chr13	29232619	29232860	242	29232735	3	8.0987	3.91773	3.98191
chr18	29671903	29672178	276	29671982	5	13.158	5.88669	7.83493
chr13	20533743	20534033	291	20533846	3	8.35745	3.92895	3.98191
chr17	38584796	38585002	207	38584891	2	5.97108	2.94503	2.23878
chr16	73092318	73092580	263	73092419	2	6.0521	2.9483	2.23878
chr11	129939839	129940333	495	129939988	5	13.4003	5.8966	7.83493
chr1	183557111	183557334	224	183557165	2	5.34025	2.91155	2.1317
chr2	15732076	15732305	230	15732166	2	5.91168	2.9425	2.23878
chr8	25042291	25042863	573	25042758	3	7.91648	3.9088	3.98191
chr4	174292157	174292643	487	174292241	2	6.0521	2.9483	2.23878
chr19	42387805	42388204	400	42387971	4	10.8659	4.91383	5.82786
chr10	33247217	33247491	275	33247333	3	7.46037	3.88206	3.56804
chr21	33650973	33651332	360	33651079	2	6.0521	2.9483	2.23878
chr4	37828008	37828210	203	37828105	3	8.41062	3.93107	3.98191
chr10	12237275	12237478	204	12237370	2	6.01226	2.94672	2.23878
chr18	72921340	72921708	369	72921518	2	6.0521	2.9483	2.23878
chr16	3661860	3662153	294	3661986	4	10.0914	4.87766	5.5763
chr10	98592900	98593164	265	98593033	4	10.4758	4.89716	5.82786
chr3	129227789	129228013	225	129227884	2	5.91168	2.9425	2.23878
chr8	22960627	22960865	239	22960763	3	7.46037	3.88206	3.56804
chr13	53191179	53191602	424	53191265	2	5.39304	2.91498	2.17789
chr7	106685209	106685411	203	106685304	3	8.17233	3.92109	3.98191
chr9	33817368	33817719	352	33817413	4	10.8659	4.91383	5.82786
chr15	90728125	90728443	319	90728207	2	5.8549	2.93998	2.23878
chr2	64880216	64880713	498	64880389	3	8.32976	3.92783	3.98191
chr2	61764600	61765436	837	61764739	4	10.6641	4.90557	5.82786
chr4	110355342	110355567	226	110355391	2	5.76548	2.93578	2.23878
chr16	27561507	27561743	237	27561654	5	13.4003	5.8966	7.83493
chr9	35732605	35732967	363	35732816	5	13.1977	5.88837	7.83493
chr6	44356164	44356358	195	44356340	2	6.0521	2.9483	2.23878
chr5	115177737	115178194	458	115177806	4	9.76539	4.85831	5.26315
chr9	16726982	16727176	195	16727088	3	7.71288	3.89769	3.80636
chr19	47234779	47235007	229	47234834	2	6.03335	2.94756	2.23878
chr6	11094119	11094386	268	11094207	3	8.41062	3.93107	3.98191
chr7	140178797	140179088	292	140178912	3	8.41062	3.93107	3.98191
chr22	45217307	45217582	276	45217402	2	5.8549	2.93998	2.23878
chr19	17622455	17622770	316	17622615	3	8.41062	3.93107	3.98191
chr9	115913463	115913757	295	115913587	5	11.8317	5.81349	6.77481
chr5	162933304	162933513	210	162933444	3	8.41062	3.93107	3.98191
chr5	153825158	153825380	223	153825253	5	13.0051	5.87996	7.81581
chr20	32399605	32399923	319	32399779	5	13.4003	5.8966	7.83493
chrX	119077357	119077563	207	119077435	2	6.0521	2.9483	2.23878
chr14	24615435	24615777	343	24615582	3	8.41062	3.93107	3.98191
chr5	53814210	53814410	201	53814317	3	8.32976	3.92783	3.98191
chr21	44819630	44819825	196	44819739	3	7.46037	3.88206	3.56804
chr19	56632045	56632402	358	56632251	4	10.8659	4.91383	5.82786
chr19	57791424	57791987	564	57791612	6	15.1356	6.8404	9.5276
chr7	100033279	100033528	250	100033374	2	6.0521	2.9483	2.23878
chr14	71787162	71787735	574	71787515	4	10.4758	4.89716	5.82786
chr2	176032598	176032814	217	176032741	2	5.39304	2.91498	2.17789
chr2	10090865	10091076	212	10090960	2	5.8549	2.93998	2.23878
chr7	73624361	73624816	456	73624456	2	5.8549	2.93998	2.23878
chr6	109416016	109416340	325	109416089	3	7.63775	3.89326	3.73974
chr6	75952889	75953286	398	75953127	3	8.41062	3.93107	3.98191
chr8	23314849	23315148	300	23315101	3	8.07484	3.91661	3.98191
chr3	39188930	39189128	199	39189025	2	5.81839	2.9383	2.23878
chr2	163174625	163174967	343	163174705	2	5.55845	2.92493	2.23878
chr16	718172	718410	239	718277	4	10.8659	4.91383	5.82786
chr1	161703408	161703823	416	161703589	2	5.34025	2.91155	2.1317
chr20	34329157	34329557	401	34329387	3	8.41062	3.93107	3.98191
chr1	117909448	117909970	523	117909859	4	10.8659	4.91383	5.82786
chr18	45456606	45456890	285	45456770	5	11.9731	5.82309	6.88016
chr1	1655565	1655761	197	1655665	4	9.67719	4.85258	5.17947
chr3	53285568	53285844	277	53285782	2	5.34025	2.91155	2.1317
chr6	74233119	74233516	398	74233274	3	8.17233	3.92109	3.98191
chr17	43977833	43978082	250	43978003	2	6.0521	2.9483	2.23878
chr13	31192002	31192448	447	31192198	2	5.81839	2.9383	2.23878
chr1	228328249	228328755	507	228328594	3	8.41062	3.93107	3.98191
chr1	229406973	229407179	207	229407087	3	8.05131	3.91549	3.98191
chr10	71078782	71079139	358	71079087	3	8.41062	3.93107	3.98191
chr12	132312918	132313415	498	132312982	2	6.0521	2.9483	2.23878
chr5	123414700	123414933	234	123414897	2	5.39304	2.91498	2.17789
chr1	145438069	145438281	213	145438174	3	7.46037	3.88206	3.56804
chr11	47415887	47416354	468	47416198	3	7.91648	3.9088	3.98191
chr4	8442860	8443081	222	8442994	2	6.01226	2.94672	2.23878
chr3	16925975	16926378	404	16926203	3	8.41062	3.93107	3.98191
chr6	56339291	56339534	244	56339386	2	5.8549	2.93998	2.23878
chr3	107809158	107809415	258	107809342	3	8.41062	3.93107	3.98191
chr1	245319995	245320191	197	245320090	2	5.68187	2.9316	2.23878
chr3	42632561	42632755	195	42632617	2	6.0521	2.9483	2.23878
chr14	24423004	24423360	357	24423098	2	6.0521	2.9483	2.23878
chr4	53525027	53525340	314	53525133	2	5.81839	2.9383	2.23878
chr6	17706401	17707109	709	17706994	4	10.6641	4.90557	5.82786
chr11	6633197	6633422	226	6633294	3	7.85283	3.90546	3.93993
chr2	198300290	198300497	208	198300336	2	5.26981	2.90675	2.12049
chr7	32767962	32768300	339	32768136	2	6.0521	2.9483	2.23878
chr22	43045154	43045377	224	43045286	4	10.7648	4.90979	5.82786
chr19	8008045	8008357	313	8008209	3	7.71288	3.89769	3.80636
chr17	35306288	35306704	417	35306448	4	10.6641	4.90557	5.82786
chr4	142142117	142142387	271	142142287	2	6.01226	2.94672	2.23878
chr3	39448233	39448430	198	39448328	2	6.0521	2.9483	2.23878
chr1	207287831	207288027	197	207287898	5	13.158	5.88669	7.83493
chr19	14682399	14682886	488	14682538	3	8.41062	3.93107	3.98191
chr1	224621476	224621966	491	224621566	3	8.3856	3.93008	3.98191
chr6	90061012	90061262	251	90061089	2	5.34025	2.91155	2.1317
chr16	89556014	89556369	356	89556186	6	16.0016	6.87937	10.0478
chr8	10696984	10697253	270	10697164	3	8.05131	3.91549	3.98191
chr6	36842552	36842773	222	36842678	5	13.0805	5.88332	7.83493
chr16	30886332	30886656	325	30886395	2	5.34025	2.91155	2.1317
chr7	43945521	43945776	256	43945642	3	6.76128	3.82566	2.92717
chr17	60142233	60142576	344	60142370	3	8.24925	3.92446	3.98191
chr17	65373941	65374421	481	65374027	2	6.0521	2.9483	2.23878
chr2	149403221	149403429	209	149403402	3	7.46037	3.88206	3.56804
chr12	123756562	123756753	192	123756608	2	6.0521	2.9483	2.23878
chr4	467474	467921	448	467543	4	9.67719	4.85258	5.17947
chr7	139476671	139477009	339	139476774	2	6.0521	2.9483	2.23878
chr18	19320729	19320956	228	19320943	3	8.41062	3.93107	3.98191
chr17	49337070	49337601	532	49337155	4	10.506	4.89856	5.82786
chr19	679514	679729	216	679612	3	8.41062	3.93107	3.98191
chr3	87275845	87276296	452	87276149	2	5.68187	2.9316	2.23878
chr11	18609861	18610283	423	18610001	2	6.0521	2.9483	2.23878
chr10	129846235	129846623	389	129846438	4	10.8659	4.91383	5.82786
chr12	19592734	19593026	293	19592911	4	10.8659	4.91383	5.82786
chr2	91702860	91703065	206	91702955	2	6.0521	2.9483	2.23878
chr2	206950100	206950537	438	206950156	2	6.0521	2.9483	2.23878
chr1	208042035	208042341	307	208042218	4	10.6971	4.90698	5.82786
chr3	63849582	63849950	369	63849801	2	5.58822	2.92659	2.23878
chr8	142402301	142402560	260	142402379	3	8.22323	3.92333	3.98191
chr13	41706625	41706847	223	41706766	4	9.87625	4.8652	5.37341
chr2	135676589	135676787	199	135676734	3	8.41062	3.93107	3.98191
chr17	27276834	27277149	316	27276947	3	8.22323	3.92333	3.98191
chr16	53536921	53537121	201	53537025	4	10.4165	4.89437	5.82786
chr4	84030495	84030993	499	84030598	3	8.41062	3.93107	3.98191
chr20	49574828	49575028	201	49574938	4	10.5995	4.90277	5.82786
chr19	44179251	44179466	216	44179346	2	5.8549	2.93998	2.23878
chr10	11750631	11750940	310	11750684	3	8.41062	3.93107	3.98191
chr17	74261389	74261748	360	74261650	4	10.8659	4.91383	5.82786
chr12	89744672	89745070	399	89744961	4	10.8659	4.91383	5.82786
chr7	93206839	93207046	208	93207003	2	5.99151	2.94587	2.23878
chr5	162932672	162932874	203	162932766	5	11.9731	5.82309	6.88016
chr20	26188863	26189057	195	26188911	4	5.37313	4.07214	2.16442
chr2	85765004	85765529	526	85765386	3	7.53087	3.88664	3.63401
chr5	64920264	64920525	262	64920374	4	8.80222	4.78208	4.35865
chr22	46658656	46659028	373	46658840	3	8.41062	3.93107	3.98191
chr4	119756703	119757107	405	119757024	3	8.3025	3.9267	3.98191
chr1	179334761	179334971	211	179334876	4	10.5367	4.89996	5.82786
chr3	112709830	112710054	225	112709951	3	8.05131	3.91549	3.98191
chr6	30653762	30654011	250	30653846	3	7.46037	3.88206	3.56804
chr17	72708698	72709071	374	72708954	3	7.46037	3.88206	3.56804
chr6	166796806	166797007	202	166796889	2	5.97108	2.94503	2.23878
chr2	85767114	85767410	297	85767158	3	8.22323	3.92333	3.98191
chr20	3451861	3452148	288	3451929	2	5.69817	2.93243	2.23878
chr3	42054613	42054878	266	42054756	3	8.41062	3.93107	3.98191
chr4	699634	700126	493	699772	3	7.46037	3.88206	3.56804
chr2	38829537	38829849	313	38829602	4	10.6315	4.90417	5.82786
chr2	20101405	20101740	336	20101459	2	5.15739	2.89855	2.01393
chr13	20606004	20606317	314	20606099	2	5.34025	2.91155	2.1317
chr22	19928907	19929162	256	19929021	4	10.5679	4.90136	5.82786
chr15	45003777	45004150	374	45003919	3	8.41062	3.93107	3.98191
chr18	22006744	22007045	302	22006946	2	5.34025	2.91155	2.1317
chr2	183581383	183581598	216	183581495	4	10.8659	4.91383	5.82786
chr4	120221487	120221691	205	120221600	4	10.4165	4.89437	5.82786
chr6	152957992	152958423	432	152958324	2	6.03335	2.94756	2.23878
chr5	39074071	39074406	336	39074180	4	10.3026	4.88878	5.76063
chr4	90757426	90757663	238	90757521	2	5.8549	2.93998	2.23878
chr4	39460106	39460391	286	39460252	4	10.8346	4.9126	5.82786
chr19	4452650	4452864	215	4452745	2	6.0521	2.9483	2.23878
chr7	142552303	142552689	387	142552491	2	6.03335	2.94756	2.23878
chr17	57915538	57915753	216	57915617	2	5.34025	2.91155	2.1317
chr18	48556188	48556396	209	48556307	3	8.0987	3.91773	3.98191
chr12	54589810	54590006	197	54589906	3	7.98258	3.91214	3.98191
chr20	44045129	44045327	199	44045221	2	5.34025	2.91155	2.1317
chr1	40365549	40365761	213	40365688	3	8.41062	3.93107	3.98191
chr6	35699451	35699814	364	35699566	2	5.80051	2.93746	2.23878
chr5	95156903	95157344	442	95157234	3	8.41062	3.93107	3.98191
chr12	122710173	122710401	229	122710272	4	10.8346	4.9126	5.82786
chr10	45868772	45868998	227	45868894	3	8.07484	3.91661	3.98191
chr20	60696862	60697119	258	60696996	3	8.27567	3.92558	3.98191
chr2	62115562	62115781	220	62115661	4	10.8659	4.91383	5.82786
chr13	26796140	26796673	534	26796275	4	9.67719	4.85258	5.17947
chr14	54955459	54955710	252	54955628	3	8.41062	3.93107	3.98191
chr8	74790380	74790700	321	74790443	3	7.91648	3.9088	3.98191
chr6	27356761	27356963	203	27356806	2	5.52936	2.92327	2.23878
chr6	52929823	52930620	798	52930100	4	10.8659	4.91383	5.82786
chr15	85291758	85292349	592	85292222	4	10.3874	4.89297	5.82786
chr7	100728954	100729316	363	100729011	4	10.8659	4.91383	5.82786
chr8	487674	488169	496	487769	2	5.87355	2.94082	2.23878
chr8	133787650	133787860	211	133787751	6	15.7652	6.86977	10.0412
chr6	154831241	154831557	317	154831361	3	8.41062	3.93107	3.98191
chr8	102218259	102218483	225	102218394	3	8.07484	3.91661	3.98191
chr8	33423757	33424019	263	33423898	2	5.34025	2.91155	2.1317
chr12	10875101	10875364	264	10875229	2	5.66578	2.93076	2.23878
chr8	124173130	124173341	212	124173243	3	8.17233	3.92109	3.98191
chr1	9649170	9649447	278	9649338	4	10.8659	4.91383	5.82786
chr7	55639824	55640195	372	55639925	4	10.8659	4.91383	5.82786
chr13	21750856	21751173	318	21751002	3	7.46037	3.88206	3.56804
chr10	98591714	98591934	221	98591837	4	10.6971	4.90698	5.82786
chr3	148847667	148848265	599	148848112	3	8.41062	3.93107	3.98191
chr5	176432948	176433150	203	176433091	2	5.34025	2.91155	2.1317
chr9	88356130	88356805	676	88356672	5	13.4003	5.8966	7.83493
chr6	107077506	107077712	207	107077655	3	8.3856	3.93008	3.98191
chr1	150583625	150583913	289	150583767	5	11.9731	5.82309	6.88016
chr5	137674216	137674747	532	137674626	4	9.67719	4.85258	5.17947
chr1	15736644	15737138	495	15736796	2	5.95098	2.94419	2.23878
chr1	85724888	85725250	363	85725168	3	8.32976	3.92783	3.98191
chr17	42976457	42976693	237	42976603	2	5.34025	2.91155	2.1317
chr8	145669571	145669762	192	145669745	2	5.99151	2.94587	2.23878
chr1	145516554	145516758	205	145516601	2	6.0521	2.9483	2.23878
chr11	842152	842500	349	842237	2	5.34025	2.91155	2.1317
chr12	105114637	105114840	204	105114747	3	7.91648	3.9088	3.98191
chr22	38901186	38902203	1018	38902008	6	15.7189	6.8678	10.0042
chr6	88411700	88411891	192	88411786	3	7.46037	3.88206	3.56804
chr6	24935835	24936073	239	24935921	3	7.46037	3.88206	3.56804
chr1	154580424	154580633	210	154580590	4	10.8659	4.91383	5.82786
chr16	30381132	30381508	377	30381306	4	10.8346	4.9126	5.82786
chr2	240666971	240667246	276	240667066	2	5.52936	2.92327	2.23878
chr1	29507854	29508248	395	29508102	3	7.36631	3.87566	3.52204
chr14	58893779	58894150	372	58894032	3	7.07813	3.85388	3.24104
chr20	44563529	44563768	240	44563670	3	8.3025	3.9267	3.98191
chr19	54714379	54714584	206	54714474	3	7.91648	3.9088	3.98191
chr6	35310629	35310849	221	35310734	3	8.41062	3.93107	3.98191
chr18	13726883	13727092	210	13727011	3	8.41062	3.93107	3.98191
chr4	184580031	184580431	401	184580248	3	8.3856	3.93008	3.98191
chr3	139162031	139162380	350	139162126	2	5.64989	2.92993	2.23878
chr4	25235728	25236161	434	25235848	5	13.4003	5.8966	7.83493
chr12	56035493	56035686	194	56035634	3	7.71288	3.89769	3.80636
chr10	35415784	35416491	708	35416249	3	8.41062	3.93107	3.98191
chr3	149533623	149533841	219	149533718	2	6.0521	2.9483	2.23878
chr7	99678889	99679315	427	99679066	4	10.5367	4.89996	5.82786
chr12	12870352	12871102	751	12870518	5	13.4003	5.8966	7.83493
chr1	31769269	31769461	193	31769364	2	5.39304	2.91498	2.17789
chr19	49990908	49991329	422	49991012	3	7.46037	3.88206	3.56804
chr5	82767464	82767702	239	82767541	2	6.0521	2.9483	2.23878
chr16	2802650	2802940	291	2802813	4	10.6315	4.90417	5.82786
chr11	65429898	65430378	481	65430043	6	15.7189	6.8678	10.0042
chr3	194207170	194207484	315	194207320	3	8.07484	3.91661	3.98191
chr19	13260289	13260496	208	13260381	2	6.0521	2.9483	2.23878
chr8	87355101	87355314	214	87355212	3	8.35745	3.92895	3.98191
chr13	27746243	27746459	217	27746372	3	8.41062	3.93107	3.98191
chr18	18691301	18691631	331	18691373	2	6.0521	2.9483	2.23878
chr20	57267048	57267557	510	57267104	3	8.41062	3.93107	3.98191
chr19	2061052	2061428	377	2061327	2	6.0521	2.9483	2.23878
chr2	113342176	113342715	540	113342580	2	6.0521	2.9483	2.23878
chr12	94854009	94854206	198	94854096	3	8.41062	3.93107	3.98191
chr16	69796342	69796705	364	69796568	4	10.8659	4.91383	5.82786
chr2	191746106	191746412	307	191746261	3	7.46037	3.88206	3.56804
chr1	109756718	109757006	289	109756856	4	10.8659	4.91383	5.82786
chr14	50892034	50892259	226	50892188	2	5.99151	2.94587	2.23878
chr7	27232775	27232996	222	27232869	3	8.24925	3.92446	3.98191
chr17	8869117	8869384	268	8869246	6	15.7189	6.8678	10.0042
chr5	137368212	137368797	586	137368677	6	15.8122	6.87173	10.0478
chr11	34937673	34937926	254	34937767	2	5.34025	2.91155	2.1317
chr8	25315524	25315902	379	25315665	3	8.0987	3.91773	3.98191
chr1	226497369	226497709	341	226497494	3	8.3856	3.93008	3.98191
chr6	114178822	114179100	279	114178964	3	8.1229	3.91885	3.98191
chr11	64646419	64646835	417	64646571	4	9.76539	4.85831	5.26315
chr12	113622885	113623293	409	113623161	4	10.8346	4.9126	5.82786
chr10	97667423	97667909	487	97667732	2	5.99151	2.94587	2.23878
chr6	3068560	3069098	539	3069002	4	10.8659	4.91383	5.82786
chr12	56109873	56110143	271	56109929	2	5.83651	2.93914	2.23878
chr2	47403238	47403485	248	47403294	2	5.34025	2.91155	2.1317
chr3	73046278	73046757	480	73046397	3	8.41062	3.93107	3.98191
chr2	61108765	61109081	317	61108888	3	8.41062	3.93107	3.98191
chr10	120513937	120514315	379	120514229	4	10.4165	4.89437	5.82786
chr5	171614515	171614931	417	171614783	3	8.41062	3.93107	3.98191
chr14	105486914	105487237	324	105487154	3	7.36631	3.87566	3.52204
chr9	71736094	71736329	236	71736166	2	6.0521	2.9483	2.23878
chr19	35224949	35225366	418	35225048	2	5.8549	2.93998	2.23878
chr22	50978745	50978982	238	50978885	3	8.41062	3.93107	3.98191
chr1	22352149	22352416	268	22352269	4	10.2478	4.886	5.71039
chr4	56720089	56720281	193	56720184	2	5.50092	2.92161	2.23878
chr15	59469789	59470041	253	59469939	3	8.14744	3.91997	3.98191
chr7	127032345	127032725	381	127032435	3	8.41062	3.93107	3.98191
chr19	13261826	13262495	670	13261976	5	13.4003	5.8966	7.83493
chr2	216946276	216946758	483	216946609	2	6.0521	2.9483	2.23878
chr11	67196192	67196413	222	67196281	3	7.46037	3.88206	3.56804
chr6	167370348	167370548	201	167370439	3	8.41062	3.93107	3.98191
chr3	45838269	45838507	239	45838316	2	6.0521	2.9483	2.23878
chr1	65431806	65432014	209	65431889	3	8.17233	3.92109	3.98191
chr9	140100205	140100557	353	140100469	4	10.8659	4.91383	5.82786
chr14	24616812	24617335	524	24617168	2	5.34025	2.91155	2.1317
chr5	173315262	173315497	236	173315375	3	8.14744	3.91997	3.98191
chr13	50018473	50018952	480	50018703	5	12.9683	5.87828	7.8025
chr9	128003258	128003476	219	128003363	4	9.67719	4.85258	5.17947
chr16	2564337	2564554	218	2564478	4	10.8659	4.91383	5.82786
chr9	132805243	132805451	209	132805366	3	8.41062	3.93107	3.98191
chr12	58176611	58176940	330	58176733	4	10.5367	4.89996	5.82786
chr10	86088640	86088959	320	86088840	2	6.0521	2.9483	2.23878
chr2	201753169	201753460	292	201753294	2	6.0521	2.9483	2.23878
chr3	49131295	49131782	488	49131383	4	10.8659	4.91383	5.82786
chr5	56111618	56111862	245	56111713	5	13.4003	5.8966	7.83493
chr19	10490934	10491248	315	10491025	4	9.3716	4.83092	4.92258
chr16	67143874	67144205	332	67144032	3	8.41062	3.93107	3.98191
chr19	41857125	41857325	201	41857218	2	5.68187	2.9316	2.23878
chr19	52693369	52693767	399	52693464	2	6.0521	2.9483	2.23878
chr2	46926337	46926533	197	46926465	2	5.80051	2.93746	2.23878
chr19	48017709	48018266	558	48018148	4	8.80222	4.78208	4.35865
chr4	4291526	4291880	355	4291756	4	10.4165	4.89437	5.82786
chr7	27701999	27702352	354	27702152	3	8.05131	3.91549	3.98191
chr19	42463282	42463520	239	42463431	4	9.67719	4.85258	5.17947
chr15	52122177	52122373	197	52122248	3	8.1229	3.91885	3.98191
chr12	6450333	6450760	428	6450370	4	10.3874	4.89297	5.82786
chr2	47404133	47404369	237	47404259	2	5.34025	2.91155	2.1317
chr17	28585490	28585859	370	28585585	2	6.03335	2.94756	2.23878
chr4	10118063	10118375	313	10118266	3	8.41062	3.93107	3.98191
chr1	85741563	85741897	335	85741651	3	7.91648	3.9088	3.98191
chr17	2497488	2498005	518	2497893	4	10.8659	4.91383	5.82786
chr8	144922632	144922829	198	144922729	3	8.41062	3.93107	3.98191
chr17	35969235	35969433	199	35969416	2	5.93118	2.94334	2.23878
chr6	28864748	28864951	204	28864900	2	6.0521	2.9483	2.23878
chr5	32312461	32312892	432	32312846	3	7.85283	3.90546	3.93993
chr9	35067919	35068343	425	35068051	8	21.3713	8.8449	14.9469
chr1	85357587	85357794	208	85357702	3	7.83213	3.90435	3.92065
chr15	43784974	43785279	306	43785076	3	8.41062	3.93107	3.98191
chr19	913348	913593	246	913443	5	13.4003	5.8966	7.83493
chr12	50794776	50795234	459	50794974	3	6.76128	3.82566	2.92717
chr19	18220866	18221400	535	18221050	2	5.8549	2.93998	2.23878
chr2	209131153	209131519	367	209131243	4	9.3716	4.83092	4.92258
chr5	134240538	134240784	247	134240730	2	6.0521	2.9483	2.23878
chr2	96987520	96987914	395	96987569	2	6.0521	2.9483	2.23878
chr20	4803468	4804212	745	4803924	4	9.67719	4.85258	5.17947
chr6	137540152	137540460	309	137540329	3	8.41062	3.93107	3.98191
chr8	61822251	61822470	220	61822385	4	10.8659	4.91383	5.82786
chr4	24585648	24585894	247	24585770	3	8.41062	3.93107	3.98191
chr2	178128909	178129278	370	178129193	3	8.24925	3.92446	3.98191
chr14	70078512	70079068	557	70079010	4	9.96924	4.87073	5.46435
chr17	41133069	41133283	215	41133199	3	8.41062	3.93107	3.98191
chr17	43237987	43238640	654	43238025	3	8.3856	3.93008	3.98191
chr16	67881066	67881312	247	67881212	4	10.3874	4.89297	5.82786
chr19	12893432	12894022	591	12893618	3	7.71288	3.89769	3.80636
chr15	79103570	79103844	275	79103783	2	5.95098	2.94419	2.23878
chr19	10589463	10589658	196	10589558	2	6.0521	2.9483	2.23878
chr12	49716407	49716747	341	49716567	3	7.46037	3.88206	3.56804
chr11	16668600	16668846	247	16668695	2	6.0521	2.9483	2.23878
chr20	31330705	31330941	237	31330867	3	8.41062	3.93107	3.98191
chr19	36347703	36347931	229	36347832	3	7.93823	3.90991	3.98191
chr1	40723371	40723714	344	40723462	3	8.41062	3.93107	3.98191
chr16	71928838	71929030	193	71928969	3	8.41062	3.93107	3.98191
chr3	128369266	128369594	329	128369480	4	10.8659	4.91383	5.82786
chr10	97238210	97238416	207	97238240	2	5.34025	2.91155	2.1317
chr11	67236320	67236652	333	67236371	2	6.01226	2.94672	2.23878
chr1	25870383	25870581	199	25870478	2	5.99151	2.94587	2.23878
chr3	184870675	184871059	385	184870750	3	8.41062	3.93107	3.98191
chr6	45389993	45390186	194	45390087	4	10.8659	4.91383	5.82786
chr14	23387863	23388071	209	23387908	2	5.34025	2.91155	2.1317
chr12	7055749	7055943	195	7055844	2	6.03335	2.94756	2.23878
chr12	125051680	125052057	378	125051816	3	8.41062	3.93107	3.98191
chr8	66546084	66546276	193	66546238	3	7.91648	3.9088	3.98191
chr22	30821843	30822072	230	30821950	3	8.19759	3.92221	3.98191
chr4	153456725	153457143	419	153456847	4	10.8659	4.91383	5.82786
chr22	37212713	37212962	250	37212820	3	8.41062	3.93107	3.98191
chr19	19302907	19303312	406	19303147	4	9.67719	4.85258	5.17947
chr7	138793762	138794026	265	138793909	5	13.4003	5.8966	7.83493
chr7	38948431	38948785	355	38948590	3	8.1229	3.91885	3.98191
chr17	2295220	2295416	197	2295402	2	5.34025	2.91155	2.1317
chr2	220041291	220041640	350	220041427	3	8.41062	3.93107	3.98191
chr12	120638450	120638672	223	120638502	2	5.26981	2.90675	2.12049
chr1	153762868	153763135	268	153763071	2	5.34025	2.91155	2.1317
chr6	7390121	7390402	282	7390273	5	12.626	5.86153	7.51083
chr2	178483243	178483481	239	178483321	3	8.14744	3.91997	3.98191
chr1	158150728	158150975	248	158150834	3	8.32976	3.92783	3.98191
chr14	53921610	53921828	219	53921705	4	8.80222	4.78208	4.35865
chr6	109170968	109171258	291	109171063	2	6.0521	2.9483	2.23878
chr8	22022691	22023165	475	22022801	2	5.87355	2.94082	2.23878
chr19	14529626	14530094	469	14529947	4	10.8659	4.91383	5.82786
chr19	54712505	54712730	226	54712633	3	8.14744	3.91997	3.98191
chr3	39194227	39194437	211	39194305	2	6.0521	2.9483	2.23878
chr5	43041583	43042469	887	43042001	2	5.34025	2.91155	2.1317
chr16	30196052	30196264	213	30196099	2	5.8549	2.93998	2.23878
chr17	3749297	3749559	263	3749396	4	9.67719	4.85258	5.17947
chr19	44716493	44716814	322	44716566	2	5.95098	2.94419	2.23878
chr10	8131601	8131823	223	8131696	2	6.0521	2.9483	2.23878
chr22	24951610	24951856	247	24951715	3	7.46037	3.88206	3.56804
chr7	154720293	154720501	209	154720389	3	7.75172	3.89991	3.84432
chr4	52710210	52710410	201	52710308	3	8.41062	3.93107	3.98191
chr2	113033242	113033771	530	113033388	4	10.8659	4.91383	5.82786
chr15	73075573	73076005	433	73075724	3	8.41062	3.93107	3.98191
chr20	16028176	16028498	323	16028238	2	5.55845	2.92493	2.23878
chr22	37415349	37415715	367	37415525	3	8.41062	3.93107	3.98191
chr1	11072158	11072427	270	11072203	2	6.0521	2.9483	2.23878
chr5	139098818	139099026	209	139098913	2	6.0521	2.9483	2.23878
chr17	8741107	8741300	194	8741202	2	5.8549	2.93998	2.23878
chr9	140094807	140095005	199	140094910	3	8.41062	3.93107	3.98191
chr12	118814346	118814696	351	118814533	3	8.41062	3.93107	3.98191
chr14	62161664	62161874	211	62161753	3	8.24925	3.92446	3.98191
chr1	90460745	90460967	223	90460819	2	5.26981	2.90675	2.12049
chr9	97489190	97489384	195	97489323	2	6.0521	2.9483	2.23878
chr19	41381294	41381537	244	41381434	3	8.41062	3.93107	3.98191
chr17	72772699	72772963	265	72772808	4	10.8659	4.91383	5.82786
chr3	112280347	112280713	367	112280409	2	5.8549	2.93998	2.23878
chr5	72861044	72861455	412	72861153	3	7.71288	3.89769	3.80636
chr7	28448024	28448227	204	28448127	3	8.41062	3.93107	3.98191
chr3	126194437	126194630	194	126194514	2	5.34025	2.91155	2.1317
chr22	50355241	50355467	227	50355294	2	6.0521	2.9483	2.23878
chr7	26438124	26438524	401	26438421	2	6.0521	2.9483	2.23878
chr2	55844399	55844706	308	55844462	2	5.83651	2.93914	2.23878
chr15	48480076	48480434	359	48480233	2	5.39304	2.91498	2.17789
chr5	61602369	61603080	712	61602612	3	6.76128	3.82566	2.92717
chr8	101965317	101965512	196	101965411	3	8.41062	3.93107	3.98191
chr6	163835971	163837195	1225	163836737	4	9.67719	4.85258	5.17947
chr6	111804093	111804418	326	111804301	3	7.77147	3.90102	3.8634
chr14	68141469	68141837	369	68141728	3	8.41062	3.93107	3.98191
chr1	28502762	28503082	321	28502895	3	8.41062	3.93107	3.98191
chr11	62439325	62439725	401	62439447	4	10.7648	4.90979	5.82786
chr5	76382701	76382943	243	76382791	3	7.83213	3.90435	3.92065
chr11	125757774	125758064	291	125757900	3	8.41062	3.93107	3.98191
chr20	40246785	40247016	232	40246906	4	9.67719	4.85258	5.17947
chr13	114239559	114239810	252	114239654	2	6.0521	2.9483	2.23878
chr3	53528119	53528361	243	53528173	2	6.0521	2.9483	2.23878
chr1	186344672	186345196	525	186344990	3	8.27567	3.92558	3.98191
chr17	8065956	8066639	684	8066242	3	8.41062	3.93107	3.98191
chr2	183943526	183943776	251	183943614	3	7.46037	3.88206	3.56804
chr9	92219866	92220354	489	92219989	3	8.3856	3.93008	3.98191
chr12	54348923	54349387	465	54349269	3	8.41062	3.93107	3.98191
chr2	99224556	99225178	623	99224656	5	12.5316	5.85652	7.42085
chr17	7530627	7531059	433	7530913	3	8.41062	3.93107	3.98191
chr10	111767999	111768484	486	111768386	5	12.724	5.86654	7.59363
chr22	22221371	22221653	283	22221581	2	6.03335	2.94756	2.23878
chr13	20438309	20438652	344	20438532	3	7.21617	3.86474	3.37629
chr2	44222705	44223074	370	44222937	3	8.1229	3.91885	3.98191
chr16	70473406	70473668	263	70473605	3	6.76128	3.82566	2.92717
chr1	204380571	204380767	197	204380649	2	6.0521	2.9483	2.23878
chr1	110882154	110882452	299	110882333	3	7.46037	3.88206	3.56804
chr3	44802773	44803034	262	44802996	4	8.18302	4.7136	3.98191
chr3	138067440	138067631	192	138067535	2	6.0521	2.9483	2.23878
chr1	208416357	208416591	235	208416536	2	5.32995	2.91086	2.1317
chr5	114598382	114598579	198	114598467	2	5.34025	2.91155	2.1317
chr2	61108156	61108415	260	61108322	3	8.41062	3.93107	3.98191
chr10	104532121	104532345	225	104532216	2	6.01226	2.94672	2.23878
chr8	37888606	37888825	220	37888685	2	6.0521	2.9483	2.23878
chr6	137143754	137143996	243	137143866	3	8.41062	3.93107	3.98191
chr21	45139978	45140297	320	45140127	3	8.3856	3.93008	3.98191
chr1	19536578	19536777	200	19536669	4	8.80222	4.78208	4.35865
chr13	22177581	22177835	255	22177628	2	5.34025	2.91155	2.1317
chr13	37572940	37573389	450	37573108	4	9.67719	4.85258	5.17947
chr2	190714092	190714331	240	190714187	2	5.83651	2.93914	2.23878
chr3	179040696	179041129	434	179041032	5	13.158	5.88669	7.83493
chr11	47416593	47416923	331	47416758	2	6.0521	2.9483	2.23878
chr16	66551123	66551317	195	66551229	4	10.8659	4.91383	5.82786
chr10	43903153	43903349	197	43903167	3	6.76128	3.82566	2.92717
chr16	23847448	23847863	416	23847517	2	6.0521	2.9483	2.23878
chr7	100033750	100034062	313	100033924	2	5.68187	2.9316	2.23878
chr1	27669597	27669901	305	27669785	2	6.0521	2.9483	2.23878
chr12	121734174	121734410	237	121734281	2	5.89248	2.94166	2.23878
chr7	150929721	150930073	353	150929844	4	10.8659	4.91383	5.82786
chr14	50100373	50100680	308	50100595	2	6.0521	2.9483	2.23878
chr1	159894641	159895169	529	159894669	3	8.41062	3.93107	3.98191
chr17	45726522	45726953	432	45726815	4	9.67719	4.85258	5.17947
chr6	36974932	36975132	201	36975018	3	7.46037	3.88206	3.56804
chr8	129061804	129062076	273	129061952	3	7.91648	3.9088	3.98191
chr2	40006063	40006411	349	40006281	3	7.895	3.90769	3.97921
chr18	72894655	72894850	196	72894750	2	5.39304	2.91498	2.17789
chr6	26055187	26055483	297	26055358	3	8.14744	3.91997	3.98191
chr12	120883793	120884025	233	120883870	2	6.0521	2.9483	2.23878
chr16	66586039	66586237	199	66586123	2	5.97108	2.94503	2.23878
chr2	64068191	64068387	197	64068310	3	8.14744	3.91997	3.98191
chr14	76452120	76452349	230	76452239	4	10.8659	4.91383	5.82786
chr12	69725107	69725371	265	69725279	2	5.50092	2.92161	2.23878
chr4	102266912	102267294	383	102266927	3	8.32976	3.92783	3.98191
chr6	33281312	33281599	288	33281438	3	7.46037	3.88206	3.56804
chr3	39194662	39194973	312	39194861	4	10.8659	4.91383	5.82786
chr21	9826740	9827359	620	9826965	23	13.0283	5.72797	7.83493
chr3	19988895	19989176	282	19989001	4	10.3026	4.88878	5.76063
chr10	88855007	88855267	261	88855147	5	13.0051	5.87996	7.81581
chrX	24167939	24168222	284	24168132	4	8.18302	4.7136	3.98191
chr8	22926175	22926541	367	22926315	2	6.0521	2.9483	2.23878
chr6	8102446	8102647	202	8102540	2	5.68187	2.9316	2.23878
chr18	32820694	32820917	224	32820792	4	10.6315	4.90417	5.82786
chr4	89300152	89300473	322	89300365	4	10.8659	4.91383	5.82786
chr2	25195181	25195493	313	25195330	4	8.80222	4.78208	4.35865
chr11	64036835	64037219	385	64037090	2	6.0521	2.9483	2.23878
chr11	119600289	119600490	202	119600374	2	6.0521	2.9483	2.23878
chr12	57870328	57870777	450	57870622	3	8.41062	3.93107	3.98191
chr9	123963403	123964131	729	123963978	5	13.3205	5.89343	7.83493
chr6	710842	711324	483	711180	3	8.1229	3.91885	3.98191
chr1	33115696	33115991	296	33115819	2	6.0521	2.9483	2.23878
chr1	228674196	228674662	467	228674323	2	5.34025	2.91155	2.1317
chr9	91933392	91933664	273	91933542	5	12.7575	5.86822	7.62372
chr5	130318540	130318963	424	130318635	2	5.89248	2.94166	2.23878
chr11	118307208	118307405	198	118307306	5	13.4003	5.8966	7.83493
chr1	87800761	87801038	278	87800854	2	5.26981	2.90675	2.12049
chr20	62711602	62711912	311	62711809	2	5.8549	2.93998	2.23878
chr3	53193238	53193490	253	53193289	2	5.34025	2.91155	2.1317
chr8	131011540	131011769	230	131011635	2	6.0521	2.9483	2.23878
chr17	17942213	17942600	388	17942431	3	8.35745	3.92895	3.98191
chr19	4067072	4067964	893	4067510	3	8.41062	3.93107	3.98191
chr12	110905763	110906020	258	110905921	3	8.41062	3.93107	3.98191
chr8	38325475	38325707	233	38325570	2	5.34025	2.91155	2.1317
chr3	33759040	33759272	233	33759179	3	8.14744	3.91997	3.98191
chr6	26538362	26538628	267	26538558	2	5.8549	2.93998	2.23878
chr19	38865582	38865859	278	38865708	3	7.53087	3.88664	3.63401
chr3	107810015	107810418	404	107810288	2	6.0521	2.9483	2.23878
chr14	75593370	75593681	312	75593525	3	8.41062	3.93107	3.98191
chr5	135010783	135010998	216	135010920	3	8.24925	3.92446	3.98191
chr1	180991551	180991791	241	180991646	3	7.895	3.90769	3.97921
chr4	49140212	49140434	223	49140307	2	6.0521	2.9483	2.23878
chr20	30697595	30698057	463	30697871	5	13.4003	5.8966	7.83493
chr6	43395678	43395949	272	43395834	6	13.1089	6.69491	7.83493
chr17	29640398	29640709	312	29640526	3	7.91648	3.9088	3.98191
chr3	69435389	69435593	205	69435484	2	6.0521	2.9483	2.23878
chr14	90849186	90849420	235	90849336	2	5.47309	2.91995	2.23878
chr1	35497137	35497464	328	35497375	3	8.07484	3.91661	3.98191
chr6	26188959	26189171	213	26189011	3	6.26679	3.77088	2.44955
chr5	171433306	171433503	198	171433363	2	5.34025	2.91155	2.1317
chr7	99746710	99746921	212	99746811	2	5.99151	2.94587	2.23878
chr16	74700435	74700655	221	74700542	3	8.41062	3.93107	3.98191
chr6	7590198	7590609	412	7590469	2	5.91168	2.9425	2.23878
chr7	97601496	97601707	212	97601590	4	10.8659	4.91383	5.82786
chr13	50699336	50699603	268	50699462	4	10.8659	4.91383	5.82786
chr10	126107066	126107257	192	126107156	2	5.91168	2.9425	2.23878
chr13	115046884	115047245	362	115047112	4	10.6971	4.90698	5.82786
chr12	2986435	2986658	224	2986529	4	10.8659	4.91383	5.82786
chr21	44394801	44395099	299	44394928	3	8.41062	3.93107	3.98191
chr22	46466506	46466706	201	46466614	4	10.8659	4.91383	5.82786
chr7	32535198	32535463	266	32535305	4	10.6641	4.90557	5.82786
chr19	13953895	13954086	192	13953967	3	7.46037	3.88206	3.56804
chr9	131591869	131592061	193	131591964	2	5.68187	2.9316	2.23878
chr7	66461869	66462330	462	66461962	6	16.0016	6.87937	10.0478
chr18	77748248	77748448	201	77748400	3	8.00518	3.91326	3.98191
chr22	25800743	25800970	228	25800885	2	6.0521	2.9483	2.23878
chr8	57134040	57134276	237	57134184	3	8.1229	3.91885	3.98191
chr8	123794191	123794403	213	123794285	2	6.0521	2.9483	2.23878
chr2	68144498	68144757	260	68144593	2	6.0521	2.9483	2.23878
chr17	71228102	71228379	278	71228335	2	6.0521	2.9483	2.23878
chr2	97405283	97405601	319	97405422	2	6.0521	2.9483	2.23878
chr5	149109919	149110379	461	149110067	2	6.0521	2.9483	2.23878
chr2	131862906	131863292	387	131863183	4	10.7994	4.91119	5.82786
chr14	102783449	102783719	271	102783544	2	6.0521	2.9483	2.23878
chr2	153574276	153574942	667	153574835	3	8.41062	3.93107	3.98191
chr2	44508711	44508916	206	44508806	2	5.57325	2.92576	2.23878
chr21	21390388	21390819	432	21390743	3	8.32976	3.92783	3.98191
chr17	57784215	57784552	338	57784470	3	8.41062	3.93107	3.98191
chr15	79165381	79166118	738	79165441	4	10.8659	4.91383	5.82786
chr9	130374721	130374947	227	130374805	3	8.14744	3.91997	3.98191
chr12	56121768	56122082	315	56121818	2	6.0521	2.9483	2.23878
chr20	4981464	4981677	214	4981588	3	8.3025	3.9267	3.98191
chr3	52007672	52008014	343	52007854	3	8.41062	3.93107	3.98191
chr11	62608290	62608665	376	62608383	3	8.41062	3.93107	3.98191
chr6	52226626	52227383	758	52226792	3	8.1229	3.91885	3.98191
chr5	43121640	43121949	310	43121812	7	16.7565	7.76412	10.7707
chr4	123691866	123692330	465	123691961	2	6.0521	2.9483	2.23878
chr9	33264190	33264550	361	33264405	3	8.41062	3.93107	3.98191
chr17	36981051	36981383	333	36981202	3	8.41062	3.93107	3.98191
chr2	24272484	24273070	587	24272958	4	8.18302	4.7136	3.98191
chr10	17271611	17271841	231	17271695	2	6.0521	2.9483	2.23878
chr6	88411107	88411377	271	88411224	7	18.036	7.83546	12.0318
chr1	41157568	41158076	509	41157638	4	10.4165	4.89437	5.82786
chr1	64059109	64059309	201	64059273	2	5.34025	2.91155	2.1317
chr20	52210522	52210716	195	52210600	3	8.41062	3.93107	3.98191
chr2	192543312	192543528	217	192543422	3	8.41062	3.93107	3.98191
chr9	95432639	95433038	400	95432906	4	9.67719	4.85258	5.17947
chr14	105646915	105647156	242	105647128	3	8.41062	3.93107	3.98191
chr5	74633097	74633405	309	74633206	4	9.76539	4.85831	5.26315
chr12	54568173	54568397	225	54568268	2	5.93118	2.94334	2.23878
chr22	24950737	24950966	230	24950845	3	7.71288	3.89769	3.80636
chr7	70160306	70160623	318	70160448	3	8.22323	3.92333	3.98191
chr7	30175321	30175521	201	30175413	3	8.41062	3.93107	3.98191
chr21	43933787	43934232	446	43934151	3	8.17233	3.92109	3.98191
chr2	162165078	162165345	268	162165249	2	6.0521	2.9483	2.23878
chr4	160024742	160025287	546	160025206	2	6.0521	2.9483	2.23878
chr9	37784705	37785026	322	37784904	4	10.8659	4.91383	5.82786
chr11	118443328	118443547	220	118443431	3	8.41062	3.93107	3.98191
chr17	79828762	79829124	363	79828934	5	13.4003	5.8966	7.83493
chr14	75745919	75746263	345	75746103	3	8.3025	3.9267	3.98191
chr3	187458914	187459198	285	187459110	2	6.0521	2.9483	2.23878
chr11	73087573	73087927	355	73087708	4	8.80222	4.78208	4.35865
chr20	48809512	48809724	213	48809597	3	7.36631	3.87566	3.52204
chr2	19065226	19065458	233	19065281	2	5.34025	2.91155	2.1317
chr2	70369066	70369317	252	70369220	3	8.41062	3.93107	3.98191
chr7	51179807	51180037	231	51179902	2	5.34025	2.91155	2.1317
chr10	126480100	126480449	350	126480347	3	8.41062	3.93107	3.98191
chr1	52343990	52344388	399	52344139	3	8.41062	3.93107	3.98191
chr12	110517914	110518128	215	110518009	2	6.0521	2.9483	2.23878
chr2	44589211	44589412	202	44589304	2	5.76548	2.93578	2.23878
chr3	45017194	45017465	272	45017379	2	5.52936	2.92327	2.23878
chr17	21029594	21030034	441	21029683	3	8.41062	3.93107	3.98191
chr1	109968804	109969116	313	109968913	2	5.99151	2.94587	2.23878
chr12	117089027	117089253	227	117089122	2	5.99151	2.94587	2.23878
chr7	44836284	44836889	606	44836423	5	13.4003	5.8966	7.83493
chr5	172226953	172227272	320	172227154	2	6.0521	2.9483	2.23878
chr2	171785806	171786152	347	171785986	2	6.0521	2.9483	2.23878
chr5	10761007	10761261	255	10761095	3	8.19759	3.92221	3.98191
chr18	29522658	29523030	373	29523002	2	5.8549	2.93998	2.23878
chr10	114711375	114711763	389	114711618	3	8.19759	3.92221	3.98191
chr7	156684942	156685297	356	156685146	2	5.8549	2.93998	2.23878
chr15	91073113	91073334	222	91073235	4	10.8659	4.91383	5.82786
chr11	47869215	47869637	423	47869546	3	8.35745	3.92895	3.98191
chr3	3220833	3221382	550	3221231	5	12.4705	5.85319	7.36426
chr7	45808133	45808469	337	45808218	3	8.41062	3.93107	3.98191
chr3	150479833	150480845	1013	150480154	4	9.67719	4.85258	5.17947
chr2	16846458	16846685	228	16846552	2	6.03335	2.94756	2.23878
chr17	74072480	74072686	207	74072553	2	5.99151	2.94587	2.23878
chr5	108744699	108744941	243	108744856	3	8.22323	3.92333	3.98191
chr1	115299826	115300068	243	115300018	2	6.0521	2.9483	2.23878
chr6	32821859	32822152	294	32822012	3	7.46037	3.88206	3.56804
chr15	69453116	69453364	249	69453210	2	5.34025	2.91155	2.1317
chr18	57567500	57567894	395	57567757	3	8.02809	3.91438	3.98191
chr1	36851765	36851970	206	36851878	3	8.41062	3.93107	3.98191
chr12	7046929	7047133	205	7047086	4	10.275	4.88739	5.73523
chr16	88496396	88496692	297	88496639	4	10.8659	4.91383	5.82786
chr5	86563473	86564267	795	86564112	4	10.8659	4.91383	5.82786
chr1	200378485	200378951	467	200378591	3	8.35745	3.92895	3.98191
chr20	39204999	39205425	427	39205094	4	8.80222	4.78208	4.35865
chr7	35734846	35735048	203	35734949	4	10.8659	4.91383	5.82786
chr6	31704507	31704713	207	31704651	2	6.0521	2.9483	2.23878
chr6	30523945	30524212	268	30524080	3	8.3856	3.93008	3.98191
chr2	224809486	224809964	479	224809739	3	8.41062	3.93107	3.98191
chr1	19971278	19971500	223	19971376	4	10.8659	4.91383	5.82786
chr22	42016604	42017007	404	42016899	4	10.3588	4.89157	5.81131
chr17	7142532	7142987	456	7142804	4	10.8659	4.91383	5.82786
chr1	203275189	203275396	208	203275296	3	8.3025	3.9267	3.98191
chr11	119077493	119077916	424	119077818	4	9.67719	4.85258	5.17947
chr1	155939774	155940106	333	155939860	2	5.34025	2.91155	2.1317
chr17	59940648	59940839	192	59940695	2	5.34025	2.91155	2.1317
chr19	45542342	45542587	246	45542413	3	7.46037	3.88206	3.56804
chr1	153330404	153330749	346	153330574	4	9.67719	4.85258	5.17947
chr9	132815955	132816180	226	132816051	2	5.68187	2.9316	2.23878
chr19	4064809	4065202	394	4065079	5	13.4003	5.8966	7.83493
chr16	31084641	31085111	471	31084983	3	8.41062	3.93107	3.98191
chr13	24844961	24845403	443	24845112	3	7.46037	3.88206	3.56804
chr1	159894047	159894397	351	159894092	2	6.0521	2.9483	2.23878
chr7	44085925	44086135	211	44086101	2	5.8549	2.93998	2.23878
chr19	56631435	56631689	255	56631548	3	7.46037	3.88206	3.56804
chr7	77045318	77045656	339	77045442	4	10.2478	4.886	5.71039
chr4	54244055	54244247	193	54244145	4	9.96924	4.87073	5.46435
chr22	32871129	32871629	501	32871246	3	7.91648	3.9088	3.98191
chr8	145581902	145582125	224	145582018	3	7.46037	3.88206	3.56804
chr10	95462613	95462868	256	95462660	2	5.8549	2.93998	2.23878
chr16	50776178	50776583	406	50776400	4	10.1682	4.88182	5.6471
chr1	235487210	235487406	197	235487312	3	8.14744	3.91997	3.98191
chr15	74908512	74908807	296	74908596	3	8.41062	3.93107	3.98191
chr8	61429541	61430173	633	61429760	5	13.1189	5.885	7.83493
chr3	40498945	40499395	451	40499044	2	6.0521	2.9483	2.23878
chr4	187112243	187112439	197	187112383	2	5.76548	2.93578	2.23878
chr17	79980381	79980717	337	79980567	2	5.34025	2.91155	2.1317
chr7	48129200	48129403	204	48129293	3	8.41062	3.93107	3.98191
[truncated: 1,839 more rows]

## Sheet: CTR-2_H3K27me3
chr	start	end	length	summit	pileup	minusLOG10(pvalue)	fold_enrichment	minusLOG10(qvalue)
chr10	105615072	105615655	584	105615395	5	12.1406	5.83385	6.95506
chr17	4891111	4891409	299	4891249	4	9.61542	4.84843	5.11208
chr11	58939998	58940189	192	58940088	3	7.28497	3.86986	3.43494
chr12	57145778	57146051	274	57145929	3	7.30945	3.87163	3.43494
chrX	40503878	40504099	222	40504068	3	6.62454	3.81192	3.00851
chr16	12897139	12897644	506	12897300	4	9.4275	4.8351	5.11208
chr5	118324016	118324385	370	118324086	2	5.42377	2.91692	1.88701
chr9	108397256	108397462	207	108397351	2	5.42377	2.91692	1.88701
chr11	66838429	66838675	247	66838476	2	5.42377	2.91692	1.88701
chr14	65347004	65347359	356	65347045	2	5.42377	2.91692	1.88701
chr6	31697426	31697641	216	31697477	2	5.42377	2.91692	1.88701
chr16	71842273	71842707	435	71842404	2	5.26469	2.90639	1.88701
chr3	49157884	49158320	437	49157980	7	15.9487	7.70441	10.3426
chr7	100861523	100861731	209	100861647	3	7.5719	3.88923	3.43494
chr3	185542943	185543139	197	185543100	3	7.35948	3.87518	3.43494
chr4	54973318	54973542	225	54973509	3	7.5719	3.88923	3.43494
chr14	50101326	50101804	479	50101468	4	9.81673	4.86154	5.11208
chr5	42991793	42992203	411	42992079	3	7.5719	3.88923	3.43494
chr9	74978823	74979399	577	74978877	3	6.62454	3.81192	3.00851
chr11	74459970	74460237	268	74460075	4	9.78563	4.85959	5.11208
chr5	39424998	39425192	195	39425065	3	6.80127	3.82949	3.17916
chr1	100503924	100504185	262	100504044	3	7.26084	3.86808	3.43494
chr1	154973360	154973812	453	154973503	2	5.42377	2.91692	1.88701
chr16	67880189	67880389	201	67880237	2	5.13812	2.89708	1.88701
chr19	17862370	17862657	288	17862586	3	5.92873	3.72436	2.37131
chr6	117923254	117923448	195	117923351	4	9.4275	4.8351	5.11208
chr12	27091608	27092223	616	27091706	5	12.1406	5.83385	6.95506
chr1	29063498	29063706	209	29063595	3	7.12278	3.85748	3.43494
chr19	37341495	37341973	479	37341638	3	7.46414	3.88231	3.43494
chr6	11094070	11094386	317	11094241	6	14.5314	6.80616	8.96673
chr11	2323623	2324089	467	2323715	2	5.42377	2.91692	1.88701
chr19	13958204	13958555	352	13958335	3	7.5719	3.88923	3.43494
chr4	154387587	154387851	265	154387641	2	5.42377	2.91692	1.88701
chr11	6625012	6625389	378	6625109	3	7.10081	3.85572	3.43494
chr13	113888543	113888743	201	113888638	2	5.42377	2.91692	1.88701
chr14	103059359	103060108	750	103059964	4	9.81673	4.86154	5.11208
chr10	3109452	3109913	462	3109787	4	9.6484	4.85066	5.11208
chr8	125740068	125740294	227	125740151	2	5.42377	2.91692	1.88701
chr7	150497875	150498194	320	150498013	4	9.68189	4.85289	5.11208
chr17	46986169	46986430	262	46986296	4	8.63103	4.7649	4.4253
chr6	139694527	139694827	301	139694666	3	7.26084	3.86808	3.43494
chr15	66162573	66162814	242	66162736	2	5.38412	2.91441	1.88701
chr1	150525147	150525433	287	150525197	2	5.40515	2.91575	1.88701
chr5	179126074	179126612	539	179126282	3	7.5719	3.88923	3.43494
chr6	41754801	41755217	417	41754877	2	5.42377	2.91692	1.88701
chr17	636043	636302	260	636091	2	5.42377	2.91692	1.88701
chr2	71693740	71694043	304	71693894	2	5.12101	2.89576	1.88701
chr2	191878289	191878714	426	191878555	7	16.3085	7.73263	10.6887
chr13	77903992	77904187	196	77904103	3	7.30945	3.87163	3.43494
chr5	172198523	172198727	205	172198637	2	5.38412	2.91441	1.88701
chr14	23341551	23341797	247	23341672	2	5.15545	2.89841	1.88701
chr10	94450814	94451286	473	94450882	4	7.1437	4.55092	3.43494
chr5	10353864	10354168	305	10353957	5	11.3679	5.77831	6.59099
chr4	140098484	140099264	781	140098901	5	12.1406	5.83385	6.95506
chr2	27886352	27887342	991	27886934	3	7.43737	3.88053	3.43494
chr1	51426140	51426336	197	51426242	3	7.5719	3.88923	3.43494
chr20	4795134	4795395	262	4795343	3	7.5719	3.88923	3.43494
chr1	26798255	26798669	415	26798584	3	6.62454	3.81192	3.00851
chr12	49932466	49932678	213	49932557	3	7.5719	3.88923	3.43494
chr22	44577481	44578030	550	44577618	3	7.5719	3.88923	3.43494
chr9	140500282	140500848	567	140500561	2	5.42377	2.91692	1.88701
chr8	66753698	66753934	237	66753835	3	7.35948	3.87518	3.43494
chr19	1285543	1285797	255	1285595	2	5.42377	2.91692	1.88701
chr3	196044766	196045099	334	196044972	4	9.48833	4.83954	5.11208
chr10	98592762	98592971	210	98592881	3	7.33428	3.87341	3.43494
chr6	42335586	42335795	210	42335681	3	6.62454	3.81192	3.00851
chr17	79669989	79670218	230	79670143	2	5.42377	2.91692	1.88701
chr19	45909330	45909533	204	45909425	2	5.42377	2.91692	1.88701
chr12	54019119	54019631	513	54019608	3	7.5719	3.88923	3.43494
chr7	17338450	17338715	266	17338611	3	7.03656	3.85045	3.3975
chr19	23973389	23973680	292	23973484	2	5.38412	2.91441	1.88701
chr1	202318261	202318473	213	202318355	3	7.5719	3.88923	3.43494
chr1	27816045	27816550	506	27816197	5	11.9385	5.82079	6.95506
chr2	153191689	153191920	232	153191838	4	9.61542	4.84843	5.11208
chr20	31989113	31989581	469	31989465	3	6.62454	3.81192	3.00851
chr4	129732774	129733774	1001	129733358	4	9.61542	4.84843	5.11208
chr17	80416865	80417170	306	80416974	2	5.42377	2.91692	1.88701
chr12	110338179	110338495	317	110338366	4	8.63103	4.7649	4.4253
chr1	101361698	101361919	222	101361804	3	7.05771	3.8522	3.41706
chr3	48507308	48507851	544	48507436	6	13.9858	6.76915	8.68214
chr1	46049801	46050269	469	46049980	3	7.5719	3.88923	3.43494
chr19	42417135	42417330	196	42417230	2	5.38412	2.91441	1.88701
chr20	46130931	46131176	246	46131065	4	9.48833	4.83954	5.11208
chr7	8301487	8301795	309	8301547	2	5.0073	2.88652	1.88701
chr8	86132417	86132615	199	86132472	2	5.13812	2.89708	1.88701
chr12	27932840	27933593	754	27933520	3	7.5719	3.88923	3.43494
chr11	67232372	67232611	240	67232446	2	5.42377	2.91692	1.88701
chr14	39736382	39736971	590	39736807	4	9.39772	4.83289	5.11208
chr19	19030546	19030740	195	19030651	3	7.5719	3.88923	3.43494
chr7	104654763	104655443	681	104655015	4	8.63103	4.7649	4.4253
chr12	56615303	56615496	194	56615420	3	7.26084	3.86808	3.43494
chr12	110411987	110412200	214	110412082	2	5.42377	2.91692	1.88701
chrX	119006169	119006433	265	119006214	2	5.22724	2.90372	1.88701
chr8	30890263	30890530	268	30890372	6	14.5314	6.80616	8.96673
chr17	29151377	29151598	222	29151498	3	7.5719	3.88923	3.43494
chr5	167842816	167843026	211	167842915	4	9.31078	4.82626	5.05826
chr1	224544752	224545113	362	224544911	3	7.10081	3.85572	3.43494
chr10	135122016	135122267	252	135122141	3	7.38505	3.87696	3.43494
chr12	132312659	132313139	481	132312982	3	7.5719	3.88923	3.43494
chr18	43684271	43684575	305	43684367	3	7.5719	3.88923	3.43494
chr16	14165008	14165213	206	14165061	2	5.42377	2.91692	1.88701
chr6	5261040	5261333	294	5261126	4	8.63103	4.7649	4.4253
chr15	64680249	64680565	317	64680396	3	7.5719	3.88923	3.43494
chr9	6007773	6008152	380	6007961	3	7.35948	3.87518	3.43494
chr3	12598718	12599113	396	12598921	5	11.2127	5.76516	6.44457
chr15	50647398	50647637	240	50647514	3	7.14503	3.85924	3.43494
chr19	3062139	3062356	218	3062312	3	7.5719	3.88923	3.43494
chr19	33167083	33167471	389	33167350	2	5.42377	2.91692	1.88701
chr20	278432	278989	558	278547	3	7.23704	3.86631	3.43494
chrX	134801909	134802117	209	134802004	2	5.42377	2.91692	1.88701
chr14	55738560	55738827	268	55738684	7	16.9801	7.77846	11.2072
chr17	35968924	35969432	509	35969072	3	7.41101	3.87874	3.43494
chr14	24025291	24025811	521	24025638	3	7.5719	3.88923	3.43494
chr10	60273075	60273289	215	60273195	3	7.5719	3.88923	3.43494
chr19	54445242	54445706	465	54445423	2	5.42377	2.91692	1.88701
chr22	50241746	50242166	421	50241969	3	7.5719	3.88923	3.43494
chr1	52082843	52083334	492	52082915	3	5.92873	3.72436	2.37131
chr6	33547328	33547834	507	33547339	3	5.92873	3.72436	2.37131
chr7	54149322	54149684	363	54149443	3	7.43737	3.88053	3.43494
chr20	57580799	57582064	1266	57580972	5	12.1406	5.83385	6.95506
chr10	31320367	31320694	328	31320433	2	5.36343	2.91307	1.88701
chr5	139494193	139494395	203	139494288	2	5.30328	2.90906	1.88701
chr7	64838792	64839037	246	64838894	3	7.5719	3.88923	3.43494
chr19	1250032	1250224	193	1250133	4	9.81673	4.86154	5.11208
chr14	81999623	81999910	288	81999883	2	5.38412	2.91441	1.88701
chr3	43328086	43328301	216	43328198	4	9.31078	4.82626	5.05826
chr1	33772041	33772270	230	33772120	2	5.42377	2.91692	1.88701
chr12	42719988	42720214	227	42720172	3	7.26084	3.86808	3.43494
chr17	45972972	45973181	210	45973064	3	7.5719	3.88923	3.43494
chr12	18852281	18852473	193	18852376	2	5.08748	2.89311	1.88701
chr4	111118631	111118909	279	111118703	2	5.42377	2.91692	1.88701
chr1	113249327	113249572	246	113249460	3	7.5719	3.88923	3.43494
chr15	65067985	65068473	489	65068057	5	12.1406	5.83385	6.95506
chr2	171668285	171668496	212	171668380	2	5.20891	2.90239	1.88701
chr19	10613092	10613304	213	10613239	2	5.42377	2.91692	1.88701
chr1	210001537	210001892	356	210001684	4	9.55093	4.84398	5.11208
chr1	197881891	197882152	262	197881973	2	5.22724	2.90372	1.88701
chr8	144348807	144349184	378	144349112	3	7.26084	3.86808	3.43494
chr1	68697286	68697757	472	68697623	3	7.19042	3.86278	3.43494
chr18	11995649	11995840	192	11995739	3	7.30945	3.87163	3.43494
chr11	122930852	122931107	256	122931046	3	7.33428	3.87341	3.43494
chr6	144606278	144606902	625	144606596	3	7.54704	3.88767	3.43494
chr15	83776314	83777200	887	83776620	3	7.35948	3.87518	3.43494
chr16	4010917	4011108	192	4011022	3	7.30945	3.87163	3.43494
chr10	125852852	125853051	200	125852949	4	9.58293	4.8462	5.11208
chr3	149531151	149531379	229	149531197	2	5.38412	2.91441	1.88701
chr8	90770083	90770431	349	90770162	2	5.42377	2.91692	1.88701
chr5	159845636	159845832	197	159845695	2	5.42377	2.91692	1.88701
chr11	64509915	64510385	471	64510297	3	7.5719	3.88923	3.43494
chr16	57569823	57570048	226	57569893	3	6.62454	3.81192	3.00851
chr20	48329837	48330290	454	48330184	3	7.5719	3.88923	3.43494
chr17	38279299	38279564	266	38279394	2	5.22724	2.90372	1.88701
chr16	3019427	3019795	369	3019518	3	7.5719	3.88923	3.43494
chr20	17550840	17551286	447	17550900	4	8.63103	4.7649	4.4253
chr6	26262160	26262365	206	26262303	2	5.36343	2.91307	1.88701
chr2	113286271	113286540	270	113286396	3	6.87616	3.83645	3.24562
chr3	38178368	38178581	214	38178505	4	8.63103	4.7649	4.4253
chr11	17098700	17098948	249	17098795	3	7.5719	3.88923	3.43494
chr12	56727511	56727704	194	56727593	4	9.09482	4.80867	4.87211
chr10	116582022	116582432	411	116582172	4	9.58293	4.8462	5.11208
chr5	65221845	65222099	255	65222001	2	5.32302	2.91039	1.88701
chr2	20647082	20647671	590	20647432	6	14.071	6.77535	8.74314
chr17	17109490	17109809	320	17109666	2	5.42377	2.91692	1.88701
chr17	57231466	57231820	355	57231735	3	7.5719	3.88923	3.43494
chr19	2095235	2095817	583	2095411	3	7.5719	3.88923	3.43494
chr19	16222724	16223198	475	16222942	4	8.63103	4.7649	4.4253
chr7	150076633	150076969	337	150076757	4	9.71592	4.85512	5.11208
chr20	39316421	39317028	608	39316579	3	7.5719	3.88923	3.43494
chr8	25042267	25042546	280	25042381	4	9.31078	4.82626	5.05826
chr12	14719187	14719421	235	14719278	3	7.07913	3.85396	3.42315
chr4	6577003	6577376	374	6577085	2	5.42377	2.91692	1.88701
chr16	22207432	22207756	325	22207617	2	5.42377	2.91692	1.88701
chr1	156721743	156722168	426	156721788	2	5.36343	2.91307	1.88701
chr3	44902896	44903365	470	44903070	5	12.1406	5.83385	6.95506
chr1	107598804	107599110	307	107598950	5	11.6732	5.80212	6.85556
chr11	13689501	13689821	321	13689616	5	12.1406	5.83385	6.95506
chr20	17949635	17949881	247	17949768	3	6.62454	3.81192	3.00851
chr20	30795064	30795604	541	30795380	5	11.4991	5.78887	6.70444
chr2	46117726	46117942	217	46117811	2	5.22724	2.90372	1.88701
chr7	99036780	99037182	403	99036882	4	9.81673	4.86154	5.11208
chrX	123096222	123096455	234	123096404	3	7.5719	3.88923	3.43494
chr14	64855003	64855239	237	64855150	4	9.48833	4.83954	5.11208
chr9	101867733	101868109	377	101867995	2	5.32302	2.91039	1.88701
chr5	42723186	42723381	196	42723281	2	5.10414	2.89443	1.88701
chr1	24968781	24969029	249	24968847	2	5.13812	2.89708	1.88701
chr19	4791961	4792155	195	4792013	2	5.42377	2.91692	1.88701
chr16	88716558	88716804	247	88716686	4	6.66806	4.45097	3.05166
chr9	135116975	135117192	218	135117070	4	9.81673	4.86154	5.11208
chr10	73632513	73632706	194	73632624	2	5.42377	2.91692	1.88701
chr1	51984341	51984937	597	51984761	5	11.8214	5.81278	6.95506
chr6	31926393	31926616	224	31926511	3	7.5719	3.88923	3.43494
chr18	9914669	9915005	337	9914736	2	5.22724	2.90372	1.88701
chr1	26645975	26646197	223	26646108	4	9.75049	4.85735	5.11208
chr3	42695878	42696113	236	42695992	2	5.42377	2.91692	1.88701
chr6	97368280	97368532	253	97368375	2	5.19084	2.90106	1.88701
chr12	57081446	57081646	201	57081539	4	8.63103	4.7649	4.4253
chr14	71108818	71109054	237	71108848	3	7.5719	3.88923	3.43494
chr1	41707572	41708011	440	41707657	2	5.15545	2.89841	1.88701
chr8	98881225	98881426	202	98881299	3	7.5719	3.88923	3.43494
chr1	154155194	154155609	416	154155426	4	9.81673	4.86154	5.11208
chr12	113908554	113908902	349	113908636	2	5.30328	2.90906	1.88701
chr9	99801102	99801314	213	99801271	3	7.30945	3.87163	3.43494
chr17	61775547	61776012	466	61775826	3	7.5719	3.88923	3.43494
chr11	108092930	108093241	312	108092975	2	5.26469	2.90639	1.88701
chr2	145272487	145272678	192	145272593	3	7.5719	3.88923	3.43494
chr17	21116778	21117439	662	21116953	4	9.58293	4.8462	5.11208
chr10	89622652	89623207	556	89622813	4	9.71592	4.85512	5.11208
chr3	160118745	160118947	203	160118832	2	5.34307	2.91173	1.88701
chr22	22652562	22652948	387	22652815	3	6.62454	3.81192	3.00851
chr1	19638917	19639187	271	19639178	2	5.42377	2.91692	1.88701
chr6	3231970	3232343	374	3232255	3	7.5719	3.88923	3.43494
chr11	20409440	20409759	320	20409659	2	5.12101	2.89576	1.88701
chr4	119198513	119198743	231	119198564	2	5.0548	2.89047	1.88701
chr17	26732702	26733056	355	26732779	3	7.5719	3.88923	3.43494
chr1	235291636	235292110	475	235291743	4	9.81673	4.86154	5.11208
chr1	151299959	151300169	211	151300049	3	7.5719	3.88923	3.43494
chr13	47127603	47128081	479	47127699	4	9.81673	4.86154	5.11208
chr18	13137050	13137582	533	13137269	2	5.38412	2.91441	1.88701
chr1	151372394	151372640	247	151372584	3	7.54704	3.88767	3.43494
chr1	115632372	115632639	268	115632520	4	8.63103	4.7649	4.4253
chr4	134074235	134074537	303	134074287	2	5.40515	2.91575	1.88701
chr6	135502385	135502775	391	135502518	2	5.42377	2.91692	1.88701
chr3	37033856	37034627	772	37034515	6	14.1588	6.78157	8.80926
chr14	102228327	102228774	448	102228589	3	7.5719	3.88923	3.43494
chr17	41322719	41323025	307	41322884	5	11.4001	5.78094	6.61072
chr5	159865717	159865972	256	159865812	2	5.30328	2.90906	1.88701
chr9	34179065	34179265	201	34179184	4	9.81673	4.86154	5.11208
chr19	2489841	2490138	298	2489954	4	9.81673	4.86154	5.11208
chr12	54813049	54813257	209	54813154	3	7.5719	3.88923	3.43494
chr15	91427773	91428045	273	91427852	3	7.14503	3.85924	3.43494
chr11	65383497	65383906	410	65383711	3	7.49133	3.8841	3.43494
chr12	57039233	57039671	439	57039389	3	7.38505	3.87696	3.43494
chr7	66056960	66057355	396	66057114	4	9.81673	4.86154	5.11208
chr3	52188045	52188349	305	52188219	3	7.5719	3.88923	3.43494
chr17	80328606	80328983	378	80328701	3	7.5719	3.88923	3.43494
chr14	100705745	100705939	195	100705830	3	7.5719	3.88923	3.43494
chr1	146551240	146551634	395	146551360	2	5.34307	2.91173	1.88701
chr15	63797222	63797803	582	63797622	4	9.78563	4.85959	5.11208
chr8	11323711	11323963	253	11323896	4	9.39772	4.83289	5.11208
chr1	28099717	28100348	632	28099858	4	9.48833	4.83954	5.11208
chr19	53141213	53141450	238	53141327	3	7.49133	3.8841	3.43494
chr11	60718788	60719229	442	60718907	2	5.24583	2.90505	1.88701
chr1	212003950	212004369	420	212003970	3	7.26084	3.86808	3.43494
chrX	146994272	146994468	197	146994367	2	5.15545	2.89841	1.88701
chr16	578312	578602	291	578427	3	7.5719	3.88923	3.43494
chr2	21022552	21023022	471	21022831	2	5.22724	2.90372	1.88701
chr8	42752276	42753248	973	42752989	3	7.54704	3.88767	3.43494
chr9	95895973	95896484	512	95896192	3	6.62454	3.81192	3.00851
chr11	18343820	18344013	194	18343942	3	7.5719	3.88923	3.43494
chr1	29603925	29604126	202	29604020	2	5.17302	2.89973	1.88701
chr2	25142226	25142741	516	25142357	3	7.5719	3.88923	3.43494
chr11	34073598	34074313	716	34073967	3	7.5719	3.88923	3.43494
chr2	74668143	74668468	326	74668293	2	5.22724	2.90372	1.88701
chr2	178128694	178129278	585	178129185	5	11.8989	5.81811	6.95506
chr6	16074145	16074433	289	16074302	2	5.40515	2.91575	1.88701
chr3	128564852	128565043	192	128564947	2	5.0548	2.89047	1.88701
chr1	228871187	228871764	578	228871305	3	7.5719	3.88923	3.43494
chr12	122984928	122985169	242	122985061	2	5.38412	2.91441	1.88701
chr8	24771130	24771642	513	24771329	3	7.46414	3.88231	3.43494
chr16	3305506	3305728	223	3305613	3	6.62454	3.81192	3.00851
chr6	86352303	86352831	529	86352533	2	5.42377	2.91692	1.88701
chr1	184723387	184723740	354	184723614	3	7.26084	3.86808	3.43494
chr20	34680118	34680408	291	34680191	2	5.0548	2.89047	1.88701
chr2	192543588	192543907	320	192543718	3	7.5719	3.88923	3.43494
chr17	44897372	44897577	206	44897467	2	5.42377	2.91692	1.88701
chr11	107799735	107799975	241	107799846	2	5.42377	2.91692	1.88701
chr19	9938181	9938863	683	9938315	5	12.1406	5.83385	6.95506
chr5	179920804	179921017	214	179920996	2	5.42377	2.91692	1.88701
chr5	16617002	16617681	680	16617306	4	9.81673	4.86154	5.11208
chr20	35577721	35578343	623	35577833	4	9.81673	4.86154	5.11208
chr6	157744257	157744510	254	157744351	5	12.0611	5.82882	6.95506
chr8	134086861	134087281	421	134087174	4	8.63103	4.7649	4.4253
chr13	37633166	37633584	419	37633277	3	7.26084	3.86808	3.43494
chr11	2905221	2905429	209	2905362	2	5.42377	2.91692	1.88701
chr8	90914866	90915274	409	90915049	3	7.5719	3.88923	3.43494
chr20	26188738	26189161	424	26189078	9	9.24432	6.37995	4.99893
chr13	21476624	21477234	611	21476722	4	9.17328	4.81525	4.94464
chr12	63544557	63544771	215	63544703	2	5.03877	2.88915	1.88701
chr19	15489936	15490340	405	15490252	3	7.5719	3.88923	3.43494
chr11	32914264	32914572	309	32914451	3	7.5719	3.88923	3.43494
chr1	26640353	26640565	213	26640540	2	5.42377	2.91692	1.88701
chr17	28706431	28706701	271	28706588	6	14.5314	6.80616	8.96673
chr11	95523348	95523883	536	95523422	4	8.63103	4.7649	4.4253
chr5	87975963	87976339	377	87976087	3	7.5719	3.88923	3.43494
chr20	23618154	23618346	193	23618253	4	9.81673	4.86154	5.11208
chr3	150481418	150481648	231	150481513	2	5.38412	2.91441	1.88701
chr6	135504249	135504507	259	135504407	2	5.42377	2.91692	1.88701
chr9	108456638	108456857	220	108456684	3	7.07913	3.85396	3.42315
chr13	42846379	42846586	208	42846495	3	7.14503	3.85924	3.43494
chr2	101618775	101618987	213	101618827	2	5.34307	2.91173	1.88701
chr19	41168866	41169136	271	41168956	2	5.40515	2.91575	1.88701
chr1	16302078	16302519	442	16302436	3	7.49133	3.8841	3.43494
chr12	3982035	3982240	206	3982167	3	7.5719	3.88923	3.43494
chr16	1756460	1756666	207	1756574	3	7.5719	3.88923	3.43494
chr7	2658690	2658892	203	2658771	3	7.30945	3.87163	3.43494
chr9	5628256	5628592	337	5628324	2	5.28384	2.90772	1.88701
chr11	67182951	67183387	437	67183040	3	7.5719	3.88923	3.43494
chr19	19051801	19052023	223	19051913	3	7.5719	3.88923	3.43494
chr7	89874649	89874876	228	89874770	3	7.5719	3.88923	3.43494
chr13	108870838	108871033	196	108870962	3	7.07913	3.85396	3.42315
chr14	24630612	24631162	551	24630708	3	6.62454	3.81192	3.00851
chr21	45209430	45209866	437	45209756	4	9.81673	4.86154	5.11208
chr1	24513441	24513704	264	24513556	3	7.5719	3.88923	3.43494
chr9	130547900	130548098	199	130547945	2	5.26469	2.90639	1.88701
chr22	31480729	31481045	317	31480887	2	5.42377	2.91692	1.88701
chr12	96588932	96589202	271	96589057	4	9.61542	4.84843	5.11208
chr1	186121695	186121891	197	186121790	2	5.02294	2.88784	1.88701
chr13	103249412	103249860	449	103249488	3	7.5719	3.88923	3.43494
chr19	34286867	34287146	280	34287016	2	5.26469	2.90639	1.88701
chr14	75988806	75989011	206	75988912	4	9.81673	4.86154	5.11208
chr1	19536416	19536607	192	19536509	3	5.43752	3.64073	1.89677
chr17	46823527	46823776	250	46823681	2	5.42377	2.91692	1.88701
chr5	142382935	142383161	227	142382988	2	5.42377	2.91692	1.88701
chr1	28196284	28196542	259	28196391	3	7.5719	3.88923	3.43494
chr5	179780194	179780553	360	179780277	2	5.42377	2.91692	1.88701
chr2	211341222	211341435	214	211341317	2	5.22724	2.90372	1.88701
chr6	5996555	5996791	237	5996638	3	7.07913	3.85396	3.42315
chr12	109747565	109747790	226	109747719	2	5.42377	2.91692	1.88701
chr11	61584316	61584593	278	61584534	2	5.42377	2.91692	1.88701
chr20	42136070	42136341	272	42136274	2	5.42377	2.91692	1.88701
chr1	244013144	244013349	206	244013314	2	5.42377	2.91692	1.88701
chr5	74350235	74350445	211	74350380	3	7.12278	3.85748	3.43494
chr13	51029354	51029566	213	51029404	2	5.08748	2.89311	1.88701
chr3	142297113	142297383	271	142297332	2	5.42377	2.91692	1.88701
chr17	55970825	55971020	196	55970922	4	9.75049	4.85735	5.11208
chr1	14026549	14027097	549	14026906	3	7.38505	3.87696	3.43494
chr19	42680058	42680779	722	42680667	3	7.54704	3.88767	3.43494
chr10	104473720	104473976	257	104473893	4	8.63103	4.7649	4.4253
chr17	41438778	41439127	350	41439003	2	5.42377	2.91692	1.88701
chr10	75635287	75635487	201	75635391	2	5.42377	2.91692	1.88701
chr3	37217337	37217793	457	37217507	4	9.4577	4.83732	5.11208
chr15	91414226	91414771	546	91414354	3	7.35948	3.87518	3.43494
chr1	45671992	45672377	386	45672162	2	5.42377	2.91692	1.88701
chr9	33816634	33816976	343	33816815	2	5.22724	2.90372	1.88701
chr11	105948386	105948639	254	105948504	3	7.07913	3.85396	3.42315
chr6	35265749	35265993	245	35265866	4	9.20008	4.81745	4.9574
chr14	57735114	57735690	577	57735570	4	9.81673	4.86154	5.11208
chr6	19527430	19527635	206	19527525	2	5.42377	2.91692	1.88701
chr3	129035198	129035426	229	129035295	3	7.5719	3.88923	3.43494
chrX	134156340	134156622	283	134156494	3	7.19042	3.86278	3.43494
chr5	175962630	175963007	378	175962653	2	5.19084	2.90106	1.88701
chr3	9691232	9691614	383	9691346	3	6.62454	3.81192	3.00851
chr1	183339381	183339572	192	183339468	5	12.1406	5.83385	6.95506
chr10	1034022	1034332	311	1034191	4	9.61542	4.84843	5.11208
chr9	91150250	91150624	375	91150347	2	5.24583	2.90505	1.88701
chr19	489218	489430	213	489290	3	7.5719	3.88923	3.43494
chr19	48673715	48673959	245	48673804	3	7.5719	3.88923	3.43494
chr9	109349129	109349327	199	109349224	2	5.42377	2.91692	1.88701
chr1	207925452	207925905	454	207925548	4	8.94603	4.79557	4.72761
chr4	13546552	13546754	203	13546660	3	7.07913	3.85396	3.42315
chr15	89905873	89906265	393	89906212	2	5.42377	2.91692	1.88701
chr21	45231014	45231227	214	45231127	3	7.5719	3.88923	3.43494
chr19	14628133	14629238	1106	14628603	4	9.55093	4.84398	5.11208
chr9	132251462	132251691	230	132251552	3	7.5719	3.88923	3.43494
chr19	14089664	14089966	303	14089731	2	5.42377	2.91692	1.88701
chr5	110074825	110075349	525	110074915	4	9.81673	4.86154	5.11208
chr17	81039782	81039999	218	81039941	2	5.42377	2.91692	1.88701
chr2	179315298	179315991	694	179315734	5	11.2736	5.77041	6.50116
chr12	95043992	95044679	688	95044322	2	5.08748	2.89311	1.88701
chrX	103401154	103401625	472	103401455	3	6.62454	3.81192	3.00851
chr4	83956280	83956514	235	83956351	2	5.42377	2.91692	1.88701
chr1	90099396	90099644	249	90099533	3	6.62454	3.81192	3.00851
chr5	43019700	43019956	257	43019746	2	5.32302	2.91039	1.88701
chr17	80376285	80376785	501	80376654	3	6.99502	3.84694	3.35939
chr1	39457057	39457297	241	39457182	3	7.38505	3.87696	3.43494
chr19	10515130	10515435	306	10515297	2	5.42377	2.91692	1.88701
chr1	148853669	148854112	444	148853840	2	5.42377	2.91692	1.88701
chr16	89556040	89556982	943	89556182	4	9.81673	4.86154	5.11208
chr1	26632771	26633090	320	26632911	3	7.5719	3.88923	3.43494
chr20	44098892	44099125	234	44099053	4	8.63103	4.7649	4.4253
chr3	185540913	185541175	263	185541025	4	9.6484	4.85066	5.11208
chr17	25681175	25681439	265	25681317	2	5.28384	2.90772	1.88701
chr7	150864608	150864887	280	150864753	3	7.5719	3.88923	3.43494
chr21	46238144	46238512	369	46238456	2	5.42377	2.91692	1.88701
chr12	69979240	69979438	199	69979353	3	7.30945	3.87163	3.43494
chr4	15003566	15003881	316	15003745	2	5.42377	2.91692	1.88701
chr6	31707810	31708078	269	31707900	2	5.28384	2.90772	1.88701
chr6	99281348	99281544	197	99281486	3	6.87616	3.83645	3.24562
chr6	4776736	4776932	197	4776826	3	7.21357	3.86454	3.43494
chr12	121976819	121977249	431	121977152	3	7.5719	3.88923	3.43494
chr13	100741323	100741604	282	100741460	5	11.8989	5.81811	6.95506
chr1	180922946	180923207	262	180923073	3	7.5719	3.88923	3.43494
chr19	13259962	13260165	204	13260105	3	7.5719	3.88923	3.43494
chr1	112281976	112282293	318	112282212	2	5.28384	2.90772	1.88701
chr9	136325368	136325581	214	136325459	3	7.28497	3.86986	3.43494
chr7	72936031	72936240	210	72936125	3	7.5719	3.88923	3.43494
chr16	89786996	89788370	1375	89787466	4	9.81673	4.86154	5.11208
chr10	43932318	43932816	499	43932444	4	9.81673	4.86154	5.11208
chr5	176449428	176449922	495	176449765	4	9.81673	4.86154	5.11208
chr8	118533049	118533470	422	118533148	5	12.1406	5.83385	6.95506
chr3	47204917	47205608	692	47205205	4	9.81673	4.86154	5.11208
chr20	42285842	42286185	344	42285893	3	6.62454	3.81192	3.00851
chr19	55597434	55597625	192	55597524	3	7.5719	3.88923	3.43494
chr16	432276	432698	423	432301	3	7.5719	3.88923	3.43494
chr8	6990757	6990989	233	6990852	2	5.42377	2.91692	1.88701
chr12	95611602	95611871	270	95611730	3	7.5719	3.88923	3.43494
chr2	233792308	233792674	367	233792444	3	7.5719	3.88923	3.43494
chr21	46824661	46824886	226	46824755	3	7.5719	3.88923	3.43494
chr17	40169069	40169382	314	40169158	4	8.63103	4.7649	4.4253
chr12	49375133	49375344	212	49375228	2	5.42377	2.91692	1.88701
chr10	93558426	93558650	225	93558524	3	7.5719	3.88923	3.43494
chr17	61851292	61851858	567	61851369	3	7.35948	3.87518	3.43494
chr14	102829715	102829940	226	102829868	3	7.54704	3.88767	3.43494
chr5	133512076	133512515	440	133512259	2	5.15545	2.89841	1.88701
chr12	44199692	44200229	538	44200022	4	9.81673	4.86154	5.11208
chr4	1581083	1581297	215	1581192	4	9.81673	4.86154	5.11208
chr1	29063991	29064289	299	29064078	3	7.10081	3.85572	3.43494
chr4	94355182	94355382	201	94355277	2	5.42377	2.91692	1.88701
chr3	69590907	69591107	201	69590961	2	5.22724	2.90372	1.88701
chr18	29264841	29265490	650	29265013	3	7.5719	3.88923	3.43494
chr2	200470217	200470467	251	200470262	2	5.15545	2.89841	1.88701
chr1	212781588	212781921	334	212781812	2	5.42377	2.91692	1.88701
chr6	33281535	33281831	297	33281759	4	8.63103	4.7649	4.4253
chr3	44040039	44040406	368	44040349	2	5.15545	2.89841	1.88701
chr14	64970947	64971309	363	64971022	3	7.05771	3.8522	3.41706
chr2	231280988	231281183	196	231281088	3	7.07913	3.85396	3.42315
chr14	24664335	24664734	400	24664413	4	7.75949	4.65545	3.60744
chr12	53846122	53846330	209	53846231	3	7.49133	3.8841	3.43494
chrX	153598513	153598725	213	153598707	2	5.42377	2.91692	1.88701
chr13	25254453	25254785	333	25254533	2	5.42377	2.91692	1.88701
chr10	103454104	103454316	213	103454200	3	7.5719	3.88923	3.43494
chr5	154135198	154135416	219	154135297	2	5.42377	2.91692	1.88701
chr20	62887163	62887574	412	62887512	5	11.6374	5.79947	6.82898
chr20	43514340	43515132	793	43514525	3	6.62454	3.81192	3.00851
chr19	58125662	58125933	272	58125796	4	9.81673	4.86154	5.11208
chr2	97426755	97427007	253	97426887	4	9.81673	4.86154	5.11208
chr1	154975293	154975952	660	154975512	6	12.8688	6.67086	7.63344
chr4	925248	925971	724	925696	3	7.5719	3.88923	3.43494
chr17	45400986	45401276	291	45401063	2	5.0548	2.89047	1.88701
chr12	49245553	49245968	416	49245737	3	7.5719	3.88923	3.43494
chr17	38804635	38804837	203	38804706	2	5.02294	2.88784	1.88701
chr11	119204743	119205042	300	119205007	2	5.0548	2.89047	1.88701
chr17	57697321	57697796	476	57697421	3	7.5719	3.88923	3.43494
chr7	104651857	104652329	473	104651942	3	7.5719	3.88923	3.43494
chr7	140396743	140397135	393	140397001	2	5.42377	2.91692	1.88701
chr2	184742360	184742612	253	184742468	6	12.8688	6.67086	7.63344
chr19	55386377	55386853	477	55386548	2	5.42377	2.91692	1.88701
chr6	150071034	150071422	389	150071199	3	7.5719	3.88923	3.43494
chr5	176433317	176433805	489	176433649	4	9.81673	4.86154	5.11208
chr11	64511967	64512209	243	64512051	2	5.42377	2.91692	1.88701
chr15	73075573	73076005	433	73075730	4	9.81673	4.86154	5.11208
chr2	46579091	46579345	255	46579182	3	7.30945	3.87163	3.43494
chr22	50624764	50625074	311	50624900	3	7.5719	3.88923	3.43494
chr16	4783979	4784176	198	4784056	3	7.30945	3.87163	3.43494
chr9	99181196	99181583	388	99181282	2	5.42377	2.91692	1.88701
chr8	71315203	71315531	329	71315336	3	7.30945	3.87163	3.43494
chr6	32822590	32823036	447	32822921	2	5.42377	2.91692	1.88701
chr3	101568423	101568945	523	101568561	2	5.19084	2.90106	1.88701
chr17	79213211	79213565	355	79213390	4	9.71592	4.85512	5.11208
chr19	42724512	42724728	217	42724598	4	9.75049	4.85735	5.11208
chr10	22610978	22611462	485	22611155	2	5.32302	2.91039	1.88701
chr8	145734140	145734642	503	145734528	4	9.81673	4.86154	5.11208
chr7	157129307	157129585	279	157129387	2	5.03877	2.88915	1.88701
chr2	230787270	230787516	247	230787373	3	7.07913	3.85396	3.42315
chr19	46850512	46850731	220	46850644	3	7.5719	3.88923	3.43494
chr4	88344103	88344329	227	88344304	2	5.34307	2.91173	1.88701
chr12	124086382	124087110	729	124086453	5	12.1406	5.83385	6.95506
chr2	86333355	86333561	207	86333443	4	9.81673	4.86154	5.11208
chr1	89457979	89458450	472	89458140	4	9.5194	4.84176	5.11208
chr7	101930518	101930837	320	101930712	3	7.5719	3.88923	3.43494
chr5	1386140	1386359	220	1386191	2	5.42377	2.91692	1.88701
chr16	1384024	1384309	286	1384112	3	6.62454	3.81192	3.00851
chr1	11751981	11752309	329	11752122	2	5.42377	2.91692	1.88701
chr19	1205846	1206153	308	1206066	3	7.5719	3.88923	3.43494
chr15	66545844	66546063	220	66545942	3	7.5719	3.88923	3.43494
chr9	123963683	123964125	443	123963740	3	7.5719	3.88923	3.43494
chr10	1102979	1103214	236	1103089	4	9.81673	4.86154	5.11208
chr1	144932354	144932619	266	144932490	3	5.87749	3.71657	2.3362
chr8	75262643	75262879	237	75262775	5	11.8599	5.81544	6.95506
chr9	128003983	128004562	580	128004118	3	6.62454	3.81192	3.00851
chr17	40118991	40119267	277	40119129	4	9.81673	4.86154	5.11208
chr9	123555416	123556044	629	123555522	5	12.1406	5.83385	6.95506
chr5	133339853	133340237	385	133340114	3	7.5719	3.88923	3.43494
chr4	1581502	1581980	479	1581659	2	5.42377	2.91692	1.88701
chr6	102459473	102459760	288	102459568	2	5.30328	2.90906	1.88701
chr10	72972682	72973244	563	72972695	3	7.30945	3.87163	3.43494
chr5	177631527	177631725	199	177631675	3	7.5719	3.88923	3.43494
chr9	102583702	102583973	272	102583790	2	5.42377	2.91692	1.88701
chr2	85991977	85992437	461	85992086	3	7.5719	3.88923	3.43494
chr4	76861161	76861409	249	76861258	3	7.54704	3.88767	3.43494
chr11	22214136	22214456	321	22214225	4	9.09482	4.80867	4.87211
chr19	55865835	55866174	340	55865887	2	5.42377	2.91692	1.88701
chr10	73530415	73530620	206	73530470	2	5.22724	2.90372	1.88701
chr13	98794866	98795125	260	98794957	2	5.40515	2.91575	1.88701
chr16	23848394	23848660	267	23848462	3	6.62454	3.81192	3.00851
chr17	67410969	67411189	221	67411111	2	5.42377	2.91692	1.88701
chr9	111881752	111882182	431	111882004	3	7.14503	3.85924	3.43494
chr1	2245327	2245625	299	2245536	2	5.42377	2.91692	1.88701
chr2	75874001	75874258	258	75874155	3	7.16757	3.86101	3.43494
chr7	156685566	156685794	229	156685661	2	5.28384	2.90772	1.88701
chr19	1567089	1567311	223	1567180	4	9.81673	4.86154	5.11208
chr10	77160938	77161139	202	77161033	2	5.42377	2.91692	1.88701
chr6	41514298	41515294	997	41514418	5	12.1406	5.83385	6.95506
chr8	134584019	134584278	260	134584176	3	6.62454	3.81192	3.00851
chr7	100076190	100076768	579	100076440	3	7.30945	3.87163	3.43494
chr19	49140422	49140646	225	49140510	3	7.5719	3.88923	3.43494
chr14	74550912	74551106	195	74551001	4	8.63103	4.7649	4.4253
chr22	36556314	36556769	456	36556426	6	14.5314	6.80616	8.96673
chr14	92980197	92980423	227	92980293	3	7.5719	3.88923	3.43494
chr14	24899222	24899461	240	24899333	4	9.81673	4.86154	5.11208
chr19	18285149	18285622	474	18285453	3	7.30945	3.87163	3.43494
chr21	38593796	38594005	210	38593847	2	5.19084	2.90106	1.88701
chr12	1099817	1100056	240	1099862	2	5.42377	2.91692	1.88701
chr14	53417095	53417565	471	53417483	3	7.54704	3.88767	3.43494
chr9	138987232	138987423	192	138987326	4	9.81673	4.86154	5.11208
chr4	17579806	17580065	260	17579884	4	6.66806	4.45097	3.05166
chr20	44718078	44718902	825	44718417	4	9.81673	4.86154	5.11208
chr20	62612542	62612798	257	62612626	2	5.42377	2.91692	1.88701
chr7	100168043	100168424	382	100168168	2	5.42377	2.91692	1.88701
chr16	88769701	88769911	211	88769748	3	7.5719	3.88923	3.43494
chr12	108956411	108956611	201	108956512	3	7.26084	3.86808	3.43494
chr16	69364167	69364437	271	69364255	2	5.42377	2.91692	1.88701
chr16	67693635	67694019	385	67693842	3	7.19042	3.86278	3.43494
chr10	11060229	11060668	440	11060554	2	5.42377	2.91692	1.88701
chr16	2962033	2962355	323	2962117	2	5.38412	2.91441	1.88701
chr6	132833777	132834074	298	132833928	5	12.1406	5.83385	6.95506
chr20	48729436	48729667	232	48729524	3	6.62454	3.81192	3.00851
chr1	114472485	114473036	552	114472891	5	12.1406	5.83385	6.95506
chr2	239335880	239336084	205	239336030	2	5.17302	2.89973	1.88701
chr1	2488230	2488602	373	2488443	4	9.81673	4.86154	5.11208
chr14	104928249	104928441	193	104928348	3	7.5719	3.88923	3.43494
chr6	159589861	159590211	351	159589960	3	7.54704	3.88767	3.43494
chr11	10315283	10316369	1087	10315336	4	9.81673	4.86154	5.11208
chr8	97247317	97247731	415	97247379	2	5.08748	2.89311	1.88701
chr14	31028089	31028792	704	31028231	3	7.5719	3.88923	3.43494
chr2	3383522	3383904	383	3383821	4	9.81673	4.86154	5.11208
chr1	20208975	20209480	506	20209076	3	7.46414	3.88231	3.43494
chr6	137112661	137113346	686	137113015	3	7.51896	3.88588	3.43494
chr17	36955342	36955677	336	36955556	2	5.32302	2.91039	1.88701
chr3	32022357	32022742	386	32022529	4	9.81673	4.86154	5.11208
chr10	93169386	93169673	288	93169455	2	5.08748	2.89311	1.88701
chr14	61447648	61448247	600	61448001	3	7.21357	3.86454	3.43494
chr5	72747164	72747542	379	72747214	2	5.42377	2.91692	1.88701
chr7	44836462	44836696	235	44836623	2	5.42377	2.91692	1.88701
chr16	24550332	24550696	365	24550572	3	7.10081	3.85572	3.43494
chr9	136932030	136932957	928	136932138	4	9.81673	4.86154	5.11208
chr12	105351810	105352019	210	105351951	2	5.42377	2.91692	1.88701
chr10	7450594	7450844	251	7450677	3	7.5719	3.88923	3.43494
chr22	39540369	39540755	387	39540407	4	7.75949	4.65545	3.60744
chr1	39571040	39571342	303	39571154	3	7.51896	3.88588	3.43494
chrX	3631235	3631489	255	3631312	2	5.42377	2.91692	1.88701
chr1	6685446	6685638	193	6685561	3	6.62454	3.81192	3.00851
chr17	79791302	79791506	205	79791409	4	9.81673	4.86154	5.11208
chr1	157107370	157108058	689	157107616	3	6.62454	3.81192	3.00851
chr13	25592936	25593146	211	25593078	3	7.30945	3.87163	3.43494
chr7	98741610	98742109	500	98741905	3	7.5719	3.88923	3.43494
chr14	105261438	105261680	243	105261533	2	5.42377	2.91692	1.88701
chr3	49044824	49045226	403	49045184	3	7.49133	3.8841	3.43494
chr8	95961166	95961567	402	95961308	2	5.24583	2.90505	1.88701
chr2	170624967	170625178	212	170625122	2	5.42377	2.91692	1.88701
chr1	184943204	184943434	231	184943291	3	7.07913	3.85396	3.42315
chr2	238600057	238600479	423	238600163	3	7.23704	3.86631	3.43494
chr9	131709584	131710175	592	131709677	2	5.42377	2.91692	1.88701
chr22	41809652	41809945	294	41809741	2	5.22724	2.90372	1.88701
chr7	2443326	2443586	261	2443463	3	7.5719	3.88923	3.43494
chr11	31840026	31840676	651	31840541	2	5.08748	2.89311	1.88701
chr1	235809973	235810188	216	235810068	2	5.42377	2.91692	1.88701
chr16	12010079	12010277	199	12010172	3	7.5719	3.88923	3.43494
chr17	56024170	56024486	317	56024223	2	5.42377	2.91692	1.88701
chr18	56338719	56338997	279	56338776	2	5.42377	2.91692	1.88701
chr2	26622554	26622799	246	26622708	5	12.1406	5.83385	6.95506
chr2	55844275	55844695	421	55844468	2	5.20891	2.90239	1.88701
chr15	34876001	34876395	395	34876227	2	5.30328	2.90906	1.88701
chr10	5454683	5455053	371	5454934	2	5.17302	2.89973	1.88701
chr18	46475049	46475285	237	46475112	4	8.51371	4.75239	4.35332
chr2	120302589	120302788	200	120302747	2	5.19084	2.90106	1.88701
chr16	50100162	50100602	441	50100534	2	5.28384	2.90772	1.88701
chr4	159052803	159053203	401	159053000	2	5.02294	2.88784	1.88701
chr2	191399009	191399642	634	191399497	4	9.22723	4.81965	4.98186
chr5	68530793	68531098	306	68530924	4	9.81673	4.86154	5.11208
chr6	139308924	139309339	416	139309254	3	7.26084	3.86808	3.43494
chr16	29827744	29828140	397	29827897	3	5.43752	3.64073	1.89677
chr19	41768614	41768891	278	41768702	3	7.38505	3.87696	3.43494
chr19	33072050	33072257	208	33072153	3	7.5719	3.88923	3.43494
chr3	197806742	197807173	432	197806977	2	5.42377	2.91692	1.88701
chr19	55897389	55897585	197	55897522	5	10.7165	5.71788	5.96293
chr1	145610599	145610850	252	145610708	4	9.81673	4.86154	5.11208
chr7	6311682	6311887	206	6311857	3	7.5719	3.88923	3.43494
chr12	57615472	57615668	197	57615585	3	7.5719	3.88923	3.43494
chr8	124252718	124252945	228	124252790	2	5.22724	2.90372	1.88701
chr5	14143894	14144190	297	14144062	3	7.5719	3.88923	3.43494
chr9	136202667	136202958	292	136202849	3	7.19042	3.86278	3.43494
chr6	110012418	110012688	271	110012525	5	10.1438	5.65197	5.43687
chr7	24796699	24796910	212	24796805	3	7.38505	3.87696	3.43494
chr5	175085289	175085531	243	175085390	3	7.46414	3.88231	3.43494
chr12	112036712	112036990	279	112036794	2	5.28384	2.90772	1.88701
chr9	131873889	131874275	387	131874163	3	7.5719	3.88923	3.43494
chr12	30350078	30350332	255	30350230	3	6.24393	3.76798	2.68424
chr2	75061787	75062417	631	75062087	5	12.1406	5.83385	6.95506
chr10	3214709	3214923	215	3214806	3	7.5719	3.88923	3.43494
chr5	130599972	130600195	224	130600084	4	9.81673	4.86154	5.11208
chr9	96214488	96215093	606	96214658	4	9.81673	4.86154	5.11208
chr16	82203720	82203919	200	82203769	2	5.42377	2.91692	1.88701
chr11	67294035	67294259	225	67294130	2	5.42377	2.91692	1.88701
chr16	14014075	14014622	548	14014504	3	7.5719	3.88923	3.43494
chr12	90102106	90102371	266	90102227	6	14.3901	6.79717	8.96673
chr17	38277637	38277970	334	38277765	2	5.24583	2.90505	1.88701
chr18	29672687	29673015	329	29672909	2	5.34307	2.91173	1.88701
chr11	46639106	46639458	353	46639244	3	7.5719	3.88923	3.43494
chr17	4853457	4853685	229	4853541	2	5.42377	2.91692	1.88701
chr6	24775878	24776142	265	24775976	2	5.19084	2.90106	1.88701
chr8	74790771	74791044	274	74790816	2	5.34307	2.91173	1.88701
chr15	41785627	41785908	282	41785720	2	5.42377	2.91692	1.88701
chr4	141073403	141073833	431	141073473	2	5.42377	2.91692	1.88701
chr12	56693870	56694089	220	56693982	4	9.81673	4.86154	5.11208
chrX	73072128	73072514	387	73072414	3	7.33428	3.87341	3.43494
chr22	17849410	17849603	194	17849494	2	5.42377	2.91692	1.88701
chr17	46125690	46126039	350	46125837	2	5.42377	2.91692	1.88701
chr9	4986155	4986349	195	4986244	3	5.92873	3.72436	2.37131
chr20	35234294	35234522	229	35234361	4	7.75949	4.65545	3.60744
chr19	1237332	1237686	355	1237414	3	7.5719	3.88923	3.43494
chr20	47894320	47894536	217	47894489	2	5.0548	2.89047	1.88701
chr15	91445896	91446242	347	91445991	4	9.81673	4.86154	5.11208
chr17	28087983	28088345	363	28088036	2	5.36343	2.91307	1.88701
chr15	85523664	85524000	337	85523783	4	9.81673	4.86154	5.11208
chr1	19228714	19229081	368	19228981	3	6.62454	3.81192	3.00851
chr11	119019568	119019836	269	119019648	2	5.32302	2.91039	1.88701
chr15	41787607	41787907	301	41787690	3	7.5719	3.88923	3.43494
chr19	3367014	3367428	415	3367169	3	6.62454	3.81192	3.00851
chr2	11521014	11521314	301	11521113	3	7.07913	3.85396	3.42315
chr5	141262151	141262362	212	141262236	3	6.53084	3.80191	2.96368
chr16	30006694	30006919	226	30006857	3	7.51896	3.88588	3.43494
chr12	50506384	50506649	266	50506478	3	7.49133	3.8841	3.43494
chr16	57219297	57219532	236	57219450	3	7.23704	3.86631	3.43494
chr19	52772882	52773267	386	52773172	5	10.7165	5.71788	5.96293
chr19	14529721	14530090	370	14529943	2	5.42377	2.91692	1.88701
chr8	119964571	119964806	236	119964770	2	5.42377	2.91692	1.88701
chr3	9439800	9440190	391	9440045	3	7.5719	3.88923	3.43494
chr19	39926250	39926532	283	39926451	3	7.21357	3.86454	3.43494
chr15	72410016	72410226	211	72410161	5	11.0949	5.75468	6.3279
chr14	88459140	88459426	287	88459288	2	5.28384	2.90772	1.88701
chr22	42982898	42983097	200	42982993	2	5.42377	2.91692	1.88701
chr19	18220818	18221305	488	18220876	4	9.55093	4.84398	5.11208
chr22	46467741	46468027	287	46467953	3	7.30945	3.87163	3.43494
chr2	185463915	185464133	219	185463993	3	7.30945	3.87163	3.43494
chr2	242088382	242088672	291	242088573	2	5.42377	2.91692	1.88701
chr1	72749102	72749333	232	72749192	4	9.48833	4.83954	5.11208
chr12	44244417	44244699	283	44244524	3	7.28497	3.86986	3.43494
chr12	58015029	58015220	192	58015124	2	5.40515	2.91575	1.88701
chr16	30177369	30177648	280	30177458	2	5.42377	2.91692	1.88701
chr12	11802845	11803049	205	11802942	3	7.5719	3.88923	3.43494
chr15	48623385	48623790	406	48623651	4	9.28257	4.82406	5.03321
chr15	64338842	64339068	227	64338939	2	5.42377	2.91692	1.88701
chr19	41884147	41884365	219	41884242	2	5.32302	2.91039	1.88701
chr17	406634	406827	194	406729	2	5.42377	2.91692	1.88701
chr3	126242905	126243109	205	126243031	2	5.42377	2.91692	1.88701
chr22	45098419	45098614	196	45098507	3	7.5719	3.88923	3.43494
chr20	62710585	62710800	216	62710699	3	7.5719	3.88923	3.43494
chr22	30279707	30279962	256	30279835	5	12.1406	5.83385	6.95506
chr1	202896772	202896990	219	202896918	3	7.07913	3.85396	3.42315
chr18	21166151	21166824	674	21166249	5	12.1406	5.83385	6.95506
chr2	111876396	111876810	415	111876609	2	5.42377	2.91692	1.88701
chr1	156697845	156698176	332	156698086	2	5.08748	2.89311	1.88701
chr15	45694647	45695184	538	45694913	3	7.5719	3.88923	3.43494
chr19	56632024	56632466	443	56632194	2	5.42377	2.91692	1.88701
chr12	56109907	56110317	411	56109993	2	5.20891	2.90239	1.88701
chr9	88420459	88420659	201	88420554	2	5.42377	2.91692	1.88701
chr11	61733928	61734235	308	61734083	4	9.4577	4.83732	5.11208
chr15	90039593	90039947	355	90039657	3	7.5719	3.88923	3.43494
chr19	30019081	30019467	387	30019150	2	5.42377	2.91692	1.88701
chr11	61349557	61349750	194	61349647	3	7.51896	3.88588	3.43494
chr3	185543997	185544194	198	185544075	2	5.22724	2.90372	1.88701
chr7	128828618	128829106	489	128828670	2	5.15545	2.89841	1.88701
chr2	28613460	28613836	377	28613539	3	7.07913	3.85396	3.42315
chr19	48111419	48111806	388	48111714	5	12.1406	5.83385	6.95506
chr15	51200320	51200636	317	51200428	3	6.62454	3.81192	3.00851
chr14	61998694	61998901	208	61998789	2	5.17302	2.89973	1.88701
chr12	21654216	21654537	322	21654394	3	7.23704	3.86631	3.43494
chr3	32862271	32862525	255	32862396	3	7.5719	3.88923	3.43494
chr8	48651138	48651364	227	48651243	4	9.81673	4.86154	5.11208
chr20	10414676	10414886	211	10414779	4	7.75949	4.65545	3.60744
chr2	30454069	30454391	323	30454367	2	5.42377	2.91692	1.88701
chr16	22826173	22826366	194	22826263	3	7.38505	3.87696	3.43494
chr4	17616198	17616788	591	17616224	3	7.5719	3.88923	3.43494
chrX	3631766	3632316	551	3631796	3	7.5719	3.88923	3.43494
chr7	55433712	55434064	353	55433783	2	5.15545	2.89841	1.88701
chr19	7926667	7926909	243	7926790	2	5.34307	2.91173	1.88701
chr11	117858550	117859132	583	117858769	4	9.6484	4.85066	5.11208
chr13	50655832	50656086	255	50655950	3	7.12278	3.85748	3.43494
chr16	78606309	78606523	215	78606426	3	6.62454	3.81192	3.00851
chr16	56666114	56666412	299	56666209	3	7.19042	3.86278	3.43494
chr4	73934508	73934707	200	73934603	2	5.42377	2.91692	1.88701
chr11	58979853	58980056	204	58979900	2	5.0073	2.88652	1.88701
chr2	39102867	39103144	278	39102945	2	5.42377	2.91692	1.88701
chr1	26856362	26856819	458	26856559	2	5.28384	2.90772	1.88701
chr4	657135	657352	218	657261	3	7.5719	3.88923	3.43494
chr17	62658054	62658318	265	62658227	2	5.42377	2.91692	1.88701
chr2	232826494	232826821	328	232826572	3	7.07913	3.85396	3.42315
chr21	45139212	45139743	532	45139331	2	5.42377	2.91692	1.88701
chr1	8938318	8938737	420	8938616	2	5.42377	2.91692	1.88701
chr11	35684389	35684581	193	35684482	3	7.49133	3.8841	3.43494
chr8	138577765	138578000	236	138577860	2	5.42377	2.91692	1.88701
chr4	1713033	1713511	479	1713439	4	9.81673	4.86154	5.11208
chr10	99894720	99894996	277	99894867	4	9.78563	4.85959	5.11208
chr17	62501700	62501914	215	62501888	3	7.28497	3.86986	3.43494
chr1	28655771	28656016	246	28655896	4	9.81673	4.86154	5.11208
chr17	65240778	65241216	439	65241076	2	5.22724	2.90372	1.88701
chr9	139702948	139703290	343	139703179	4	9.81673	4.86154	5.11208
chr1	226309594	226309928	335	226309736	2	5.42377	2.91692	1.88701
chr20	47538353	47538638	286	47538406	2	5.22724	2.90372	1.88701
chr3	130612230	130612706	477	130612371	4	9.81673	4.86154	5.11208
chr10	97802872	97803156	285	97802974	3	6.62454	3.81192	3.00851
chr6	30182125	30182319	195	30182172	2	5.0073	2.88652	1.88701
chr1	117421525	117421751	227	117421572	2	5.36343	2.91307	1.88701
chr9	139539709	139539932	224	139539793	2	5.22724	2.90372	1.88701
chr3	179064622	179064970	349	179064717	2	5.42377	2.91692	1.88701
chr17	48624619	48624829	211	48624714	3	7.5719	3.88923	3.43494
chr17	44894469	44894663	195	44894540	2	5.42377	2.91692	1.88701
chr19	531862	532055	194	531957	2	5.42377	2.91692	1.88701
chr7	142552315	142552739	425	142552519	3	7.54704	3.88767	3.43494
chr2	61765204	61765709	506	61765301	4	9.61542	4.84843	5.11208
chr17	71161689	71162122	434	71162077	3	7.5719	3.88923	3.43494
chr9	14322739	14322967	229	14322831	4	7.75949	4.65545	3.60744
chr2	17935464	17935924	461	17935779	2	5.40515	2.91575	1.88701
chr2	218160353	218160553	201	218160454	9	19.6472	9.5298	13.734
chr8	103250398	103250710	313	103250619	3	6.62454	3.81192	3.00851
chr1	145075671	145075970	300	145075813	4	6.86866	4.49536	3.24525
chr10	14920266	14920509	244	14920357	4	9.81673	4.86154	5.11208
chr9	133454509	133454734	226	133454577	2	5.30328	2.90906	1.88701
chr6	31325211	31325552	342	31325373	4	7.75949	4.65545	3.60744
chr18	43651109	43651391	283	43651280	4	9.6484	4.85066	5.11208
chr9	130497304	130497617	314	130497436	3	7.5719	3.88923	3.43494
chr12	69004686	69004961	276	69004787	5	12.1406	5.83385	6.95506
chr22	46465903	46466168	266	46466006	2	5.42377	2.91692	1.88701
chr19	13213167	13213527	361	13213359	3	7.5719	3.88923	3.43494
chr22	38142637	38142968	332	38142762	3	7.5719	3.88923	3.43494
chr1	37940360	37940907	548	37940426	3	7.5719	3.88923	3.43494
chr16	4985194	4985392	199	4985296	2	5.0548	2.89047	1.88701
chr11	2883519	2883821	303	2883635	2	5.42377	2.91692	1.88701
chr1	19811617	19811924	308	19811664	2	5.20891	2.90239	1.88701
chr16	88521467	88521664	198	88521562	2	5.42377	2.91692	1.88701
chr14	96267466	96267705	240	96267561	2	5.28384	2.90772	1.88701
chr6	126307400	126307830	431	126307732	3	7.5719	3.88923	3.43494
chr2	56411206	56411718	513	56411643	4	9.48833	4.83954	5.11208
chr22	35696556	35696911	356	35696692	3	7.5719	3.88923	3.43494
chr18	33077708	33077924	217	33077828	4	9.55093	4.84398	5.11208
chr10	99474040	99474270	231	99474222	3	7.23704	3.86631	3.43494
chr19	1355205	1355489	285	1355328	2	5.24583	2.90505	1.88701
chr18	48494576	48494790	215	48494742	2	5.42377	2.91692	1.88701
chr16	82116764	82117020	257	82116859	2	5.40515	2.91575	1.88701
chr5	153825605	153825966	362	153825857	3	7.30945	3.87163	3.43494
chr7	156400354	156400668	315	156400538	3	7.5719	3.88923	3.43494
chr2	191746158	191746563	406	191746423	5	10.7165	5.71788	5.96293
chr17	21156170	21156657	488	21156296	3	7.07913	3.85396	3.42315
chr19	39083065	39083372	308	39083110	2	5.42377	2.91692	1.88701
chr7	99755693	99755943	251	99755850	4	9.61542	4.84843	5.11208
chr17	40610988	40611463	476	40611267	3	6.62454	3.81192	3.00851
chr7	152161831	152162023	193	152162002	2	5.42377	2.91692	1.88701
chr15	92396412	92396738	327	92396639	3	7.49133	3.8841	3.43494
chr14	32030635	32030835	201	32030726	3	6.62454	3.81192	3.00851
chr8	38088982	38089505	524	38089108	3	7.5719	3.88923	3.43494
chr10	135236617	135236870	254	135236803	2	5.42377	2.91692	1.88701
chr22	38349697	38350127	431	38349806	3	7.5719	3.88923	3.43494
chr19	9546002	9546248	247	9546116	4	8.63103	4.7649	4.4253
chr1	19968698	19968904	207	19968793	2	5.42377	2.91692	1.88701
chr6	3157876	3158242	367	3157955	2	5.26469	2.90639	1.88701
chr1	26560759	26561079	321	26560952	3	7.33428	3.87341	3.43494
chr19	48816496	48816707	212	48816591	4	9.20008	4.81745	4.9574
chr22	21271764	21272525	762	21272010	6	14.5314	6.80616	8.96673
chr19	47290625	47291721	1097	47290914	4	9.81673	4.86154	5.11208
chr18	42260240	42260563	324	42260451	2	5.19084	2.90106	1.88701
chr1	8086061	8086308	248	8086191	2	5.42377	2.91692	1.88701
chr17	73452772	73453259	488	73453106	3	7.5719	3.88923	3.43494
chr5	125759023	125759443	421	125759259	2	5.40515	2.91575	1.88701
chr11	93275868	93276323	456	93276028	4	9.81673	4.86154	5.11208
chr7	115850854	115851061	208	115850961	3	7.30945	3.87163	3.43494
chr1	44496808	44497125	318	44497024	2	5.42377	2.91692	1.88701
chr11	615457	615664	208	615547	3	7.30945	3.87163	3.43494
chr1	31537947	31538529	583	31538112	3	7.5719	3.88923	3.43494
chr6	30458418	30458850	433	30458520	2	5.42377	2.91692	1.88701
chr22	29195333	29195661	329	29195381	2	5.42377	2.91692	1.88701
chr16	54970861	54971072	212	54970910	2	5.42377	2.91692	1.88701
chr20	57467190	57467413	224	57467265	3	7.5719	3.88923	3.43494
chr12	50898847	50899054	208	50899029	2	5.26469	2.90639	1.88701
chr12	112819578	112820187	610	112819991	5	12.1406	5.83385	6.95506
chr15	36871587	36871830	244	36871772	2	5.38412	2.91441	1.88701
chr5	142149969	142150880	912	142150343	4	9.4275	4.8351	5.11208
chr3	148537884	148538088	205	148537979	2	5.10414	2.89443	1.88701
chr17	17584996	17585303	308	17585143	2	5.42377	2.91692	1.88701
chr17	20945915	20946296	382	20946121	4	8.63103	4.7649	4.4253
chr18	34078985	34079254	270	34079080	2	5.0548	2.89047	1.88701
chr16	19729392	19729905	514	19729540	6	14.4385	6.80029	8.96673
chr17	74349535	74349988	454	74349809	3	7.5719	3.88923	3.43494
chr12	133657115	133657711	597	133657651	3	7.28497	3.86986	3.43494
chr4	154074900	154075094	195	154075038	2	5.42377	2.91692	1.88701
chr11	125757844	125758077	234	125757957	3	7.5719	3.88923	3.43494
chr13	33001191	33001398	208	33001301	3	7.5719	3.88923	3.43494
chr18	13726908	13727357	450	13727012	5	12.1406	5.83385	6.95506
chr5	443475	443814	340	443599	4	8.63103	4.7649	4.4253
chr19	7661876	7662072	197	7661975	3	7.5719	3.88923	3.43494
chr17	4842758	4843176	419	4842868	4	9.81673	4.86154	5.11208
chr5	132112949	132113443	495	132113228	2	5.42377	2.91692	1.88701
chr9	90589419	90589717	299	90589507	3	7.5719	3.88923	3.43494
chr1	46151671	46152667	997	46152395	3	7.19042	3.86278	3.43494
chr11	1875303	1875667	365	1875349	3	5.68682	3.68575	2.14584
chr12	56223861	56224055	195	56223960	4	9.81673	4.86154	5.11208
chr6	89790570	89791003	434	89790905	6	14.5314	6.80616	8.96673
chr13	20356455	20356811	357	20356706	2	5.42377	2.91692	1.88701
chr20	26190011	26190240	230	26190152	12	9.76776	6.23357	5.11208
chr2	105470408	105470599	192	105470503	2	5.42377	2.91692	1.88701
chr16	74640547	74640965	419	74640672	4	8.94603	4.79557	4.72761
chr4	154170417	154170617	201	154170533	3	7.5719	3.88923	3.43494
chr2	28615038	28615435	398	28615182	5	11.8989	5.81811	6.95506
chr11	72449678	72450016	339	72449875	4	9.55093	4.84398	5.11208
chrX	48900272	48900622	351	48900497	3	7.5719	3.88923	3.43494
chr1	228653655	228654028	374	228653784	2	5.42377	2.91692	1.88701
chr2	19555845	19556103	259	19555968	3	7.51896	3.88588	3.43494
chr1	220445015	220445217	203	220445201	2	5.0548	2.89047	1.88701
chr17	36886773	36887201	429	36886828	2	5.42377	2.91692	1.88701
chr3	45186984	45187381	398	45187277	3	7.5719	3.88923	3.43494
chr19	11449330	11449924	595	11449478	3	7.5719	3.88923	3.43494
chr22	37680801	37681126	326	37681006	3	7.21357	3.86454	3.43494
chr2	74405622	74405922	301	74405725	3	6.62454	3.81192	3.00851
chr7	101460564	101460967	404	101460811	4	9.81673	4.86154	5.11208
chr4	85887414	85887724	311	85887487	2	5.0548	2.89047	1.88701
chr14	103394454	103394656	203	103394540	3	7.5719	3.88923	3.43494
chr18	57026090	57026293	204	57026175	3	7.5719	3.88923	3.43494
chr3	23847533	23847845	313	23847660	3	7.5719	3.88923	3.43494
chr9	138850275	138850487	213	138850300	3	7.5719	3.88923	3.43494
chr19	19431736	19432033	298	19431838	3	7.5719	3.88923	3.43494
chr10	106097662	106098232	571	106097740	3	7.5719	3.88923	3.43494
chr1	185125371	185125817	447	185125553	4	9.81673	4.86154	5.11208
chr16	4743778	4744230	453	4743929	3	7.5719	3.88923	3.43494
chr2	200324114	200324676	563	200324262	4	9.81673	4.86154	5.11208
chr17	58754799	58755135	337	58754948	3	7.51896	3.88588	3.43494
chr8	128750547	128751060	514	128750594	3	7.5719	3.88923	3.43494
chr19	18284686	18284882	197	18284771	3	7.5719	3.88923	3.43494
chr1	71512137	71512345	209	71512232	2	5.40515	2.91575	1.88701
chr5	16936166	16936400	235	16936280	3	7.35948	3.87518	3.43494
chr9	32526460	32526690	231	32526551	3	7.5719	3.88923	3.43494
chr2	85645907	85646153	247	85646017	5	12.1406	5.83385	6.95506
chr2	242089160	242089698	539	242089263	3	7.5719	3.88923	3.43494
chr1	207495137	207496079	943	207495209	4	9.81673	4.86154	5.11208
chr10	76872071	76872277	207	76872132	2	5.42377	2.91692	1.88701
chr1	208041841	208042483	643	208042312	4	9.58293	4.8462	5.11208
chr6	166796732	166797109	378	166796908	4	9.68189	4.85289	5.11208
chr6	5261785	5262146	362	5261943	3	7.5719	3.88923	3.43494
chr15	56285343	56285844	502	56285731	3	7.23704	3.86631	3.43494
chr1	201504809	201505007	199	201504969	3	7.5719	3.88923	3.43494
chr20	3827533	3827805	273	3827615	2	5.42377	2.91692	1.88701
chr1	151020429	151020671	243	151020545	5	11.9787	5.82346	6.95506
chr13	28365536	28365739	204	28365624	2	5.42377	2.91692	1.88701
chr3	135913127	135913359	233	135913189	3	6.69477	3.8191	3.074
chr1	108506832	108507568	737	108506946	4	9.81673	4.86154	5.11208
chr3	48956170	48956795	626	48956353	3	7.5719	3.88923	3.43494
chr12	57870521	57871335	815	57870845	5	11.7463	5.80745	6.90259
chr10	72014793	72015065	273	72014900	3	7.5719	3.88923	3.43494
chr1	221053329	221053670	342	221053485	2	5.42377	2.91692	1.88701
chr22	38793836	38794239	404	38793992	3	7.5719	3.88923	3.43494
chr13	53504938	53505182	245	53504983	2	5.28384	2.90772	1.88701
chr15	72766730	72766950	221	72766817	4	8.63103	4.7649	4.4253
chr12	57913801	57914103	303	57914002	4	9.81673	4.86154	5.11208
chr2	201374174	201374365	192	201374268	5	10.7165	5.71788	5.96293
chr6	2989176	2989373	198	2989234	4	9.20008	4.81745	4.9574
chr9	139222672	139222867	196	139222767	2	5.42377	2.91692	1.88701
chr12	58166053	58166392	340	58166142	2	5.42377	2.91692	1.88701
chr16	28834553	28835233	681	28835088	6	14.5314	6.80616	8.96673
chr6	37321898	37322264	367	37322045	4	9.68189	4.85289	5.11208
chr20	44420712	44420916	205	44420907	4	6.28105	4.35532	2.72125
chr14	105781537	105781964	428	105781648	3	7.5719	3.88923	3.43494
chr5	72251992	72252204	213	72252097	4	9.81673	4.86154	5.11208
chr22	50977893	50978127	235	50977988	3	7.5719	3.88923	3.43494
chr11	43892759	43892955	197	43892854	2	5.03877	2.88915	1.88701
chr21	46138830	46139023	194	46138925	2	5.42377	2.91692	1.88701
chr17	8024905	8025680	776	8025008	4	9.81673	4.86154	5.11208
chr20	30063583	30063886	304	30063678	2	5.22724	2.90372	1.88701
chr15	68347078	68347435	358	68347212	3	6.85713	3.83471	3.23375
chr3	194353819	194354471	653	194354335	3	6.62454	3.81192	3.00851
chr5	133861411	133861897	487	133861538	5	12.1406	5.83385	6.95506
chr9	100819147	100819414	268	100819253	3	7.5719	3.88923	3.43494
chr11	95522553	95522884	332	95522621	2	5.22724	2.90372	1.88701
chr14	20881393	20881593	201	20881483	2	5.26469	2.90639	1.88701
chr19	47776917	47777181	265	47777055	3	7.07913	3.85396	3.42315
chr14	70233919	70234325	407	70234056	5	12.1406	5.83385	6.95506
chr4	135850980	135851175	196	135851087	3	7.26084	3.86808	3.43494
chr1	113537487	113537788	302	113537690	5	12.1033	5.83151	6.95506
chr17	47023936	47024263	328	47023988	2	5.42377	2.91692	1.88701
chr1	160312208	160312693	486	160312288	2	5.15545	2.89841	1.88701
chr10	98591759	98592256	498	98592133	4	9.6484	4.85066	5.11208
chr11	74108922	74109220	299	74109063	3	7.5719	3.88923	3.43494
chr2	135809899	135810244	346	135810134	3	7.30945	3.87163	3.43494
chr1	148556417	148556684	268	148556561	4	9.81673	4.86154	5.11208
chr14	69259095	69259401	307	69259371	5	10.3506	5.6773	5.64111
chr20	30607027	30607245	219	30607116	2	5.42377	2.91692	1.88701
chr7	27238767	27239093	327	27238804	3	7.46414	3.88231	3.43494
chr3	196014199	196014481	283	196014289	2	5.28384	2.90772	1.88701
chr19	38915888	38916284	397	38915977	2	5.42377	2.91692	1.88701
chr12	91470206	91470437	232	91470301	2	5.40515	2.91575	1.88701
chr12	112847002	112847359	358	112847102	3	7.30945	3.87163	3.43494
chr14	62229100	62229338	239	62229175	3	7.35948	3.87518	3.43494
chr13	20712021	20712265	245	20712107	2	5.42377	2.91692	1.88701
chr12	752171	752531	361	752462	2	5.42377	2.91692	1.88701
chr12	69742216	69742535	320	69742299	3	7.5719	3.88923	3.43494
chr6	116600752	116600975	224	116600860	5	10.8221	5.72865	6.06299
chr8	103666691	103666991	301	103666864	4	9.75049	4.85735	5.11208
chr9	123691450	123691725	276	123691548	3	7.30945	3.87163	3.43494
chr4	154605431	154605978	548	154605812	7	16.4047	7.73971	10.7687
chr1	25663394	25663615	222	25663440	2	5.42377	2.91692	1.88701
chr16	67514387	67515000	614	67514577	3	7.10081	3.85572	3.43494
chr7	149194190	149194542	353	149194388	4	9.81673	4.86154	5.11208
chr12	124246788	124246979	192	124246847	3	6.87616	3.83645	3.24562
chr22	34236665	34236970	306	34236803	3	6.62454	3.81192	3.00851
chr6	170604840	170605325	486	170604982	3	7.5719	3.88923	3.43494
chr7	44622098	44622385	288	44622309	3	7.07913	3.85396	3.42315
chr11	829755	829961	207	829861	3	7.5719	3.88923	3.43494
chr17	73257204	73257495	292	73257315	3	7.5719	3.88923	3.43494
chr1	16543540	16543860	321	16543573	3	6.87616	3.83645	3.24562
chr7	105318989	105319266	278	105319036	2	5.07103	2.89179	1.88701
chr17	41466028	41466274	247	41466135	9	14.2552	8.5274	8.89596
chr12	113345822	113346051	230	113345969	3	7.5719	3.88923	3.43494
chrX	117957201	117957394	194	117957296	2	5.42377	2.91692	1.88701
chr1	27216390	27216581	192	27216475	4	8.94603	4.79557	4.72761
chr11	63953907	63954313	407	63954006	3	7.5719	3.88923	3.43494
chr12	97301110	97301377	268	97301190	2	5.24583	2.90505	1.88701
chr11	70328929	70329143	215	70329129	2	5.42377	2.91692	1.88701
chr8	41909287	41909830	544	41909370	4	9.81673	4.86154	5.11208
chr21	40685582	40685779	198	40685675	3	6.62454	3.81192	3.00851
chr1	156720913	156721301	389	156721143	2	5.42377	2.91692	1.88701
chr17	75084911	75085301	391	75085198	3	7.5719	3.88923	3.43494
chr22	17848443	17848648	206	17848538	2	5.42377	2.91692	1.88701
chr17	4851434	4851795	362	4851593	4	9.81673	4.86154	5.11208
chr10	976731	977231	501	977090	3	7.5719	3.88923	3.43494
chr1	209848635	209848930	296	209848730	4	9.68189	4.85289	5.11208
chr18	12702885	12703289	405	12703129	6	14.5314	6.80616	8.96673
chr15	41245310	41245721	412	41245403	2	5.42377	2.91692	1.88701
chr19	49470125	49470337	213	49470220	2	5.42377	2.91692	1.88701
chr10	30723170	30723431	262	30723261	2	5.34307	2.91173	1.88701
chr2	207630491	207630826	336	207630698	4	8.94603	4.79557	4.72761
chr1	1551478	1551812	335	1551615	4	9.68189	4.85289	5.11208
chr14	62306854	62307118	265	62306949	2	5.22724	2.90372	1.88701
chr1	212782149	212782363	215	212782239	2	5.42377	2.91692	1.88701
chr3	182511938	182512168	231	182512021	3	6.62454	3.81192	3.00851
chr13	42613908	42614495	588	42614357	3	7.5719	3.88923	3.43494
chr1	36396979	36397213	235	36397100	5	11.9385	5.82079	6.95506
chr11	13986221	13986454	234	13986353	3	7.5719	3.88923	3.43494
chr1	39547050	39547349	300	39547127	2	5.42377	2.91692	1.88701
chr8	132916912	132917438	527	132917114	4	8.63103	4.7649	4.4253
chr21	40817300	40818048	749	40817427	3	7.41101	3.87874	3.43494
chr2	18741168	18741729	562	18741592	3	7.19042	3.86278	3.43494
chr1	20668684	20668890	207	20668779	2	5.42377	2.91692	1.88701
chr3	50396408	50397005	598	50396654	3	7.5719	3.88923	3.43494
chr7	127119771	127120088	318	127120041	3	7.41101	3.87874	3.43494
chr20	25370615	25371258	644	25370824	5	12.1406	5.83385	6.95506
chr8	26149234	26149611	378	26149325	2	5.40515	2.91575	1.88701
chr7	102988189	102988471	283	102988206	3	7.5719	3.88923	3.43494
chr15	60884073	60884525	453	60884140	2	5.42377	2.91692	1.88701
chr3	194193850	194194047	198	194193945	2	5.42377	2.91692	1.88701
chr15	34393508	34393761	254	34393582	2	5.42377	2.91692	1.88701
chr8	42396237	42396524	288	42396444	3	7.5719	3.88923	3.43494
chr18	46476877	46477202	326	46477037	4	9.81673	4.86154	5.11208
chr1	93426819	93427011	193	93426912	3	7.5719	3.88923	3.43494
chr5	176785217	176785445	229	176785332	4	9.81673	4.86154	5.11208
chr5	86564366	86564728	363	86564480	3	7.5719	3.88923	3.43494
chr7	55639676	55639971	296	55639770	4	9.81673	4.86154	5.11208
chr3	69788653	69789104	452	69788735	3	7.5719	3.88923	3.43494
chr21	34697341	34697580	240	34697477	4	8.71896	4.77388	4.50948
chr5	43483604	43483945	342	43483805	4	9.71592	4.85512	5.11208
chr9	82120961	82121200	240	82121056	2	5.17302	2.89973	1.88701
chr14	105860529	105860720	192	105860581	2	5.42377	2.91692	1.88701
chr2	157189060	157189434	375	157189117	2	5.42377	2.91692	1.88701
chr16	68038535	68038738	204	68038625	2	5.42377	2.91692	1.88701
chr2	85981552	85982106	555	85981563	3	7.5719	3.88923	3.43494
chr11	73692940	73693486	547	73693078	4	9.81673	4.86154	5.11208
chr4	56412221	56412421	201	56412313	2	5.40515	2.91575	1.88701
chr1	198125687	198125903	217	198125750	2	5.10414	2.89443	1.88701
chr11	77531235	77531710	476	77531322	2	5.42377	2.91692	1.88701
chr8	117767751	117768250	500	117768115	4	9.81673	4.86154	5.11208
chr8	124253171	124253548	378	124253308	3	7.5719	3.88923	3.43494
chr3	58477890	58478369	480	58478008	4	9.22723	4.81965	4.98186
chr10	134210409	134210897	489	134210492	2	5.34307	2.91173	1.88701
chr1	150521896	150522186	291	150521970	2	5.42377	2.91692	1.88701
chr8	79578365	79578650	286	79578447	4	9.20008	4.81745	4.9574
chr7	138793907	138794181	275	138793991	2	5.42377	2.91692	1.88701
chr5	30063653	30063918	266	30063880	3	7.5719	3.88923	3.43494
chr3	197687088	197687380	293	197687183	3	7.5719	3.88923	3.43494
chr2	71131854	71132135	282	71131969	2	5.36343	2.91307	1.88701
chr16	8768468	8768671	204	8768578	2	5.22724	2.90372	1.88701
chr6	151561801	151562215	415	151561863	2	5.10414	2.89443	1.88701
chr16	4322125	4322325	201	4322233	3	7.49133	3.8841	3.43494
chr7	20826634	20826973	340	20826707	2	5.42377	2.91692	1.88701
chr5	133561279	133561523	245	133561359	3	6.24393	3.76798	2.68424
chr17	28928046	28928398	353	28928227	4	9.81673	4.86154	5.11208
chr2	201728040	201728595	556	201728451	4	9.55093	4.84398	5.11208
chr1	6267485	6267678	194	6267568	2	5.42377	2.91692	1.88701
chr1	59012070	59012400	331	59012179	4	9.55093	4.84398	5.11208
chr9	132586018	132586400	383	132586308	5	11.8989	5.81811	6.95506
chr6	32633731	32634287	557	32633753	3	7.5719	3.88923	3.43494
chr2	96873645	96874013	369	96873811	6	14.5314	6.80616	8.96673
chr2	171674801	171674995	195	171674896	2	5.42377	2.91692	1.88701
chr2	147483823	147484111	289	147483875	2	5.42377	2.91692	1.88701
chr18	48723423	48723647	225	48723510	3	7.43737	3.88053	3.43494
chr11	9286200	9286563	364	9286339	5	12.1406	5.83385	6.95506
chr7	1281005	1281348	344	1281175	2	5.42377	2.91692	1.88701
chr3	73046289	73046640	352	73046377	4	9.81673	4.86154	5.11208
chr14	69257626	69258089	464	69257633	3	7.07913	3.85396	3.42315
chr9	974843	975122	280	974902	2	5.42377	2.91692	1.88701
chr2	200329001	200329373	373	200329310	2	5.42377	2.91692	1.88701
chr8	103819461	103819780	320	103819675	3	7.5719	3.88923	3.43494
chr7	151329642	151329835	194	151329764	4	9.71592	4.85512	5.11208
chr20	31330884	31331086	203	31330978	2	5.22724	2.90372	1.88701
chr1	198126574	198126954	381	198126678	3	5.92873	3.72436	2.37131
chr16	11890558	11890850	293	11890744	4	8.63103	4.7649	4.4253
chr12	57635042	57635238	197	57635130	3	6.62454	3.81192	3.00851
chr4	163256529	163256740	212	163256624	2	5.07103	2.89179	1.88701
chr3	183735489	183735823	335	183735656	4	9.6484	4.85066	5.11208
chr4	49151488	49151804	317	49151618	5	5.58505	4.3794	2.04421
chr21	17102409	17102810	402	17102694	4	9.81673	4.86154	5.11208
chr11	67980563	67981608	1046	67981187	3	7.5719	3.88923	3.43494
chr19	50093959	50094211	253	50094105	3	7.5719	3.88923	3.43494
chr12	93835260	93835813	554	93835482	6	13.5193	6.73214	8.26264
chr19	45458846	45459291	446	45458941	2	5.42377	2.91692	1.88701
chr1	151255282	151255666	385	151255375	3	7.43737	3.88053	3.43494
chr9	6758619	6759173	555	6758829	4	9.81673	4.86154	5.11208
chr19	18723148	18723451	304	18723324	3	7.5719	3.88923	3.43494
chr1	227128033	227128314	282	227128209	4	9.81673	4.86154	5.11208
chr2	74212623	74212844	222	74212727	4	9.81673	4.86154	5.11208
chr21	38739118	38739839	722	38739453	5	12.0611	5.82882	6.95506
chr1	154974071	154974574	504	154974409	4	9.81673	4.86154	5.11208
chrX	40005517	40005735	219	40005664	2	5.42377	2.91692	1.88701
chr17	72708387	72708835	449	72708728	5	10.7165	5.71788	5.96293
chr17	260160	260378	219	260237	3	7.28497	3.86986	3.43494
chr14	39901038	39901335	298	39901173	3	7.21357	3.86454	3.43494
chr8	11660319	11660697	379	11660401	3	7.5719	3.88923	3.43494
chr5	96270478	96270789	312	96270677	3	7.49133	3.8841	3.43494
chr11	10472168	10472436	269	10472291	4	9.48833	4.83954	5.11208
chr2	176117472	176117667	196	176117523	2	5.38412	2.91441	1.88701
chr1	76540413	76540758	346	76540553	8	19.4799	8.75077	13.6236
chr16	89879242	89879460	219	89879336	3	7.5719	3.88923	3.43494
chr7	6746182	6746376	195	6746314	3	7.30945	3.87163	3.43494
chr1	170633920	170634347	428	170634234	3	7.5719	3.88923	3.43494
chr17	79860167	79860481	315	79860279	4	9.81673	4.86154	5.11208
chr8	119124192	119124440	249	119124330	3	7.51896	3.88588	3.43494
chr15	67358643	67359091	449	67358969	4	9.81673	4.86154	5.11208
chr1	151584536	151585047	512	151584859	3	6.62454	3.81192	3.00851
chr20	32399304	32399874	571	32399497	3	7.5719	3.88923	3.43494
chr2	241938363	241938565	203	241938464	3	7.5719	3.88923	3.43494
chr13	29136800	29137051	252	29136895	2	5.24583	2.90505	1.88701
chr7	99756144	99756581	438	99756225	3	6.62454	3.81192	3.00851
chr15	45927744	45927960	217	45927853	3	7.12278	3.85748	3.43494
chr17	79370035	79370437	403	79370184	2	5.42377	2.91692	1.88701
chr17	7462329	7462648	320	7462519	4	9.81673	4.86154	5.11208
chr5	180615573	180615834	262	180615736	3	7.5719	3.88923	3.43494
chr5	150080221	150080516	296	150080349	6	13.3106	6.71379	8.05572
chr6	44205517	44205761	245	44205648	4	9.20008	4.81745	4.9574
chr15	78729977	78730242	266	78730074	3	7.5719	3.88923	3.43494
chr10	102759076	102759471	396	102759154	2	5.20891	2.90239	1.88701
chr9	95526527	95527121	595	95526994	3	7.5719	3.88923	3.43494
chr11	58939256	58939738	483	58939582	3	7.16757	3.86101	3.43494
chr19	31841376	31841640	265	31841514	3	7.5719	3.88923	3.43494
chr11	124492966	124493274	309	124493037	3	7.41101	3.87874	3.43494
chr13	111767319	111767800	482	111767431	3	7.5719	3.88923	3.43494
chr19	48894424	48894651	228	48894519	3	6.62454	3.81192	3.00851
chr7	97175633	97175850	218	97175728	2	5.22724	2.90372	1.88701
chr1	35734353	35734612	260	35734584	2	5.13812	2.89708	1.88701
chr17	41132621	41133315	695	41132757	4	9.81673	4.86154	5.11208
chr11	64009160	64009476	317	64009249	2	5.42377	2.91692	1.88701
chr1	45097679	45097999	321	45097754	2	5.10414	2.89443	1.88701
chr2	3605483	3605901	419	3605769	5	12.1406	5.83385	6.95506
chr8	103667445	103667830	386	103667776	4	9.78563	4.85959	5.11208
chr22	24129216	24129455	240	24129319	5	11.0949	5.75468	6.3279
chr4	142557810	142558024	215	142557923	4	8.87535	4.78904	4.66505
chr10	91061976	91062259	284	91062209	3	6.87616	3.83645	3.24562
chr14	24550349	24550727	379	24550432	2	5.42377	2.91692	1.88701
chr20	20348248	20348457	210	20348353	3	7.5719	3.88923	3.43494
chr13	99736779	99736991	213	99736868	3	7.38505	3.87696	3.43494
chr8	117886369	117886576	208	117886481	3	7.5719	3.88923	3.43494
chr3	143132447	143132642	196	143132528	3	6.38133	3.78487	2.81888
chr1	181058106	181058664	559	181058233	3	7.19042	3.86278	3.43494
chr14	105393241	105393445	205	105393394	2	5.26469	2.90639	1.88701
chr13	107220073	107220267	195	107220143	2	5.15545	2.89841	1.88701
chr17	1387517	1387818	302	1387582	2	5.42377	2.91692	1.88701
chr5	142151527	142151808	282	142151702	2	5.30328	2.90906	1.88701
chr3	19188526	19188928	403	19188788	3	7.35948	3.87518	3.43494
chr1	100315549	100315850	302	100315701	3	7.30945	3.87163	3.43494
chr17	40030827	40031037	211	40030918	5	10.7165	5.71788	5.96293
chr1	11865493	11865996	504	11865895	3	7.49133	3.8841	3.43494
chr5	2753638	2753860	223	2753746	3	7.5719	3.88923	3.43494
chr17	76123899	76124106	208	76124013	3	7.54704	3.88767	3.43494
chr7	30067936	30068616	681	30068063	4	8.63103	4.7649	4.4253
chr10	27442860	27443241	382	27442915	3	5.92873	3.72436	2.37131
chr11	14993401	14993595	195	14993446	2	5.03877	2.88915	1.88701
chr7	66205407	66205926	520	66205529	3	7.5719	3.88923	3.43494
chr17	30207	30608	402	30286	3	7.5719	3.88923	3.43494
chr1	236958612	236958914	303	236958732	3	7.33428	3.87341	3.43494
chr10	111768182	111768439	258	111768276	2	5.08748	2.89311	1.88701
chr8	74206247	74206680	434	74206329	3	7.5719	3.88923	3.43494
chr8	122510525	122510751	227	122510622	4	9.4275	4.8351	5.11208
chr4	141074065	141074391	327	141074150	2	5.42377	2.91692	1.88701
chr12	50560576	50560871	296	50560772	3	7.5719	3.88923	3.43494
chr4	26322098	26322585	488	26322435	5	12.1406	5.83385	6.95506
chr9	132804668	132805321	654	132804852	2	5.42377	2.91692	1.88701
chr1	100708776	100708970	195	100708871	2	5.42377	2.91692	1.88701
chr2	68546689	68546949	261	68546812	5	10.7165	5.71788	5.96293
chr1	115053149	115053571	423	115053475	4	9.4577	4.83732	5.11208
chr12	64344596	64344788	193	64344765	2	5.0548	2.89047	1.88701
chr7	158621565	158621952	388	158621726	2	5.42377	2.91692	1.88701
chr17	77178135	77178340	206	77178234	3	7.07913	3.85396	3.42315
chr17	77813886	77814354	469	77813980	2	5.42377	2.91692	1.88701
chr1	31230063	31230373	311	31230101	3	7.07913	3.85396	3.42315
chr11	129939810	129940015	206	129939900	3	7.5719	3.88923	3.43494
chr19	33716288	33716883	596	33716726	4	9.81673	4.86154	5.11208
chr1	153517788	153518176	389	153518039	2	5.20891	2.90239	1.88701
chr12	862762	863189	428	862981	3	6.62454	3.81192	3.00851
chr2	160472172	160472480	309	160472366	4	8.63103	4.7649	4.4253
chr13	21141426	21141634	209	21141519	4	9.81673	4.86154	5.11208
chr1	27930334	27930608	275	27930571	3	6.62454	3.81192	3.00851
chr3	169529872	169530088	217	169530013	2	5.42377	2.91692	1.88701
chr6	64282610	64282900	291	64282683	3	7.5719	3.88923	3.43494
chr3	129227803	129228013	211	129227898	2	5.28384	2.90772	1.88701
chr22	29468994	29469203	210	29469090	5	12.1406	5.83385	6.95506
chr8	23386438	23386832	395	23386466	4	7.75949	4.65545	3.60744
chr13	30422886	30423082	197	30422981	2	5.07103	2.89179	1.88701
chr17	73200618	73200816	199	73200713	2	5.42377	2.91692	1.88701
chr1	234744202	234744826	625	234744346	5	11.7095	5.80478	6.88855
chr1	61520461	61520696	236	61520547	2	5.42377	2.91692	1.88701
chr1	108742291	108742651	361	108742339	3	7.5719	3.88923	3.43494
chr11	63974721	63975022	302	63974893	4	9.81673	4.86154	5.11208
chr2	157199189	157199393	205	157199298	4	9.4577	4.83732	5.11208
chr12	54812189	54812713	525	54812327	3	7.5719	3.88923	3.43494
chr19	55769784	55770400	617	55769817	5	12.1406	5.83385	6.95506
chr10	31607634	31607978	345	31607904	2	5.42377	2.91692	1.88701
chr8	26240463	26240946	484	26240780	3	7.46414	3.88231	3.43494
chr16	2255441	2256157	717	2255540	3	7.5719	3.88923	3.43494
chr9	100746023	100746471	449	100746323	3	7.33428	3.87341	3.43494
chr17	4268722	4269795	1074	4269443	4	9.81673	4.86154	5.11208
chr10	124739974	124740170	197	124740068	4	9.61542	4.84843	5.11208
chr17	37353978	37354208	231	37354094	3	7.5719	3.88923	3.43494
chr19	14886981	14887181	201	14887073	3	7.5719	3.88923	3.43494
chr20	59829053	59829260	208	59829130	3	7.07913	3.85396	3.42315
chr9	36151604	36151978	375	36151675	2	5.42377	2.91692	1.88701
chr4	153457616	153457818	203	153457735	3	7.5719	3.88923	3.43494
chr3	133292560	133292950	391	133292689	5	12.1406	5.83385	6.95506
chr13	60971784	60971980	197	60971879	2	5.22724	2.90372	1.88701
chr8	144766678	144766870	193	144766773	3	7.5719	3.88923	3.43494
chr18	74843137	74843543	407	74843190	2	5.42377	2.91692	1.88701
chr14	93581093	93581318	226	93581099	3	6.62454	3.81192	3.00851
chr13	29106838	29107030	193	29106954	3	7.33428	3.87341	3.43494
chr10	85898731	85899091	361	85898833	3	7.54704	3.88767	3.43494
chr12	51716886	51717342	457	51716956	3	7.28497	3.86986	3.43494
chr14	21945358	21945614	257	21945434	3	6.62454	3.81192	3.00851
chr1	179334559	179334888	330	179334620	2	5.22724	2.90372	1.88701
chr3	194392432	194392632	201	194392527	2	5.42377	2.91692	1.88701
chr16	1524511	1524854	344	1524712	6	14.5314	6.80616	8.96673
chr6	41341875	41342196	322	41341917	2	5.42377	2.91692	1.88701
chr2	175201410	175201839	430	175201596	3	7.5719	3.88923	3.43494
chr13	49560524	49560740	217	49560619	2	5.42377	2.91692	1.88701
chr12	6715965	6716238	274	6716140	2	5.42377	2.91692	1.88701
chr10	71078808	71079139	332	71078900	2	5.42377	2.91692	1.88701
chr1	178006963	178007371	409	178007188	2	5.42377	2.91692	1.88701
chr3	133293170	133293459	290	133293251	3	5.43752	3.64073	1.89677
chr2	153574196	153574977	782	153574565	3	7.5719	3.88923	3.43494
chr12	120883750	120884163	414	120883857	4	9.81673	4.86154	5.11208
chr4	6784671	6784969	299	6784844	5	12.0196	5.82614	6.95506
chr19	47729753	47730096	344	47729828	2	5.42377	2.91692	1.88701
chr2	173420828	173421252	425	173420985	4	9.14681	4.81306	4.92063
chr1	22379395	22379648	254	22379578	3	7.5719	3.88923	3.43494
chr7	45128360	45128562	203	45128455	2	5.42377	2.91692	1.88701
chr10	17495931	17496358	428	17496253	3	7.49133	3.8841	3.43494
chr13	50366135	50366591	457	50366385	4	9.09482	4.80867	4.87211
chr8	144099443	144099856	414	144099744	2	5.42377	2.91692	1.88701
chr1	62902665	62903209	545	62902767	3	7.28497	3.86986	3.43494
chr12	107313098	107313318	221	107313243	2	5.13812	2.89708	1.88701
chr16	30194990	30195193	204	30195084	3	7.23704	3.86631	3.43494
chr19	58089328	58089527	200	58089412	2	5.40515	2.91575	1.88701
chr21	46823807	46824030	224	46823899	3	7.5719	3.88923	3.43494
chr22	29664033	29664238	206	29664127	4	9.81673	4.86154	5.11208
chr7	1199435	1199803	369	1199668	5	12.1033	5.83151	6.95506
chr6	43477558	43477754	197	43477648	3	7.5719	3.88923	3.43494
chr19	41082778	41083070	293	41082884	3	7.5719	3.88923	3.43494
chr5	86563473	86563759	287	86563572	3	7.5719	3.88923	3.43494
chr6	41395567	41395984	418	41395656	3	7.5719	3.88923	3.43494
chr19	45757815	45758024	210	45757910	2	5.42377	2.91692	1.88701
chr2	223725812	223726147	336	223726053	4	9.14681	4.81306	4.92063
chrX	28506591	28506861	271	28506686	2	5.22724	2.90372	1.88701
chr3	156392407	156393030	624	156392534	5	11.7463	5.80745	6.90259
chr5	122110926	122111141	216	122111058	3	6.62454	3.81192	3.00851
chr6	1614721	1614961	241	1614861	4	9.81673	4.86154	5.11208
chr6	110501713	110501992	280	110501834	4	9.81673	4.86154	5.11208
chr16	46722559	46722877	319	46722725	3	7.5719	3.88923	3.43494
chr17	73042552	73042887	336	73042599	2	5.42377	2.91692	1.88701
chr1	199234584	199234797	214	199234679	2	5.26469	2.90639	1.88701
chr9	33290713	33290993	281	33290737	2	5.42377	2.91692	1.88701
chr3	10183461	10183733	273	10183541	2	5.42377	2.91692	1.88701
chr1	78147963	78148205	243	78148059	4	9.20008	4.81745	4.9574
chr3	42054613	42054846	234	42054730	4	9.81673	4.86154	5.11208
chr2	69870235	69870668	434	69870560	4	9.5194	4.84176	5.11208
chr9	91002555	91002778	224	91002716	3	7.5719	3.88923	3.43494
chr1	203155965	203156157	193	203156060	2	5.26469	2.90639	1.88701
chr19	27815304	27815617	314	27815364	2	5.17302	2.89973	1.88701
chr17	65242124	65242329	206	65242267	4	9.4275	4.8351	5.11208
chr6	125528413	125528672	260	125528508	2	5.17302	2.89973	1.88701
chr19	8641643	8642146	504	8641994	5	12.1406	5.83385	6.95506
chr3	142166415	142166702	288	142166620	3	6.62454	3.81192	3.00851
chr1	160067893	160068533	641	160068051	2	5.42377	2.91692	1.88701
chr9	139378001	139378195	195	139378109	3	7.5719	3.88923	3.43494
chr15	92396953	92397518	566	92397348	4	9.48833	4.83954	5.11208
chr12	110270939	110271131	193	110271030	3	7.23704	3.86631	3.43494
chr11	71935753	71936103	351	71935816	2	5.13812	2.89708	1.88701
chr2	148777909	148778137	229	148778016	5	12.0611	5.82882	6.95506
chr15	74287308	74287890	583	74287532	3	7.5719	3.88923	3.43494
chr16	56966056	56966357	302	56966221	4	9.81673	4.86154	5.11208
chr17	75568345	75568536	192	75568440	2	5.42377	2.91692	1.88701
chr6	31239502	31239846	345	31239541	3	7.5719	3.88923	3.43494
chr4	174255108	174255325	218	174255212	4	9.39772	4.83289	5.11208
chr5	36241539	36242043	505	36241846	4	9.75049	4.85735	5.11208
chr14	95532702	95532897	196	95532778	2	5.08748	2.89311	1.88701
chr3	143691544	143692018	475	143691871	4	9.81673	4.86154	5.11208
chr15	65476965	65477171	207	65476998	3	7.5719	3.88923	3.43494
chr5	139489522	139489736	215	139489572	2	5.42377	2.91692	1.88701
chr2	73340522	73340817	296	73340724	2	5.42377	2.91692	1.88701
chr1	22379965	22380311	347	22380188	3	7.54704	3.88767	3.43494
chr8	1951031	1951350	320	1951236	3	7.5719	3.88923	3.43494
chr6	136571169	136571371	203	136571260	2	5.22724	2.90372	1.88701
chr2	10588109	10588502	394	10588347	3	7.5719	3.88923	3.43494
chr17	7747641	7747833	193	7747749	4	8.63103	4.7649	4.4253
chr5	1107694	1107916	223	1107789	2	5.42377	2.91692	1.88701
chr5	122433131	122433447	317	122433183	2	5.0073	2.88652	1.88701
chr7	66386415	66386687	273	66386520	3	7.26084	3.86808	3.43494
chr21	33650944	33651173	230	33651083	3	7.5719	3.88923	3.43494
chr18	10526403	10526713	311	10526487	2	5.42377	2.91692	1.88701
chr4	16084610	16084887	278	16084723	2	5.28384	2.90772	1.88701
chr1	8877005	8877343	339	8877191	3	7.5719	3.88923	3.43494
chr11	59522863	59523213	351	59523020	5	11.4001	5.78094	6.61072
chr2	27994592	27994818	227	27994709	5	11.7836	5.81011	6.93533
chr1	3566234	3566444	211	3566370	3	7.5719	3.88923	3.43494
chr14	105661287	105661516	230	105661375	2	5.42377	2.91692	1.88701
chr14	50318808	50319012	205	50318976	3	7.5719	3.88923	3.43494
chr8	101962978	101964108	1131	101963080	4	9.81673	4.86154	5.11208
chr5	178053630	178054022	393	178053945	3	7.5719	3.88923	3.43494
chr18	11851595	11852168	574	11851881	3	6.62454	3.81192	3.00851
chr3	33481068	33481774	707	33481686	3	7.16757	3.86101	3.43494
chr7	56032297	56032659	363	56032494	4	8.63103	4.7649	4.4253
chr12	110939242	110939612	371	110939506	3	7.5719	3.88923	3.43494
chr1	150240855	150241213	359	150240958	3	6.62454	3.81192	3.00851
chr1	201798339	201798554	216	201798433	4	9.12066	4.81086	4.89678
chr2	30369996	30370237	242	30370116	5	11.6022	5.79681	6.79885
chr6	4021932	4022244	313	4022082	3	7.5719	3.88923	3.43494
chr18	5542934	5543840	907	5543394	6	14.5314	6.80616	8.96673
chr3	55521835	55522231	397	55522157	3	7.5719	3.88923	3.43494
chr1	211752739	211753041	303	211752833	2	5.42377	2.91692	1.88701
chr15	44719458	44719968	511	44719862	3	7.5719	3.88923	3.43494
chr14	74708132	74708407	276	74708178	2	5.22724	2.90372	1.88701
chr2	172959327	172959629	303	172959381	2	5.34307	2.91173	1.88701
chr9	138986344	138986682	339	138986477	3	7.5719	3.88923	3.43494
chr14	23770038	23770237	200	23770136	4	9.81673	4.86154	5.11208
chr17	79139193	79139471	279	79139335	3	7.41101	3.87874	3.43494
chr6	132722189	132722445	257	132722334	4	9.81673	4.86154	5.11208
chr22	50920250	50920454	205	50920296	2	5.22724	2.90372	1.88701
chr10	125852011	125852647	637	125852280	3	7.41101	3.87874	3.43494
chr17	7738784	7739472	689	7739400	3	7.33428	3.87341	3.43494
chr9	131182754	131182960	207	131182942	3	6.62454	3.81192	3.00851
chr2	232571375	232571701	327	232571426	2	5.0548	2.89047	1.88701
chr11	320505	320809	305	320636	2	5.42377	2.91692	1.88701
chr2	88316249	88316483	235	88316362	3	7.5719	3.88923	3.43494
chr2	71295446	71295658	213	71295555	5	11.8989	5.81811	6.95506
chr14	67708110	67708544	435	67708403	3	7.5719	3.88923	3.43494
chr20	4129174	4129539	366	4129228	4	8.51371	4.75239	4.35332
chr17	75138141	75138353	213	75138236	2	5.42377	2.91692	1.88701
chr1	24151694	24152115	422	24151810	3	7.54704	3.88767	3.43494
chr10	61666149	61666588	440	61666272	3	7.35948	3.87518	3.43494
chr17	4981829	4982140	312	4981953	3	7.5719	3.88923	3.43494
chr21	46359622	46359848	227	46359711	3	7.41101	3.87874	3.43494
chr1	181058859	181059208	350	181059134	3	7.07913	3.85396	3.42315
chr22	24236143	24236429	287	24236255	3	7.30945	3.87163	3.43494
chr7	23245575	23245803	229	23245705	3	7.5719	3.88923	3.43494
chr1	19282123	19282461	339	19282171	2	5.42377	2.91692	1.88701
chr14	91976205	91976657	453	91976321	4	9.81673	4.86154	5.11208
chr8	98656852	98657293	442	98657149	5	12.1406	5.83385	6.95506
chr10	27148982	27149760	779	27149556	6	14.5314	6.80616	8.96673
chr15	89877742	89877993	252	89877880	4	7.75949	4.65545	3.60744
chr18	44497639	44497833	195	44497725	2	5.34307	2.91173	1.88701
chr11	504529	504737	209	504619	3	7.38505	3.87696	3.43494
chr2	220195011	220195266	256	220195254	5	10.7165	5.71788	5.96293
chr17	44271132	44271477	346	44271291	4	9.81673	4.86154	5.11208
chr17	79818997	79819212	216	79819150	2	5.42377	2.91692	1.88701
chr9	35059080	35059765	686	35059506	26	62.7035	25.6629	54.628
chr6	81397518	81397744	227	81397564	2	5.0548	2.89047	1.88701
chr1	119810091	119810300	210	119810186	2	5.19084	2.90106	1.88701
chr11	58346639	58347108	470	58346802	3	6.62454	3.81192	3.00851
chr7	44835732	44835962	231	44835805	3	7.5719	3.88923	3.43494
chr6	158589064	158589571	508	158589176	3	7.5719	3.88923	3.43494
chr7	158622466	158622801	336	158622600	3	7.5719	3.88923	3.43494
chr5	156700297	156700497	201	156700378	2	5.34307	2.91173	1.88701
chr15	75494362	75494703	342	75494555	4	9.36835	4.83068	5.10922
chr16	2954804	2955222	419	2955074	2	5.42377	2.91692	1.88701
chr10	73610438	73610663	226	73610556	5	12.1406	5.83385	6.95506
chr5	131823821	131824015	195	131823948	3	7.5719	3.88923	3.43494
chr3	47619228	47619623	396	47619320	3	7.5719	3.88923	3.43494
chr17	61818817	61819025	209	61818894	3	6.62454	3.81192	3.00851
chr18	77440058	77440419	362	77440305	2	5.32302	2.91039	1.88701
chr6	74160785	74160983	199	74160831	2	5.42377	2.91692	1.88701
chr2	176961162	176961658	497	176961545	3	7.5719	3.88923	3.43494
chr7	5568793	5569517	725	5569173	8	17.3403	8.57682	11.5557
chr17	41173354	41173605	252	41173449	2	5.42377	2.91692	1.88701
chr17	37763455	37763810	356	37763549	3	7.5719	3.88923	3.43494
chr11	747844	748086	243	748063	3	5.05842	3.56078	1.88701
chr4	995375	995829	455	995448	2	5.42377	2.91692	1.88701
chr16	3030579	3030785	207	3030671	4	9.81673	4.86154	5.11208
chr12	104235277	104235607	331	104235548	3	6.62454	3.81192	3.00851
chr15	73924811	73925120	310	73924977	3	6.62454	3.81192	3.00851
chr6	108395552	108395777	226	108395639	2	5.42377	2.91692	1.88701
chr10	74856181	74856442	262	74856228	2	5.32302	2.91039	1.88701
chr3	31573333	31573819	487	31573691	4	9.81673	4.86154	5.11208
chr11	63754061	63754270	210	63754147	2	5.42377	2.91692	1.88701
chr20	25176423	25176672	250	25176594	3	7.5719	3.88923	3.43494
chr1	38461606	38461990	385	38461908	2	5.42377	2.91692	1.88701
chr14	56584556	56584779	224	56584662	4	9.78563	4.85959	5.11208
chr18	27299610	27299801	192	27299705	2	5.42377	2.91692	1.88701
chr4	1400269	1400532	264	1400317	2	5.42377	2.91692	1.88701
chr17	54396500	54396716	217	54396595	2	5.42377	2.91692	1.88701
chr9	140317959	140318411	453	140318274	3	7.46414	3.88231	3.43494
chr2	119600441	119600938	498	119600578	3	7.5719	3.88923	3.43494
chr14	75744241	75744914	674	75744397	3	7.51896	3.88588	3.43494
chr14	96969266	96969523	258	96969406	5	11.7463	5.80745	6.90259
chr16	31044876	31045105	230	31044987	3	7.5719	3.88923	3.43494
chr2	201753374	201753698	325	201753629	2	5.42377	2.91692	1.88701
chr11	14665462	14665696	235	14665633	3	7.33428	3.87341	3.43494
chr1	23346184	23346430	247	23346297	6	14.2492	6.7878	8.89064
chr15	81071692	81071901	210	81071787	2	5.42377	2.91692	1.88701
chr1	161172170	161172670	501	161172344	2	5.10414	2.89443	1.88701
chr22	31555931	31556452	522	31556072	3	7.43737	3.88053	3.43494
chr19	40030368	40030775	408	40030477	3	7.5719	3.88923	3.43494
chr16	89627687	89627982	296	89627822	3	7.5719	3.88923	3.43494
chr12	27397491	27397767	277	27397601	4	9.81673	4.86154	5.11208
chr11	120382881	120383080	200	120383043	2	5.42377	2.91692	1.88701
chr1	67390359	67390903	545	67390850	5	11.7463	5.80745	6.90259
chr6	32095583	32095980	398	32095867	3	7.5719	3.88923	3.43494
chr5	78908329	78908611	283	78908472	3	6.62454	3.81192	3.00851
chr1	38218625	38218866	242	38218723	3	7.46414	3.88231	3.43494
chr18	20513419	20513698	280	20513589	3	7.5719	3.88923	3.43494
chr1	151966084	151966276	193	151966179	2	5.28384	2.90772	1.88701
chr1	62661348	62661708	361	62661398	2	5.42377	2.91692	1.88701
chr1	17445102	17445491	390	17445222	2	5.42377	2.91692	1.88701
chr12	121124374	121124743	370	121124445	3	7.54704	3.88767	3.43494
chr2	219735750	219735966	217	219735865	3	7.46414	3.88231	3.43494
chr12	98987524	98988139	616	98987865	6	14.1588	6.78157	8.80926
chr3	179322032	179322235	204	179322177	3	7.5719	3.88923	3.43494
chr12	6677509	6677708	200	6677663	3	7.46414	3.88231	3.43494
chr12	6676957	6677249	293	6677223	3	7.19042	3.86278	3.43494
chr20	3758569	3758838	270	3758725	2	5.42377	2.91692	1.88701
chr19	1408779	1408990	212	1408858	2	5.42377	2.91692	1.88701
chr11	101982313	101982527	215	101982387	2	5.42377	2.91692	1.88701
chr4	778911	779103	193	779019	4	9.81673	4.86154	5.11208
chr15	45815080	45815294	215	45815209	4	9.20008	4.81745	4.9574
chr17	68165689	68165898	210	68165842	4	7.75949	4.65545	3.60744
chr12	121733474	121733767	294	121733609	2	5.13812	2.89708	1.88701
chr5	133707309	133707857	549	133707738	3	7.5719	3.88923	3.43494
chr9	19127806	19128024	219	19127872	2	5.42377	2.91692	1.88701
chr19	52693571	52693996	426	52693641	2	5.42377	2.91692	1.88701
chr8	17229158	17229383	226	17229286	3	7.5719	3.88923	3.43494
chr3	127796035	127796245	211	127796235	2	5.42377	2.91692	1.88701
chr3	48884714	48885189	476	48884827	3	7.5719	3.88923	3.43494
chr13	74709682	74709955	274	74709770	2	5.42377	2.91692	1.88701
chr5	138941484	138941993	510	138941725	4	9.81673	4.86154	5.11208
chr1	226926416	226926839	424	226926644	3	6.62454	3.81192	3.00851
chr17	27276762	27277140	379	27276872	6	14.1146	6.77846	8.77631
chr1	45476616	45476990	375	45476662	2	5.36343	2.91307	1.88701
chr7	143077522	143077899	378	143077767	4	8.63103	4.7649	4.4253
chr5	140998075	140998484	410	140998205	5	12.1406	5.83385	6.95506
chr2	99225332	99225539	208	99225399	3	6.71207	3.82083	3.09117
chr1	117909554	117909970	417	117909605	2	5.42377	2.91692	1.88701
chr22	39151136	39151500	365	39151188	2	5.42377	2.91692	1.88701
chr19	35490778	35491091	314	35490994	2	5.42377	2.91692	1.88701
chr6	13013801	13013997	197	13013972	3	7.33428	3.87341	3.43494
chr3	37799216	37799501	286	37799326	3	7.35948	3.87518	3.43494
chr6	31165171	31165570	400	31165213	3	7.5719	3.88923	3.43494
chr9	26946648	26947116	469	26946970	3	6.62454	3.81192	3.00851
chr20	61148677	61148886	210	61148842	2	5.42377	2.91692	1.88701
chr8	38239182	38239640	459	38239308	4	9.81673	4.86154	5.11208
chr17	30334187	30334635	449	30334506	3	7.5719	3.88923	3.43494
chr19	44029966	44030218	253	44030011	2	5.42377	2.91692	1.88701
chr9	83013242	83013470	229	83013337	2	5.42377	2.91692	1.88701
chr9	131533788	131534138	351	131534070	3	7.5719	3.88923	3.43494
chr11	1594546	1594866	321	1594777	3	7.5719	3.88923	3.43494
chr9	123837479	123837754	276	123837593	3	7.5719	3.88923	3.43494
chr7	156433139	156433598	460	156433318	2	5.30328	2.90906	1.88701
chr1	192778527	192779223	697	192778914	5	11.8989	5.81811	6.95506
chr7	16684870	16685064	195	16684965	2	5.42377	2.91692	1.88701
chr2	238601168	238601649	482	238601423	3	7.21357	3.86454	3.43494
chr17	42296654	42296964	311	42296749	4	9.81673	4.86154	5.11208
chr20	44035157	44035348	192	44035289	2	5.40515	2.91575	1.88701
chr12	70132882	70133092	211	70132979	3	7.5719	3.88923	3.43494
chr22	41488958	41489247	290	41489007	2	5.42377	2.91692	1.88701
chr11	61595061	61595289	229	61595161	4	9.71592	4.85512	5.11208
chr15	55582428	55582637	210	55582565	2	5.30328	2.90906	1.88701
chr11	65340044	65340605	562	65340156	5	12.1406	5.83385	6.95506
chr11	128564123	128564392	270	128564227	3	7.38505	3.87696	3.43494
chr2	160760821	160761039	219	160760910	3	7.23704	3.86631	3.43494
chr2	38152077	38152464	388	38152251	4	9.81673	4.86154	5.11208
chr12	72148756	72149083	328	72148957	4	9.81673	4.86154	5.11208
chr9	19230822	19231249	428	19230859	5	10.7165	5.71788	5.96293
chr17	8151481	8151675	195	8151576	3	7.5719	3.88923	3.43494
chr15	61141886	61142079	194	61141981	2	5.26469	2.90639	1.88701
chr4	186392891	186393198	308	186393027	2	5.42377	2.91692	1.88701
chr11	63974247	63974440	194	63974309	3	5.92873	3.72436	2.37131
chr20	36322487	36323089	603	36322617	3	7.35948	3.87518	3.43494
chr14	51706893	51707363	471	51707246	3	7.19042	3.86278	3.43494
chr11	8986198	8986394	197	8986291	3	7.5719	3.88923	3.43494
chr5	180258823	180259052	230	180258921	3	7.51896	3.88588	3.43494
chr1	145516479	145516758	280	145516572	3	7.5719	3.88923	3.43494
chr19	41316652	41316849	198	41316775	3	7.5719	3.88923	3.43494
chrX	24167886	24168159	274	24167952	4	9.81673	4.86154	5.11208
chr16	85932536	85932895	360	85932588	2	5.42377	2.91692	1.88701
chr19	41858094	41858453	360	41858197	2	5.42377	2.91692	1.88701
chr13	77899970	77900575	606	77900359	3	7.5719	3.88923	3.43494
chr16	30969113	30969504	392	30969412	3	6.62454	3.81192	3.00851
chr9	114393993	114394228	236	114394045	2	5.42377	2.91692	1.88701
chr16	11680865	11681063	199	11680967	4	9.81673	4.86154	5.11208
chr17	31203844	31204041	198	31204016	3	7.51896	3.88588	3.43494
chr12	123237464	123237762	299	123237554	2	5.42377	2.91692	1.88701
chr20	25062172	25062421	250	25062355	2	5.42377	2.91692	1.88701
chr4	140004952	140005314	363	140005187	2	5.42377	2.91692	1.88701
chr11	33795122	33795507	386	33795297	3	7.30945	3.87163	3.43494
chr20	32890645	32891128	484	32891037	3	7.5719	3.88923	3.43494
chr2	217011780	217012124	345	217011875	2	5.12101	2.89576	1.88701
chr13	39612469	39613057	589	39612645	3	7.10081	3.85572	3.43494
chr15	44084719	44085076	358	44084893	3	6.62454	3.81192	3.00851
chr11	123796055	123796353	299	123796150	2	5.42377	2.91692	1.88701
chr11	3013252	3013611	360	3013443	3	6.62454	3.81192	3.00851
chr4	140004379	140004605	227	140004470	3	7.5719	3.88923	3.43494
chr10	25011889	25012354	466	25012038	5	11.8214	5.81278	6.95506
chr16	67217709	67218361	653	67218109	4	9.81673	4.86154	5.11208
chr6	125622410	125622865	456	125622732	2	5.12101	2.89576	1.88701
chr7	107384285	107384830	546	107384394	4	9.36835	4.83068	5.10922
chr10	70884145	70884466	322	70884251	5	12.1406	5.83385	6.95506
chr3	49059777	49059972	196	49059952	3	6.62454	3.81192	3.00851
chr2	149601456	149601687	232	149601520	2	5.38412	2.91441	1.88701
chr19	21805643	21805854	212	21805738	2	5.42377	2.91692	1.88701
chr13	48668792	48669035	244	48668915	5	11.7463	5.80745	6.90259
chr2	12857317	12857523	207	12857440	3	7.5719	3.88923	3.43494
chr5	150051855	150052215	361	150051950	4	9.81673	4.86154	5.11208
chr5	93954619	93954810	192	93954714	3	7.41101	3.87874	3.43494
chr19	58193369	58193596	228	58193452	3	7.41101	3.87874	3.43494
chr3	27576288	27576488	201	27576383	2	5.42377	2.91692	1.88701
chr9	87285398	87285640	243	87285493	2	5.42377	2.91692	1.88701
chr6	42896626	42896844	219	42896714	3	7.54704	3.88767	3.43494
chr5	102456008	102456259	252	102456121	5	11.4001	5.78094	6.61072
chr4	57521831	57522041	211	57521950	3	6.87616	3.83645	3.24562
chr9	37027697	37027903	207	37027800	3	7.5719	3.88923	3.43494
chr17	4046462	4046672	211	4046557	2	5.42377	2.91692	1.88701
chr8	99129884	99130098	215	99129979	2	5.40515	2.91575	1.88701
chr17	46970370	46970693	324	46970422	2	5.26469	2.90639	1.88701
chr10	119133870	119134193	324	119133971	2	5.42377	2.91692	1.88701
chr8	127569010	127569327	318	127569105	3	7.43737	3.88053	3.43494
chr18	1716814	1717010	197	1716967	2	5.42377	2.91692	1.88701
chr1	197885014	197885259	246	197885172	3	7.5719	3.88923	3.43494
chr11	46614994	46615355	362	46615129	4	9.0693	4.80648	4.84807
chr22	38214407	38214728	322	38214501	3	7.21357	3.86454	3.43494
chr1	211848743	211848944	202	211848851	3	7.5719	3.88923	3.43494
chr8	28559076	28559407	332	28559187	2	5.22724	2.90372	1.88701
chr22	29702542	29702802	261	29702633	2	5.0548	2.89047	1.88701
chr15	80352059	80352603	545	80352188	5	12.1406	5.83385	6.95506
chr3	57542039	57542318	280	57542214	3	7.5719	3.88923	3.43494
chr8	119804440	119804674	235	119804535	2	5.08748	2.89311	1.88701
chr17	61627908	61628308	401	61627998	3	7.07913	3.85396	3.42315
chr10	113943608	113943818	211	113943713	3	7.03656	3.85045	3.3975
chr20	55966636	55966873	238	55966762	5	12.1406	5.83385	6.95506
chr15	66585766	66586185	420	66585989	3	7.5719	3.88923	3.43494
chr15	31617617	31617832	216	31617704	3	7.07913	3.85396	3.42315
chr14	58666843	58667036	194	58666934	4	9.81673	4.86154	5.11208
chr2	10443298	10443683	386	10443353	2	5.42377	2.91692	1.88701
chr11	85955590	85956148	559	85955668	4	9.71592	4.85512	5.11208
chr17	27038078	27038332	255	27038197	3	7.5719	3.88923	3.43494
chr12	101802012	101802309	298	101802172	2	5.40515	2.91575	1.88701
chr8	126443177	126443699	523	126443515	5	11.9787	5.82346	6.95506
chr11	65343843	65344503	661	65343996	3	7.5719	3.88923	3.43494
chr22	19158683	19158916	234	19158811	3	7.5719	3.88923	3.43494
chr9	73034033	73034234	202	73034221	2	5.42377	2.91692	1.88701
chr6	110500933	110501297	365	110501138	3	7.43737	3.88053	3.43494
chr3	53289571	53289763	193	53289628	3	5.92873	3.72436	2.37131
chr2	68694162	68694356	195	68694254	4	9.33937	4.82847	5.08426
chr4	2418623	2418874	252	2418743	2	5.42377	2.91692	1.88701
chr17	16946298	16946513	216	16946393	2	5.42377	2.91692	1.88701
chr11	65553575	65553874	300	65553708	3	7.5719	3.88923	3.43494
chr12	51566197	51566499	303	51566279	2	5.42377	2.91692	1.88701
chr13	21140797	21141161	365	21141017	4	9.81673	4.86154	5.11208
chr2	8977504	8977731	228	8977596	3	7.51896	3.88588	3.43494
chr7	7680368	7680753	386	7680476	2	5.22724	2.90372	1.88701
chr7	2598761	2599235	475	2598964	5	12.1406	5.83385	6.95506
chr12	50426483	50426737	255	50426557	3	6.87616	3.83645	3.24562
chr16	20818269	20818460	192	20818401	2	5.30328	2.90906	1.88701
chr1	202976562	202976967	406	202976665	3	7.07913	3.85396	3.42315
chr11	76494323	76494568	246	76494441	3	7.33428	3.87341	3.43494
chr10	65028565	65028823	259	65028726	3	7.5719	3.88923	3.43494
chr1	204662628	204662948	321	204662827	2	5.42377	2.91692	1.88701
chr1	26372406	26372597	192	26372501	2	5.40515	2.91575	1.88701
chr1	26437396	26438000	605	26437771	5	11.4327	5.78358	6.64004
chr1	36851812	36852060	249	36851975	2	5.42377	2.91692	1.88701
chr10	98873120	98873323	204	98873215	2	5.40515	2.91575	1.88701
chr18	12884014	12884211	198	12884104	3	7.41101	3.87874	3.43494
chr15	52121883	52122210	328	52122008	3	7.28497	3.86986	3.43494
chr5	137801645	137801848	204	137801739	5	12.1406	5.83385	6.95506
chr7	155437400	155437895	496	155437532	4	9.81673	4.86154	5.11208
chr9	35489852	35490664	813	35490158	4	9.81673	4.86154	5.11208
chr2	121101835	121102240	406	121101926	2	5.42377	2.91692	1.88701
chr2	3522528	3523578	1051	3522590	3	7.46414	3.88231	3.43494
chr15	96220866	96221068	203	96220929	2	5.22724	2.90372	1.88701
chr8	141467420	141467767	348	141467528	3	7.5719	3.88923	3.43494
chr4	184365114	184365344	231	184365207	4	9.68189	4.85289	5.11208
chr22	38239876	38240203	328	38240060	2	5.34307	2.91173	1.88701
chr19	43395557	43395764	208	43395692	4	9.17328	4.81525	4.94464
chr7	86848867	86849676	810	86849272	4	9.81673	4.86154	5.11208
chr10	101379488	101379968	481	101379910	3	7.5719	3.88923	3.43494
chr20	2489310	2489799	490	2489399	3	6.62454	3.81192	3.00851
chr3	24537055	24537284	230	24537150	2	5.13812	2.89708	1.88701
chr3	53288448	53288759	312	53288495	3	6.62454	3.81192	3.00851
chr13	101327385	101327692	308	101327488	3	7.26084	3.86808	3.43494
chr6	28219546	28219741	196	28219677	2	5.22724	2.90372	1.88701
chr19	50879728	50880019	292	50879853	3	7.41101	3.87874	3.43494
chr11	64127406	64127730	325	64127528	2	5.42377	2.91692	1.88701
chr4	103681859	103682082	224	103681997	4	9.20008	4.81745	4.9574
chrX	24168528	24168722	195	24168575	2	5.22724	2.90372	1.88701
chr11	68228381	68228648	268	68228569	2	5.42377	2.91692	1.88701
chr17	77784614	77784929	316	77784775	2	5.42377	2.91692	1.88701
chr7	26438386	26438767	382	26438508	3	7.54704	3.88767	3.43494
chr21	16436266	16436493	228	16436356	2	5.42377	2.91692	1.88701
chr10	94050992	94051324	333	94051134	4	9.81673	4.86154	5.11208
chr3	72937617	72937822	206	72937738	3	7.5719	3.88923	3.43494
chr11	64073305	64073638	334	64073459	5	12.1406	5.83385	6.95506
chr11	66886777	66887193	417	66887080	4	9.81673	4.86154	5.11208
chr5	81573936	81574741	806	81574131	3	7.46414	3.88231	3.43494
chr11	118901201	118901401	201	118901347	2	5.42377	2.91692	1.88701
chr2	171682128	171682357	230	171682251	3	7.5719	3.88923	3.43494
chr1	28832002	28832287	286	28832161	3	7.33428	3.87341	3.43494
chr1	26201656	26202296	641	26202157	4	9.81673	4.86154	5.11208
chr6	41747401	41747630	230	41747486	3	7.5719	3.88923	3.43494
chr9	92259016	92259207	192	92259111	2	5.42377	2.91692	1.88701
chr2	153031559	153032217	659	153031868	2	5.42377	2.91692	1.88701
chr3	176648538	176648743	206	176648633	2	5.17302	2.89973	1.88701
chr7	73668371	73668829	459	73668551	3	7.5719	3.88923	3.43494
chr9	100881177	100881478	302	100881269	2	5.34307	2.91173	1.88701
chr5	99870985	99871422	438	99871185	4	8.63103	4.7649	4.4253
chr19	38879280	38879825	546	38879743	3	7.5719	3.88923	3.43494
chr2	128145385	128145576	192	128145475	2	5.42377	2.91692	1.88701
chr20	1875962	1876271	310	1876190	2	5.40515	2.91575	1.88701
chr22	27034644	27034847	204	27034739	2	5.42377	2.91692	1.88701
chr7	44084397	44084665	269	44084498	3	7.5719	3.88923	3.43494
chr14	74960449	74960698	250	74960643	3	7.5719	3.88923	3.43494
chr16	57023694	57023913	220	57023823	4	9.81673	4.86154	5.11208
chrX	40505577	40505771	195	40505666	2	5.28384	2.90772	1.88701
chr8	122999904	123000097	194	122999999	2	5.42377	2.91692	1.88701
chr9	135036551	135037037	487	135036901	3	7.51896	3.88588	3.43494
chr4	100010078	100010335	258	100010219	4	8.94603	4.79557	4.72761
chr19	56110565	56110767	203	56110713	3	7.5719	3.88923	3.43494
chr7	157479477	157479816	340	157479572	2	5.42377	2.91692	1.88701
chr16	69221085	69221300	216	69221169	3	7.5719	3.88923	3.43494
chr7	28995415	28995621	207	28995509	2	5.22724	2.90372	1.88701
chr10	72576043	72576246	204	72576094	2	5.08748	2.89311	1.88701
chr10	38383352	38383701	350	38383549	5	12.0196	5.82614	6.95506
chr5	154089244	154089464	221	154089290	2	5.0548	2.89047	1.88701
chr15	69113456	69113856	401	69113685	5	11.0949	5.75468	6.3279
chr20	57607182	57607420	239	57607229	3	6.62454	3.81192	3.00851
chr17	45266248	45266613	366	45266277	4	9.81673	4.86154	5.11208
chr5	141488572	141488940	369	141488791	4	9.81673	4.86154	5.11208
chr9	93040003	93040195	193	93040099	3	7.5719	3.88923	3.43494
chr12	93967767	93967993	227	93967862	4	9.81673	4.86154	5.11208
chr3	43663170	43663427	258	43663272	3	7.33428	3.87341	3.43494
chr8	110657033	110657225	193	110657129	3	7.30945	3.87163	3.43494
chr9	123639015	123639280	266	123639135	4	9.58293	4.8462	5.11208
chr17	66452879	66453485	607	66453307	3	7.5719	3.88923	3.43494
chr8	37594279	37594605	327	37594404	4	9.28257	4.82406	5.03321
chr3	150127110	150127365	256	150127156	2	5.40515	2.91575	1.88701
chr11	43665815	43666084	270	43665944	3	7.14503	3.85924	3.43494
chr4	2844955	2845482	528	2845177	4	9.81673	4.86154	5.11208
chr2	176971295	176971756	462	176971491	2	5.42377	2.91692	1.88701
chr22	29949414	29949653	240	29949522	3	7.43737	3.88053	3.43494
chr5	143269433	143269650	218	143269528	2	5.36343	2.91307	1.88701
chr3	127348334	127348573	240	127348421	2	5.42377	2.91692	1.88701
chr20	62283080	62283438	359	62283149	3	7.5719	3.88923	3.43494
chr1	158656160	158656371	212	158656255	4	9.33937	4.82847	5.08426
chr18	13218412	13218607	196	13218484	2	5.22724	2.90372	1.88701
chr2	86422275	86422618	344	86422432	3	7.5719	3.88923	3.43494
chr5	138195735	138195941	207	138195787	2	5.22724	2.90372	1.88701
chr5	172483457	172484102	646	172483587	5	11.7463	5.80745	6.90259
chr7	150212749	150213178	430	150213028	3	7.51896	3.88588	3.43494
chr17	1036261	1036466	206	1036355	2	5.42377	2.91692	1.88701
chr6	125283270	125283793	524	125283580	3	7.5719	3.88923	3.43494
chr3	126193940	126194144	205	126194054	3	7.51896	3.88588	3.43494
chr20	4182843	4183047	205	4183031	3	7.30945	3.87163	3.43494
chr12	93415812	93416131	320	93415941	3	7.54704	3.88767	3.43494
chr19	3506509	3506911	403	3506836	3	7.43737	3.88053	3.43494
chr11	59950220	59950558	339	59950432	4	8.63103	4.7649	4.4253
chr3	11760851	11761807	957	11761049	5	12.1406	5.83385	6.95506
chr5	134210725	134210940	216	134210818	3	6.62454	3.81192	3.00851
chr12	54366395	54366630	236	54366484	2	5.17302	2.89973	1.88701
chr22	36783549	36783984	436	36783844	2	5.38412	2.91441	1.88701
chr20	3073709	3073958	250	3073896	4	9.81673	4.86154	5.11208
chr6	79788388	79788722	335	79788584	3	7.46414	3.88231	3.43494
chr14	32033711	32033989	279	32033891	5	12.1406	5.83385	6.95506
chr9	129884367	129884642	276	129884552	3	7.01567	3.84869	3.37853
chr17	30469580	30470093	514	30469897	3	7.5719	3.88923	3.43494
chr13	28492932	28493178	247	28493072	3	7.30945	3.87163	3.43494
chr19	49375704	49375956	253	49375929	4	9.48833	4.83954	5.11208
chr7	99746582	99746985	404	99746718	4	9.75049	4.85735	5.11208
chr17	34091764	34092013	250	34091859	2	5.42377	2.91692	1.88701
chr7	136544858	136545155	298	136544986	6	14.1146	6.77846	8.77631
chr8	11627161	11627541	381	11627225	2	5.42377	2.91692	1.88701
chr11	118795884	118796234	351	118796088	3	7.5719	3.88923	3.43494
chr7	22861887	22862215	329	22861982	2	5.34307	2.91173	1.88701
chr3	122101891	122102317	427	122102197	4	9.61542	4.84843	5.11208
chr1	100435603	100435963	361	100435731	3	7.33428	3.87341	3.43494
chr16	73082290	73082511	222	73082451	4	9.48833	4.83954	5.11208
chr1	43833271	43833630	360	43833501	5	12.1406	5.83385	6.95506
chr11	119186815	119187201	387	119186941	4	9.81673	4.86154	5.11208
chr16	47007208	47007513	306	47007451	4	8.63103	4.7649	4.4253
chr5	77147266	77147635	370	77147479	4	9.22723	4.81965	4.98186
chr20	34824532	34824750	219	34824573	3	7.07913	3.85396	3.42315
chr5	174160190	174160436	247	174160287	3	7.5719	3.88923	3.43494
chr19	36630678	36631641	964	36630766	5	10.8221	5.72865	6.06299
chr9	123390486	123390772	287	123390581	4	8.63103	4.7649	4.4253
chr5	75699304	75699512	209	75699381	2	5.30328	2.90906	1.88701
chr7	129425997	129426223	227	129426146	2	5.42377	2.91692	1.88701
chr4	1796559	1796878	320	1796710	2	5.42377	2.91692	1.88701
chr9	113800381	113800846	466	113800467	2	5.32302	2.91039	1.88701
chr12	113903470	113903778	309	113903562	2	5.42377	2.91692	1.88701
chr16	19566997	19567251	255	19567131	7	16.9801	7.77846	11.2072
chr9	5629066	5629488	423	5629350	5	11.6374	5.79947	6.82898
chr14	44189356	44189547	192	44189451	2	5.42377	2.91692	1.88701
chr19	17622512	17622770	259	17622617	4	9.81673	4.86154	5.11208
chr7	39663399	39663608	210	39663528	3	7.5719	3.88923	3.43494
chr5	43556506	43556954	449	43556832	3	7.54704	3.88767	3.43494
chr17	74497049	74497281	233	74497138	2	5.42377	2.91692	1.88701
chr1	93297534	93298197	664	93297668	4	9.55093	4.84398	5.11208
chr3	99536528	99536898	371	99536579	2	5.26469	2.90639	1.88701
chr14	50234446	50234709	264	50234593	3	7.5719	3.88923	3.43494
chr22	29196303	29196540	238	29196435	3	7.5719	3.88923	3.43494
chr1	55680453	55680855	403	55680685	2	5.42377	2.91692	1.88701
chr9	126030323	126030797	475	126030443	3	7.5719	3.88923	3.43494
chr1	6266271	6266492	222	6266316	2	5.42377	2.91692	1.88701
chr19	47987563	47987817	255	47987721	3	7.38505	3.87696	3.43494
chr14	24740520	24740727	208	24740615	2	5.26469	2.90639	1.88701
chr22	25800743	25800970	228	25800848	3	7.5719	3.88923	3.43494
chr4	185654973	185655275	303	185655123	4	9.81673	4.86154	5.11208
chr10	98345816	98346072	257	98345911	2	5.38412	2.91441	1.88701
chr3	148804136	148804476	341	148804258	5	11.6022	5.79681	6.79885
chr10	53458924	53459219	296	53459080	3	7.5719	3.88923	3.43494
chr10	135149232	135149514	283	135149248	3	7.5719	3.88923	3.43494
chr8	82023974	82024262	289	82024106	5	12.0196	5.82614	6.95506
chr8	121839563	121839784	222	121839667	3	6.69477	3.8191	3.074
chr8	145027977	145028189	213	145028072	2	5.42377	2.91692	1.88701
chr6	32938100	32938418	319	32938256	5	12.1406	5.83385	6.95506
chr3	183852743	183853415	673	183853275	4	9.81673	4.86154	5.11208
chr1	24285850	24286060	211	24285949	3	7.35948	3.87518	3.43494
chr9	79349224	79349454	231	79349319	2	5.30328	2.90906	1.88701
chr6	7541724	7542444	721	7542232	4	9.48833	4.83954	5.11208
chr2	187351117	187351460	344	187351338	4	9.4275	4.8351	5.11208
chr1	161049583	161049778	196	161049678	2	5.34307	2.91173	1.88701
chr16	15744126	15744378	253	15744201	4	9.81673	4.86154	5.11208
chr8	6800292	6800485	194	6800411	2	5.42377	2.91692	1.88701
chr7	143059931	143060154	224	143060092	2	5.28384	2.90772	1.88701
chr1	84543749	84544101	353	84543859	4	9.75049	4.85735	5.11208
chr10	100992154	100992446	293	100992231	3	7.23704	3.86631	3.43494
chr7	5465290	5465732	443	5465567	3	7.5719	3.88923	3.43494
chr1	52455904	52456157	254	52456053	3	7.5719	3.88923	3.43494
chr15	68119649	68119848	200	68119744	2	5.42377	2.91692	1.88701
chr14	50582887	50583206	320	50583160	3	7.30945	3.87163	3.43494
chr12	131356710	131357121	412	131356869	4	9.81673	4.86154	5.11208
chrX	153235966	153236169	204	153236104	4	9.81673	4.86154	5.11208
chr2	166650718	166651109	392	166650863	4	9.55093	4.84398	5.11208
chr21	9825455	9827462	2008	9826849	51	39.7255	10.9769	33.2123
chr10	112403676	112403902	227	112403838	2	5.42377	2.91692	1.88701
chr5	78835585	78836011	427	78835684	4	9.81673	4.86154	5.11208
chr19	54783937	54784132	196	54784032	2	5.42377	2.91692	1.88701
chr19	49990914	49991320	407	49990964	4	8.63103	4.7649	4.4253
chr5	74632552	74632844	293	74632747	3	6.62454	3.81192	3.00851
chr20	11823644	11823889	246	11823784	2	5.0548	2.89047	1.88701
chr2	42408895	42409109	215	42408990	2	5.42377	2.91692	1.88701
chr19	40697491	40697957	467	40697817	3	7.51896	3.88588	3.43494
chr2	242089922	242090306	385	242090194	3	7.30945	3.87163	3.43494
chr18	11689411	11689727	317	11689600	4	9.81673	4.86154	5.11208
chr9	99212424	99212653	230	99212564	2	5.22724	2.90372	1.88701
chr11	1783221	1783428	208	1783316	2	5.42377	2.91692	1.88701
chr19	42758818	42759279	462	42759129	4	9.81673	4.86154	5.11208
chr9	36191015	36191367	353	36191080	3	5.92873	3.72436	2.37131
chr6	31509163	31509616	454	31509253	4	8.63103	4.7649	4.4253
chr10	93668462	93669028	567	93668581	3	7.5719	3.88923	3.43494
chr19	58666107	58666360	254	58666284	3	7.5719	3.88923	3.43494
chr14	90862859	90863104	246	90862940	2	5.36343	2.91307	1.88701
chr9	73027933	73028293	361	73028048	3	7.07913	3.85396	3.42315
chr10	91092571	91092946	376	91092648	3	7.49133	3.8841	3.43494
chr17	80023024	80023936	913	80023291	4	9.81673	4.86154	5.11208
chr9	74525161	74525375	215	74525256	2	5.42377	2.91692	1.88701
chr20	16553981	16554442	462	16554274	3	7.19042	3.86278	3.43494
chr17	27895219	27895622	404	27895510	3	7.5719	3.88923	3.43494
chr2	128283677	128284026	350	128283873	4	9.68189	4.85289	5.11208
chr13	73302059	73302411	353	73302190	3	7.5719	3.88923	3.43494
chr2	65454987	65455253	267	65455131	7	15.5843	7.67291	9.99124
chr4	71554480	71554721	242	71554573	3	7.49133	3.8841	3.43494
chr8	110552278	110552593	316	110552479	4	9.81673	4.86154	5.11208
chr16	30904890	30905156	267	30905032	6	12.8688	6.67086	7.63344
chr17	66243723	66243958	236	66243817	3	7.5719	3.88923	3.43494
chr8	12808721	12809231	511	12808837	4	9.20008	4.81745	4.9574
chr19	6772785	6773425	641	6773280	7	16.4538	7.74326	10.8089
chr11	76156382	76156838	457	76156541	2	5.40515	2.91575	1.88701
chr6	153304425	153304679	255	153304527	3	7.46414	3.88231	3.43494
chr10	14921045	14921418	374	14921304	5	10.7165	5.71788	5.96293
chr14	99541284	99541491	208	99541407	3	7.5719	3.88923	3.43494
chr21	46292683	46292883	201	46292774	3	6.87616	3.83645	3.24562
chr22	42084179	42084415	237	42084375	2	5.42377	2.91692	1.88701
chr14	71374971	71375252	282	71375065	3	7.49133	3.8841	3.43494
chr10	80828009	80828409	401	80828063	2	5.42377	2.91692	1.88701
chr7	105028552	105028778	227	105028633	4	9.81673	4.86154	5.11208
chr22	38244975	38245651	677	38245202	3	7.49133	3.8841	3.43494
chr17	58469767	58470108	342	58469970	3	7.19042	3.86278	3.43494
chr6	133569206	133569426	221	133569301	2	5.12101	2.89576	1.88701
chr9	123476209	123476601	393	123476327	6	14.5314	6.80616	8.96673
chr3	45267359	45267575	217	45267450	2	5.42377	2.91692	1.88701
chr2	71356918	71357340	423	71357195	3	7.5719	3.88923	3.43494
chr16	78133274	78133566	293	78133344	2	5.42377	2.91692	1.88701
chr9	131798965	131799158	194	131799057	4	9.81673	4.86154	5.11208
chr1	156186251	156186588	338	156186440	42	37.5017	12.6732	31.0933
chr10	26727752	26727958	207	26727791	3	7.16757	3.86101	3.43494
chr11	820183	820481	299	820358	4	9.81673	4.86154	5.11208
chr11	88070984	88071318	335	88071122	3	7.43737	3.88053	3.43494
chr14	21538467	21538685	219	21538582	3	7.5719	3.88923	3.43494
chr6	151710953	151711323	371	151711200	2	5.26469	2.90639	1.88701
chr10	5932159	5932570	412	5932358	2	5.32302	2.91039	1.88701
chr7	66767707	66768027	321	66767874	2	5.42377	2.91692	1.88701
chr2	233414975	233415729	755	233415587	3	7.46414	3.88231	3.43494
chr3	124303481	124303808	328	124303707	2	5.07103	2.89179	1.88701
chr19	45926992	45927372	381	45927022	3	7.5719	3.88923	3.43494
chr7	41048806	41049021	216	41048889	3	7.05771	3.8522	3.41706
chr1	225615163	225616118	956	225615959	4	9.68189	4.85289	5.11208
chr10	135170781	135171294	514	135171266	3	7.5719	3.88923	3.43494
chr7	104581363	104581590	228	104581458	2	5.02294	2.88784	1.88701
chr6	31555378	31555627	250	31555520	4	9.81673	4.86154	5.11208
chr4	184579989	184580359	371	184580225	2	5.40515	2.91575	1.88701
chr9	84303247	84303481	235	84303437	3	7.26084	3.86808	3.43494
chr17	43487246	43487445	200	43487354	4	9.48833	4.83954	5.11208
chr13	60971056	60971297	242	60971199	3	7.41101	3.87874	3.43494
chr19	10828704	10829577	874	10828806	5	12.1406	5.83385	6.95506
chr8	38239865	38240170	306	38240006	3	7.5719	3.88923	3.43494
chr3	125313486	125313677	192	125313604	4	9.81673	4.86154	5.11208
chr2	54952130	54952566	437	54952376	2	5.15545	2.89841	1.88701
chr22	37415490	37415830	341	37415639	3	7.5719	3.88923	3.43494
chr5	179247983	179248618	636	179248155	4	9.81673	4.86154	5.11208
chr16	84058622	84058931	310	84058668	2	5.20891	2.90239	1.88701
chr2	96068578	96068877	300	96068775	3	7.5719	3.88923	3.43494
chr19	45252074	45252643	570	45252236	4	9.81673	4.86154	5.11208
chr11	64039064	64039290	227	64039174	4	9.81673	4.86154	5.11208
chr4	78078515	78079148	634	78078859	5	11.243	5.76778	6.473
chr2	201981117	201981627	511	201981544	3	7.5719	3.88923	3.43494
chr19	17445097	17445436	340	17445246	3	6.62454	3.81192	3.00851
chr19	33183442	33183735	294	33183554	4	8.63103	4.7649	4.4253
chr5	109025122	109025350	229	109025197	2	5.08748	2.89311	1.88701
chr1	15736419	15736612	194	15736518	3	7.38505	3.87696	3.43494
chr2	122288268	122288483	216	122288361	5	12.1406	5.83385	6.95506
chr21	9825455	9827462	2008	9826103	53	41.5377	11.1944	34.9217
chr5	32173324	32174209	886	32173872	4	9.81673	4.86154	5.11208
chr4	2800723	2801672	950	2801086	2	5.42377	2.91692	1.88701
chr20	57226465	57226665	201	57226533	3	7.5719	3.88923	3.43494
chr4	169239567	169239907	341	169239790	4	7.75949	4.65545	3.60744
chr7	40174010	40174459	450	40174164	3	7.38505	3.87696	3.43494
chr20	62587248	62587576	329	62587355	2	5.42377	2.91692	1.88701
chr15	64648145	64648346	202	64648248	7	16.9801	7.77846	11.2072
chr19	14682392	14682840	449	14682613	2	5.42377	2.91692	1.88701
chr20	62711441	62712045	605	62711982	3	7.30945	3.87163	3.43494
chr4	54930256	54930545	290	54930383	2	5.0548	2.89047	1.88701
chr1	145209535	145209819	285	145209702	4	9.81673	4.86154	5.11208
chr12	122242838	122243040	203	122242931	3	7.5719	3.88923	3.43494
chr16	3185231	3185440	210	3185326	3	7.5719	3.88923	3.43494
chr8	29209137	29209332	196	29209185	2	5.42377	2.91692	1.88701
chr1	26488455	26488647	193	26488537	3	7.16757	3.86101	3.43494
chr17	66287064	66287267	204	66287117	3	7.07913	3.85396	3.42315
chr20	34361058	34361499	442	34361108	2	5.42377	2.91692	1.88701
chr16	30381198	30381647	450	30381501	6	14.5314	6.80616	8.96673
chr3	113464128	113464990	863	113464785	5	12.1406	5.83385	6.95506
chr17	28256919	28257507	589	28257408	3	7.38505	3.87696	3.43494
chr11	116643387	116643646	260	116643493	3	7.43737	3.88053	3.43494
chr4	57977175	57977595	421	57977269	2	5.38412	2.91441	1.88701
chr8	67975247	67975523	277	67975438	2	5.42377	2.91692	1.88701
chr22	17090510	17090769	260	17090622	3	7.5719	3.88923	3.43494
chr6	16129419	16130062	644	16129943	3	7.5719	3.88923	3.43494
chr3	107150058	107150299	242	107150169	3	7.46414	3.88231	3.43494
chr17	19880118	19880341	224	19880276	2	5.42377	2.91692	1.88701
chr11	117198626	117199021	396	117198682	2	5.42377	2.91692	1.88701
chr10	31609587	31609783	197	31609723	3	7.5719	3.88923	3.43494
chr9	140063864	140064073	210	140063959	2	5.42377	2.91692	1.88701
chr11	64216617	64217099	483	64216734	3	7.5719	3.88923	3.43494
chr1	31381448	31381734	287	31381581	3	7.26084	3.86808	3.43494
chr9	32526047	32526241	195	32526140	3	7.5719	3.88923	3.43494
chr12	80083356	80083676	321	80083434	2	5.42377	2.91692	1.88701
chr1	226389513	226389748	236	226389635	3	7.5719	3.88923	3.43494
chr12	53400243	53400586	344	53400376	3	7.5719	3.88923	3.43494
chr17	38024245	38024457	213	38024329	2	5.34307	2.91173	1.88701
chr22	30821696	30821910	215	30821784	2	5.24583	2.90505	1.88701
chr21	47878289	47878545	257	47878423	6	14.3901	6.79717	8.96673
chr15	74218851	74219171	321	74218939	3	7.5719	3.88923	3.43494
chr1	212740018	212740556	539	212740443	3	7.16757	3.86101	3.43494
chr5	126112379	126112589	211	126112492	4	9.39772	4.83289	5.11208
chr11	406792	407196	405	406831	3	7.5719	3.88923	3.43494
chr17	77005388	77005806	419	77005632	5	11.533	5.79151	6.73666
chr1	149784615	149784824	210	149784710	2	5.42377	2.91692	1.88701
chr12	94853161	94853609	449	94853476	3	7.41101	3.87874	3.43494
chr19	34919489	34919828	340	34919611	5	12.1406	5.83385	6.95506
chr8	116680728	116681041	314	116680875	3	7.5719	3.88923	3.43494
chr20	30697305	30697762	458	30697623	3	6.62454	3.81192	3.00851
chr12	54345770	54345985	216	54345957	3	7.5719	3.88923	3.43494
chr18	47018628	47018832	205	47018739	4	9.81673	4.86154	5.11208
chr19	18063627	18063905	279	18063728	4	9.81673	4.86154	5.11208
chr17	73760866	73761134	269	73761048	3	7.5719	3.88923	3.43494
chr2	45238668	45238891	224	45238780	3	7.43737	3.88053	3.43494
chr22	46546726	46547240	515	46547069	3	5.92873	3.72436	2.37131
chr7	91763278	91763510	233	91763383	5	12.1406	5.83385	6.95506
chr11	118973042	118973354	313	118973313	2	5.28384	2.90772	1.88701
chr11	62554331	62554704	374	62554464	3	7.30945	3.87163	3.43494
chr11	85891766	85892021	256	85891861	2	5.42377	2.91692	1.88701
chr20	33464327	33464762	436	33464409	3	7.07913	3.85396	3.42315
chr1	183440877	183441368	492	183441278	3	7.5719	3.88923	3.43494
chr2	44222793	44223071	279	44222971	3	7.30945	3.87163	3.43494
chr5	141545658	141545863	206	141545725	3	7.28497	3.86986	3.43494
chr2	109403231	109403423	193	109403372	4	9.48833	4.83954	5.11208
chr6	98275719	98275916	198	98275814	2	5.36343	2.91307	1.88701
chr17	3795927	3796128	202	3796066	3	7.5719	3.88923	3.43494
chr19	13976490	13976851	362	13976558	2	5.13812	2.89708	1.88701
chr20	33104225	33104596	372	33104361	3	5.92873	3.72436	2.37131
chr7	149469466	149469820	355	149469721	4	9.81673	4.86154	5.11208
chr12	124118020	124118658	639	124118545	4	9.81673	4.86154	5.11208
chr2	61404741	61405017	277	61404930	2	5.10414	2.89443	1.88701
chr17	77787025	77788044	1020	77787206	3	7.5719	3.88923	3.43494
chr6	109170968	109171258	291	109171063	2	5.42377	2.91692	1.88701
chr16	284938	285400	463	285070	4	7.75949	4.65545	3.60744
chr5	130500693	130501079	387	130500791	3	7.5719	3.88923	3.43494
chr1	47910495	47910729	235	47910581	2	5.15545	2.89841	1.88701
chr2	27070909	27071283	375	27071248	3	7.5719	3.88923	3.43494
chrX	103079706	103079935	230	103079838	3	7.30945	3.87163	3.43494
chr2	73152610	73152819	210	73152753	3	7.30945	3.87163	3.43494
chr15	49255444	49255724	281	49255535	3	7.21357	3.86454	3.43494
chr12	57023023	57023312	290	57023139	3	7.5719	3.88923	3.43494
chr16	50727532	50727888	357	50727592	2	5.22724	2.90372	1.88701
chr2	32503081	32503453	373	32503285	3	7.5719	3.88923	3.43494
chr19	11071638	11071829	192	11071777	3	6.87616	3.83645	3.24562
chr2	207270369	207270589	221	207270464	2	5.42377	2.91692	1.88701
chr17	61678223	61678548	326	61678464	3	7.21357	3.86454	3.43494
chr1	211556314	211556575	262	211556433	3	7.5719	3.88923	3.43494
chr14	54955227	54955712	486	54955370	5	9.66912	5.58654	5.11208
chr1	202113463	202114102	640	202113994	3	7.5719	3.88923	3.43494
chr10	17270630	17270964	335	17270864	4	9.78563	4.85959	5.11208
chr2	190445739	190445949	211	190445796	2	5.42377	2.91692	1.88701
chr5	180688411	180688679	269	180688556	2	5.07103	2.89179	1.88701
chr12	1100488	1100801	314	1100664	5	12.1406	5.83385	6.95506
chr17	47074782	47075143	362	47074842	3	6.62454	3.81192	3.00851
chr13	72440612	72440832	221	72440744	3	7.5719	3.88923	3.43494
chr7	75947607	75947864	258	75947729	5	12.0611	5.82882	6.95506
chr1	224032972	224033330	359	224033067	2	5.40515	2.91575	1.88701
chr1	2245868	2246156	289	2246058	2	5.42377	2.91692	1.88701
chr3	186288921	186289183	263	186289085	3	7.5719	3.88923	3.43494
chr13	50570662	50570860	199	50570786	3	7.5719	3.88923	3.43494
chr19	35999635	35999913	279	35999839	2	5.22724	2.90372	1.88701
chr5	79330933	79331216	284	79331049	3	7.5719	3.88923	3.43494
chr5	74349243	74349544	302	74349376	4	9.48833	4.83954	5.11208
chr11	3860090	3861220	1131	3861098	4	9.81673	4.86154	5.11208
chr12	6450736	6451211	476	6451111	5	11.5674	5.79416	6.76875
chr7	5567611	5567956	346	5567685	3	6.62454	3.81192	3.00851
chr8	145910812	145911023	212	145910937	3	7.5719	3.88923	3.43494
chr12	29301969	29302176	208	29302075	4	9.31078	4.82626	5.05826
chr9	117149110	117149325	216	117149202	4	8.71896	4.77388	4.50948
chr3	138634133	138634348	216	138634233	5	10.7165	5.71788	5.96293
chr2	85636974	85637366	393	85637263	4	7.75949	4.65545	3.60744
chr9	33166715	33167165	451	33166834	4	9.81673	4.86154	5.11208
chr5	158690326	158690522	197	158690416	3	7.5719	3.88923	3.43494
chr12	7036517	7036733	217	7036650	3	7.5719	3.88923	3.43494
chr11	57415812	57416032	221	57415945	3	7.46414	3.88231	3.43494
chr5	178770942	178771314	373	178771163	2	5.42377	2.91692	1.88701
chr5	140072202	140072393	192	140072297	2	5.42377	2.91692	1.88701
chr17	47840811	47841350	540	47840966	3	7.07913	3.85396	3.42315
chr1	157108265	157108476	212	157108357	4	8.63103	4.7649	4.4253
chr15	42787563	42788063	501	42787624	3	7.54704	3.88767	3.43494
chr17	21188683	21189247	565	21189169	4	9.20008	4.81745	4.9574
chr7	130353374	130353569	196	130353466	3	7.23704	3.86631	3.43494
chr10	26986305	26986841	537	26986499	2	5.42377	2.91692	1.88701
chr7	2672713	2672990	278	2672812	2	5.42377	2.91692	1.88701
chr4	56413164	56413702	539	56413211	3	7.49133	3.8841	3.43494
chr12	57472950	57473157	208	57473114	3	7.5719	3.88923	3.43494
chr4	25235707	25236330	624	25236085	4	9.81673	4.86154	5.11208
chr6	42847595	42847822	228	42847702	3	7.5719	3.88923	3.43494
chr19	16256571	16256790	220	16256624	2	5.40515	2.91575	1.88701
chr3	186648295	186648505	211	186648392	4	8.63103	4.7649	4.4253
chr1	17215744	17215958	215	17215939	4	8.63103	4.7649	4.4253
chr5	112257525	112257772	248	112257635	4	9.81673	4.86154	5.11208
chr3	53530008	53530209	202	53530098	3	7.5719	3.88923	3.43494
chr22	30819563	30819859	297	30819619	2	5.22724	2.90372	1.88701
chr10	88732661	88732914	254	88732739	3	6.99502	3.84694	3.35939
chr8	102218438	102218947	510	102218512	3	7.21357	3.86454	3.43494
chr19	39109194	39109456	263	39109301	3	7.5719	3.88923	3.43494
chr1	45451893	45452168	276	45452104	2	5.0548	2.89047	1.88701
chr14	50697876	50698602	727	50697980	5	10.7165	5.71788	5.96293
chr3	196366740	196366966	227	196366833	3	7.5719	3.88923	3.43494
chr15	22892355	22892790	436	22892682	4	9.81673	4.86154	5.11208
chr14	104096144	104096395	252	104096198	2	5.42377	2.91692	1.88701
chr2	70417684	70417889	206	70417781	5	12.1406	5.83385	6.95506
chr12	80327906	80328112	207	80327998	3	6.80127	3.82949	3.17916
chr19	1751668	1751860	193	1751715	2	5.42377	2.91692	1.88701
chr11	1330254	1330574	321	1330416	4	9.81673	4.86154	5.11208
chr1	227922419	227922871	453	227922760	4	9.81673	4.86154	5.11208
chr18	74843906	74844639	734	74844553	4	9.81673	4.86154	5.11208
chr1	23695519	23695786	268	23695685	2	5.42377	2.91692	1.88701
chr3	48282747	48283175	429	48282850	3	7.5719	3.88923	3.43494
chr20	62708868	62709336	469	62709161	2	5.42377	2.91692	1.88701
chr9	104500005	104500395	391	104500296	3	7.5719	3.88923	3.43494
chr11	124631910	124632193	284	124631983	2	5.42377	2.91692	1.88701
chr3	47020769	47021011	243	47020981	4	9.20008	4.81745	4.9574
chr17	35300624	35300901	278	35300744	4	9.78563	4.85959	5.11208
chr15	78369306	78370036	731	78369648	4	8.63103	4.7649	4.4253
chr6	100050150	100050343	194	100050242	2	5.42377	2.91692	1.88701
chr6	53223804	53224032	229	53223949	3	7.38505	3.87696	3.43494
chr20	62673874	62674065	192	62673962	3	7.5719	3.88923	3.43494
chr11	11513369	11513565	197	11513461	2	5.22724	2.90372	1.88701
chr14	65346483	65346753	271	65346541	2	5.42377	2.91692	1.88701
chr20	33814802	33815066	265	33814893	2	5.40515	2.91575	1.88701
chr9	35605526	35605736	211	35605615	3	7.51896	3.88588	3.43494
chr1	41847472	41847666	195	41847574	3	7.5719	3.88923	3.43494
chr2	54785687	54785890	204	54785782	2	5.28384	2.90772	1.88701
chr12	57118526	57118748	223	57118628	4	9.81673	4.86154	5.11208
chr19	42705961	42706164	204	42706042	3	7.5719	3.88923	3.43494
chr13	25946402	25946767	366	25946627	2	5.28384	2.90772	1.88701
chr19	50316235	50316482	248	50316320	2	5.42377	2.91692	1.88701
chr14	95624039	95624361	323	95624130	4	9.81673	4.86154	5.11208
chr1	28369612	28369883	272	28369748	4	9.71592	4.85512	5.11208
chr10	126431290	126431521	232	126431370	3	7.5719	3.88923	3.43494
chr6	33044206	33044474	269	33044449	2	5.30328	2.90906	1.88701
chr17	10601383	10601575	193	10601478	2	5.42377	2.91692	1.88701
chr1	180601685	180601882	198	180601774	3	7.41101	3.87874	3.43494
chr10	99609585	99609786	202	99609697	3	7.41101	3.87874	3.43494
chr4	26862580	26862989	410	26862728	4	9.81673	4.86154	5.11208
chr1	27153525	27153746	222	27153641	5	11.9787	5.82346	6.95506
chr10	118608200	118608552	353	118608277	2	5.19084	2.90106	1.88701
chr1	203830784	203831008	225	203830870	4	8.94603	4.79557	4.72761
chr3	12329751	12329960	210	12329904	2	5.42377	2.91692	1.88701
chr1	220921759	220922046	288	220921872	3	7.41101	3.87874	3.43494
chr1	93913528	93913866	339	93913622	2	5.42377	2.91692	1.88701
chr7	193372	193747	376	193425	3	6.62454	3.81192	3.00851
chr12	25538800	25539019	220	25538935	3	7.07913	3.85396	3.42315
chr19	39897012	39897272	261	39897122	2	5.42377	2.91692	1.88701
chr16	50776384	50776622	239	50776572	2	5.03877	2.88915	1.88701
chr19	49957016	49957239	224	49957146	3	7.5719	3.88923	3.43494
chr6	36646567	36646839	273	36646692	3	7.46414	3.88231	3.43494
chr4	79697576	79697919	344	79697610	2	5.02294	2.88784	1.88701
chr19	7600208	7600525	318	7600390	4	9.75049	4.85735	5.11208
chr2	159824858	159825061	204	159824907	2	5.22724	2.90372	1.88701
chr2	99952777	99953258	482	99952959	2	5.42377	2.91692	1.88701
chr5	179498396	179498674	279	179498547	5	11.9787	5.82346	6.95506
chr6	122720805	122721041	237	122720946	3	7.21357	3.86454	3.43494
chr2	242674147	242674457	311	242674324	5	12.1033	5.83151	6.95506
chr2	18821603	18821799	197	18821698	2	5.30328	2.90906	1.88701
chr19	17312089	17312339	251	17312184	2	5.34307	2.91173	1.88701
chr16	2564340	2564693	354	2564445	3	7.5719	3.88923	3.43494
chr3	130745780	130746028	249	130745882	3	7.26084	3.86808	3.43494
chr2	136742886	136743115	230	136742974	3	7.19042	3.86278	3.43494
chr4	184426650	184426895	246	184426788	4	9.81673	4.86154	5.11208
chr18	31157969	31158261	293	31158044	2	5.42377	2.91692	1.88701
chr3	182511354	182511724	371	182511419	2	5.42377	2.91692	1.88701
chr1	45290662	45290874	213	45290757	2	5.19084	2.90106	1.88701
chr6	26198446	26198694	249	26198539	3	7.5719	3.88923	3.43494
chr1	32479415	32480421	1007	32479613	5	12.0196	5.82614	6.95506
chr1	229477988	229478354	367	229478175	4	7.75949	4.65545	3.60744
chr21	44298997	44299614	618	44299451	4	9.78563	4.85959	5.11208
chr11	96122927	96123216	290	96123054	2	5.10414	2.89443	1.88701
chr14	73704812	73705077	266	73704986	3	7.5719	3.88923	3.43494
chr15	66084249	66084443	195	66084371	3	6.62454	3.81192	3.00851
chr17	56065176	56066081	906	56065475	4	9.75049	4.85735	5.11208
chr5	154317460	154317720	261	154317568	3	6.38133	3.78487	2.81888
chr19	10654613	10655071	459	10654881	6	14.5314	6.80616	8.96673
chr19	50432156	50432771	616	50432609	10	24.6124	10.6954	18.5128
chr4	87855401	87855638	238	87855509	3	7.12278	3.85748	3.43494
chr11	66885178	66886106	929	66885638	4	9.81673	4.86154	5.11208
chr16	11762756	11763594	839	11763236	4	8.63103	4.7649	4.4253
chr16	2564891	2565088	198	2564943	2	5.0548	2.89047	1.88701
chr17	47866153	47866411	259	47866308	4	9.81673	4.86154	5.11208
chr3	52444697	52444934	238	52444816	4	9.48833	4.83954	5.11208
chr15	34629633	34630054	422	34629782	6	14.5314	6.80616	8.96673
chr16	75681273	75681483	211	75681372	3	7.5719	3.88923	3.43494
chr3	125312786	125313052	267	125312876	3	7.5719	3.88923	3.43494
chr17	7788709	7789015	307	7788819	3	7.5719	3.88923	3.43494
chr3	58223577	58223791	215	58223626	2	5.42377	2.91692	1.88701
chr11	129938960	129939484	525	129939001	3	7.5719	3.88923	3.43494
chr19	1094962	1095350	389	1095067	3	7.5719	3.88923	3.43494
chr15	75939820	75940077	258	75939971	4	9.81673	4.86154	5.11208
chr5	142784428	142784738	311	142784519	2	5.36343	2.91307	1.88701
chr5	132398586	132398803	218	132398706	3	7.5719	3.88923	3.43494
chr11	118972268	118972533	266	118972386	6	12.8688	6.67086	7.63344
chr21	18984537	18985185	649	18984759	2	5.42377	2.91692	1.88701
chr21	46339182	46339390	209	46339315	2	5.0548	2.89047	1.88701
chr9	132681859	132682052	194	132681954	2	5.42377	2.91692	1.88701
chr11	107880066	107880285	220	107880180	5	11.9787	5.82346	6.95506
chr17	42082937	42083240	304	42083156	3	6.62454	3.81192	3.00851
chr19	3699652	3699973	322	3699760	3	7.5719	3.88923	3.43494
chr16	66638806	66639159	354	66638969	2	5.38412	2.91441	1.88701
chr12	112123450	112123739	290	112123599	3	7.5719	3.88923	3.43494
chr9	131843419	131844017	599	131843557	3	7.5719	3.88923	3.43494
chr20	17663206	17663398	193	17663301	3	7.5719	3.88923	3.43494
chr5	86707731	86708148	418	86708062	3	7.5719	3.88923	3.43494
chr19	1250836	1251155	320	1250899	2	5.42377	2.91692	1.88701
chr20	47443575	47444392	818	47444228	4	9.81673	4.86154	5.11208
chr22	20118790	20119076	287	20118982	3	7.30945	3.87163	3.43494
chr1	6479922	6480214	293	6480070	4	9.81673	4.86154	5.11208
chr5	135364573	135365115	543	135364978	3	6.62454	3.81192	3.00851
chr1	245320178	245320385	208	245320337	3	7.19042	3.86278	3.43494
chr5	111754886	111755235	350	111754959	2	5.19084	2.90106	1.88701
[truncated: 3,922 more rows]

## Sheet: SLE-1_H3K4me3
chr	start	end	length	summit	pileup	minusLOG10(pvalue)	fold_enrichment	minusLOG10(qvalue)
chr16	27279617	27280679	1063	27280322	8	14.3904	8.14085	11.5688
chr20	57463493	57464621	1129	57464428	8	14.3904	8.14085	11.5688
chr12	42631166	42632116	951	42631311	11	17.5659	10.132	14.6228
chr19	33717619	33718313	695	33717952	6	10.5787	6.33177	7.93668
chr21	35014725	35015887	1163	35014859	11	20.2942	10.8245	17.2268
chr11	118795259	118796960	1702	118796102	17	33.4286	16.2817	29.5228
chr6	26457844	26459156	1313	26458393	15	28.4659	14.3646	24.9379
chr19	56989270	56989520	251	56989373	5	6.30932	4.70015	3.91654
chr19	53289374	53290566	1193	53289897	8	14.3904	8.14085	11.5688
chr14	105499679	105500212	534	105499772	5	8.0304	5.2626	5.54602
chr3	128901331	128903827	2497	128902414	16	31.1966	15.3772	27.4392
chr12	3861429	3862914	1486	3862544	10	18.3858	9.94993	15.3721
chr9	130007247	130007821	575	130007325	6	10.2606	6.26481	7.67495
chr1	37939601	37942535	2935	37941448	7	12.4168	7.22777	9.72273
chr15	41624986	41625991	1006	41625796	7	9.83444	6.51626	7.26341
chr2	130634754	130635256	503	130635075	10	17.5431	9.76814	14.61
chr16	47176708	47178348	1641	47177577	8	12.2405	7.59897	9.55645
chr22	46983670	46983937	268	46983724	3	5.32321	3.61816	2.95553
chr17	61522904	61524633	1730	61523053	6	10.0451	6.21609	7.46918
chr15	91427263	91429358	2096	91429278	7	9.17785	6.26686	6.61573
chr3	172427889	172428872	984	172428193	9	15.9758	8.96378	13.1133
chr17	38497682	38499520	1839	38498592	12	22.2829	11.7081	19.1121
chr8	33423609	33424712	1104	33424414	9	15.8475	8.93572	12.9883
chr11	45938864	45939426	563	45939261	24	44.1784	21.2738	39.5396
chr3	159942930	159944437	1508	159943776	8	13.811	8.01706	11.0582
chr19	49121689	49123085	1397	49122306	22	44.9182	20.8044	40.1483
chr12	65003387	65007113	3727	65005560	19	37.9618	18.0908	33.7351
chr19	45457704	45459336	1633	45458804	12	19.4146	10.9763	16.3754
chr11	123172533	123173080	548	123172688	4	6.68092	4.45392	4.27247
chr15	52970253	52971901	1649	52971246	15	28.9894	14.4726	25.3816
chr12	133463449	133465005	1557	133464662	11	20.4418	10.8545	17.3247
chr6	11094006	11094906	901	11094602	14	26.8085	13.5681	23.3337
chr3	69134153	69135958	1806	69134894	11	17.5659	10.132	14.6228
chr16	15736339	15737477	1139	15736825	18	35.684	17.1862	31.6208
chr6	24933254	24936615	3362	24934146	12	21.233	11.4728	18.1032
chr15	83654241	83655646	1406	83655136	14	23.2062	12.6649	19.9566
chr6	32632024	32634490	2467	32633047	15	28.9894	14.4726	25.3816
chr17	46908470	46909173	704	46909039	9	13.4167	8.26322	10.6752
chr3	126076433	126076794	362	126076496	3	5.32321	3.61816	2.95553
chr8	145137120	145138152	1033	145137301	9	16.3674	9.04539	13.4535
chr14	54907296	54908098	803	54907862	13	23.8377	12.4905	20.5706
chr6	86387660	86388483	824	86388363	7	11.4875	7.01679	8.83285
chr2	130938660	130940232	1573	130939540	19	37.9618	18.0908	33.7351
chr4	147442304	147444146	1843	147443377	9	16.3674	9.04539	13.4535
chr14	76044961	76045813	853	76045413	14	21.8488	12.218	18.6935
chr10	11060195	11060532	338	11060287	6	10.5787	6.33177	7.93668
chr6	45389208	45392447	3240	45390665	18	31.113	16.0423	27.4269
chr2	217277160	217277800	641	217277291	17	23.757	13.1508	20.4917
chr11	10828894	10830447	1554	10829900	18	34.4539	16.9249	30.5246
chr11	76155258	76155747	490	76155569	11	17.5659	10.132	14.6228
chr11	31390951	31391767	817	31391526	9	13.9756	8.4433	11.2069
chr22	17565465	17569051	3587	17566912	19	37.9618	18.0908	33.7351
chr14	102414011	102414415	405	102414268	5	8.75618	5.42723	6.211
chr6	26044931	26045773	843	26045606	7	9.17785	6.26686	6.61573
chr17	45973651	45974706	1056	45973764	13	24.6556	12.6635	21.3073
chr20	60877015	60879108	2094	60877679	9	16.3674	9.04539	13.4535
chr17	80185899	80190152	4254	80189356	13	24.6556	12.6635	21.3073
chr12	10874939	10876285	1347	10875519	19	35.514	17.542	31.5373
chr7	30173966	30176153	2188	30174492	16	27.1099	14.3536	23.6184
chr10	98591671	98593479	1809	98591795	10	18.0268	9.87567	15.0677
chr21	34863612	34864497	886	34863713	7	12.459	7.23631	9.72723
chr3	126193461	126194774	1314	126194323	9	15.723	8.90784	12.877
chr17	56407306	56410705	3400	56408772	21	42.4627	19.8764	37.9819
chr14	58618642	58619021	380	58618881	4	7.00033	4.52269	4.54066
chr6	28109223	28110062	840	28109486	11	18.9784	10.5252	15.9553
chr7	97910710	97914541	3832	97914229	6	10.5787	6.33177	7.93668
chr2	54950091	54950556	466	54950364	14	26.8085	13.5681	23.3337
chr17	7144062	7146030	1969	7145226	18	35.684	17.1862	31.6208
chr4	178362384	178364112	1729	178363134	15	26.2225	13.8213	22.8234
chr6	71122476	71124270	1795	71123539	17	33.4286	16.2817	29.5228
chr11	94822597	94823633	1037	94822787	13	23.6654	12.4515	20.4065
chr21	38638951	38639710	760	38639393	23	45.8687	21.4122	41.0587
chr17	2295711	2295954	244	2295834	5	8.37184	5.3447	5.87533
chr7	156684815	156686591	1777	156686148	16	29.9926	15.1197	26.353
chr15	40598303	40601440	3138	40600019	12	19.4146	10.9763	16.3754
chr7	100074813	100077184	2372	100075954	13	24.6556	12.6635	21.3073
chr18	42259156	42259742	587	42259325	12	20.8768	11.3848	17.7538
chr17	34890044	34891810	1767	34890585	13	24.2915	12.5888	21.0072
chr9	131938628	131940536	1909	131939719	17	33.4286	16.2817	29.5228
chr7	66460038	66460588	551	66460333	9	16.3674	9.04539	13.4535
chr11	32913664	32915769	2106	32914873	10	18.3858	9.94993	15.3721
chr7	1499511	1500598	1088	1499645	15	28.9894	14.4726	25.3816
chr19	5623096	5624618	1523	5623421	19	37.5766	18.0124	33.4526
chr5	173315309	173316224	916	173315882	17	32.8393	16.1602	29.0374
chr14	50086333	50088513	2181	50086587	7	12.459	7.23631	9.72723
chr12	122016544	122018657	2114	122018533	9	16.3674	9.04539	13.4535
chr1	156468458	156471577	3120	156470020	10	18.3858	9.94993	15.3721
chr1	161360248	161360498	251	161360340	5	8.5617	5.38673	6.05794
chr16	19524858	19525110	253	19525011	5	8.75618	5.42723	6.211
chr11	62379300	62380457	1158	62380196	20	40.2607	18.9953	35.8589
chr19	4472239	4473038	800	4472591	13	24.2915	12.5888	21.0072
chr3	20227143	20228421	1279	20228281	9	15.15	8.77099	12.3206
chr19	566718	567401	684	567246	4	7.00033	4.52269	4.54066
chr22	21921835	21923131	1297	21922587	10	18.3858	9.94993	15.3721
chr19	51307252	51308579	1328	51307757	14	26.8085	13.5681	23.3337
chr6	71276638	71277060	423	71276863	17	33.3329	16.2625	29.5059
chr16	4303459	4303850	392	4303687	16	31.1966	15.3772	27.4392
chr15	90727824	90729288	1465	90728395	23	44.335	21.0504	39.6899
chr1	220444869	220446221	1353	220445146	7	11.4875	7.01679	8.83285
chr1	155054515	155054929	415	155054745	4	6.97407	4.51735	4.54066
chr12	56210724	56211551	828	56211405	19	33.5902	17.0191	29.6798
chr10	12390690	12392860	2171	12391849	15	28.6816	14.4099	25.1476
chr10	5707911	5708861	951	5708447	18	35.684	17.1862	31.6208
chr15	79229488	79229679	192	79229605	8	10.6917	7.05022	8.04613
chr14	77278454	77279235	782	77279095	13	23.335	12.3744	20.0833
chr11	85955628	85957132	1505	85955938	20	39.8562	18.913	35.5649
chr8	103666432	103667955	1524	103667591	21	42.3081	19.845	37.8316
chr15	64125161	64126786	1626	64125584	7	12.306	7.20496	9.61557
chr17	37009111	37010017	907	37009284	12	19.4146	10.9763	16.3754
chr7	75543398	75545550	2153	75544125	7	12.459	7.23631	9.72723
chr5	176789631	176790200	570	176789951	5	7.3317	5.06598	4.85934
chr17	33814222	33815480	1259	33814497	10	18.3858	9.94993	15.3721
chr8	96280707	96282508	1802	96281318	15	28.1545	14.2972	24.6368
chr12	8087768	8088752	985	8087995	6	8.78189	5.8692	6.23545
chr7	108166913	108167179	267	108167034	7	11.9447	7.12627	9.27877
chr1	27895195	27895433	239	27895298	8	12.2405	7.59897	9.55645
chr12	104322868	104323818	951	104323361	12	17.1625	10.1837	14.2368
chr1	36626853	36627116	264	36626993	8	13.811	8.01706	11.0582
chr19	38085323	38086119	797	38085858	10	16.2348	9.43077	13.3657
chr8	128746962	128752491	5530	128748662	16	27.1099	14.3536	23.6184
chr14	31343347	31343839	493	31343473	7	10.5511	6.75464	7.93668
chr8	22525857	22526609	753	22526433	13	23.9257	12.51	20.656
chr7	11013500	11014218	719	11014019	9	16.3674	9.04539	13.4535
chr4	26861892	26863743	1852	26862986	11	20.4418	10.8545	17.3247
chr20	5986416	5987757	1342	5986915	20	35.2052	17.7309	31.2431
chr6	111803501	111805599	2099	111804699	12	19.4146	10.9763	16.3754
chr19	38494070	38494447	378	38494181	5	8.75618	5.42723	6.211
chr1	40204249	40205104	856	40204749	10	15.7519	9.28763	12.8958
chr17	33814222	33815480	1259	33814798	11	20.4418	10.8545	17.3247
chr22	43506823	43507625	803	43507188	10	18.3858	9.94993	15.3721
chr10	1089550	1089826	277	1089713	5	8.75618	5.42723	6.211
chr3	41240091	41242552	2462	41240570	16	31.1966	15.3772	27.4392
chr7	28725688	28727012	1325	28726090	6	10.5787	6.33177	7.93668
chr13	20436476	20439093	2618	20438904	20	31.5455	16.4505	27.7781
chr16	29801474	29801796	323	29801687	8	10.6917	7.05022	8.04613
chr12	27932589	27933903	1315	27933756	8	13.2959	7.89389	10.5558
chr2	74709109	74710470	1362	74709950	16	31.1966	15.3772	27.4392
chr1	24151358	24152356	999	24152140	10	18.3275	9.93818	15.3596
chr14	31888885	31889767	883	31889346	24	45.315	21.5957	40.534
chr11	63992940	63994767	1828	63993371	12	22.5326	11.759	19.3021
chr12	65003387	65007113	3727	65005172	21	42.5798	19.8999	37.9938
chr1	40781347	40781678	332	40781639	7	10.5511	6.75464	7.93668
chr3	182697416	182698361	946	182697736	10	18.3858	9.94993	15.3721
chr22	22306094	22307241	1148	22306540	8	14.3904	8.14085	11.5688
chr3	188664105	188664390	286	188664218	8	11.1496	7.22768	8.49989
chr18	43355327	43355703	377	43355433	12	20.6075	11.3154	17.4861
chr6	30226909	30228093	1185	30227405	8	13.8666	8.02958	11.1095
chr1	245028050	245028276	227	245028132	4	6.68092	4.45392	4.27247
chr22	50682518	50684169	1652	50683817	15	27.0338	14.0336	23.5538
chr3	49761567	49761929	363	49761779	9	16.3674	9.04539	13.4535
chr3	124605125	124606732	1608	124605734	6	10.1725	6.24523	7.58953
chr1	1446615	1447806	1192	1447274	11	17.5659	10.132	14.6228
chr12	104322868	104323818	951	104323050	6	10.5418	6.3243	7.93668
chr6	22025660	22025896	237	22025776	8	13.0174	7.8218	10.2818
chr7	25219375	25219891	517	25219591	10	18.3858	9.94993	15.3721
chr16	57520063	57520407	345	57520241	9	16.3674	9.04539	13.4535
chr15	65132944	65138043	5100	65135208	17	33.4286	16.2817	29.5228
chr6	30181397	30182390	994	30181556	10	16.4897	9.50212	13.5737
chr11	308233	309430	1198	308810	11	20.4418	10.8545	17.3247
chr17	27055912	27056524	613	27056238	6	10.5787	6.33177	7.93668
chr11	72430989	72433297	2309	72431215	6	10.5787	6.33177	7.93668
chr7	44645715	44647231	1517	44646290	7	12.459	7.23631	9.72723
chr15	68131947	68132164	218	68132071	7	9.5837	6.4246	7.01875
chr13	47370629	47371562	934	47371019	14	24.661	13.0761	21.3123
chr22	38034943	38037238	2296	38035752	16	31.1966	15.3772	27.4392
chr17	66288347	66289002	656	66288647	8	10.6917	7.05022	8.04613
chr13	77456861	77460919	4059	77458488	10	17.6763	9.79862	14.7269
chr11	71497495	71499285	1791	71497619	9	16.3674	9.04539	13.4535
chr19	55627734	55628972	1239	55628472	17	32.4887	16.0843	28.6969
chr1	206643583	206644690	1108	206643925	15	28.9894	14.4726	25.3816
chr2	200322901	200325076	2176	200323717	11	20.4418	10.8545	17.3247
chr3	51428686	51429570	885	51428835	5	8.52256	5.37827	6.02082
chr11	65768977	65770448	1472	65769155	9	16.3674	9.04539	13.4535
chr22	22011559	22012523	965	22012170	7	12.459	7.23631	9.72723
chrX	84499545	84499761	217	84499638	6	9.73009	6.1397	7.16024
chr1	112280907	112282320	1414	112281860	10	18.1002	9.89122	15.1389
chr9	135644435	135644720	286	135644540	6	7.71484	5.4835	5.237
chr10	93998302	94000684	2383	93999721	9	14.1947	8.50954	11.4178
chr19	3136090	3137145	1056	3136204	9	16.3674	9.04539	13.4535
chr10	103453665	103455118	1454	103453998	11	20.4418	10.8545	17.3247
chr11	65624046	65625662	1617	65624585	13	18.8675	10.967	15.848
chr11	46721481	46723224	1744	46722486	9	16.3674	9.04539	13.4535
chr2	232527273	232527514	242	232527386	7	11.9447	7.12627	9.27877
chr17	27716813	27718584	1772	27717049	7	10.5511	6.75464	7.93668
chr2	71558893	71559634	742	71559072	13	23.9257	12.51	20.656
chr15	90356547	90358561	2015	90358253	20	40.2607	18.9953	35.8589
chr14	91224966	91225260	295	91225074	7	12.459	7.23631	9.72723
chr12	12876458	12879128	2671	12877158	15	27.8567	14.2303	24.3504
chr12	92534967	92539534	4568	92538208	11	20.4418	10.8545	17.3247
chr2	75061297	75063987	2691	75062104	13	24.6556	12.6635	21.3073
chr1	100598085	100599260	1176	100598295	19	35.9566	17.6504	31.8898
chr2	74781449	74783258	1810	74783061	9	15.3139	8.8116	12.4829
chr17	40427296	40429111	1816	40428006	10	18.2505	9.92248	15.2847
chr8	124552625	124554079	1455	124553356	8	13.8666	8.02958	11.1095
chr9	133454332	133455629	1298	133454755	11	20.05	10.7735	16.9912
chr18	32923620	32924836	1217	32924205	15	27.7602	14.2082	24.258
chr13	42613908	42615649	1742	42614921	12	22.5326	11.759	19.3021
chr4	123653765	123654355	591	123653924	13	23.581	12.4322	20.3238
chr19	57182800	57183295	496	57182851	5	7.46194	5.10572	4.98857
chr10	65027627	65028970	1344	65028021	9	16.3674	9.04539	13.4535
chr17	16120411	16121080	670	16120570	10	18.3858	9.94993	15.3721
chr1	1092965	1093853	889	1093283	9	12.251	7.83358	9.56307
chr1	33646331	33647834	1504	33647487	17	33.4286	16.2817	29.5228
chr8	42752043	42753507	1465	42753060	13	24.4831	12.6286	21.1936
chr6	33265895	33268132	2238	33267451	18	35.684	17.1862	31.6208
chr5	81045695	81047035	1341	81046492	21	42.5798	19.8999	37.9938
chr8	103423277	103425478	2202	103424242	11	20.4418	10.8545	17.3247
chr19	36396186	36396420	235	36396298	10	15.7519	9.28763	12.8958
chr10	131908173	131910240	2068	131909268	17	33.4286	16.2817	29.5228
chr3	178978808	178979228	421	178978911	7	11.9447	7.12627	9.27877
chr8	22436163	22438822	2660	22436912	14	26.8085	13.5681	23.3337
chr2	95786946	95787989	1044	95787217	18	34.1098	16.8461	30.1922
chr7	75156706	75157396	691	75157265	16	27.1099	14.3536	23.6184
chrX	44731450	44734163	2714	44733012	17	32.8393	16.1602	29.0374
chr17	61818510	61819208	699	61818966	15	28.9894	14.4726	25.3816
chr3	58457387	58457622	236	58457511	5	8.75618	5.42723	6.211
chr22	42475735	42476354	620	42475855	11	18.9784	10.5252	15.9553
chr11	72928722	72930200	1479	72929910	10	18.3858	9.94993	15.3721
chr10	120513081	120514543	1463	120514096	22	42.8755	20.361	38.2854
chr21	35882468	35884522	2055	35884013	9	16.1758	9.0062	13.3068
chr4	71569894	71571992	2099	71571398	13	24.1058	12.5493	20.831
chr12	56366852	56367201	350	56367088	6	7.71484	5.4835	5.237
chr2	27578902	27580497	1596	27580276	7	10.5511	6.75464	7.93668
chr1	12079069	12079260	192	12079170	6	10.5787	6.33177	7.93668
chr2	219523876	219524819	944	219524619	9	11.0379	7.30598	8.39013
chr10	13389000	13391199	2200	13390374	13	24.6556	12.6635	21.3073
chr7	150434473	150436060	1588	150434969	15	28.2567	14.3196	24.7346
chr10	71905201	71906940	1740	71906837	6	10.5787	6.33177	7.93668
chr15	80445144	80445956	813	80445451	8	13.6491	7.97971	10.9036
chr1	61547507	61549569	2063	61548430	11	20.4418	10.8545	17.3247
chr17	27044166	27045253	1088	27045085	6	10.5787	6.33177	7.93668
chr17	19628061	19628305	245	19628156	7	11.4031	6.9953	8.75199
chr1	19281966	19283768	1803	19283022	14	26.8085	13.5681	23.3337
chr17	27621375	27622031	657	27621474	8	12.2405	7.59897	9.55645
chr7	76178411	76179392	982	76178798	19	37.9618	18.0908	33.7351
chr17	29646677	29648647	1971	29648060	13	18.8675	10.967	15.848
chr7	32930323	32932186	1864	32932054	14	20.6023	11.7504	17.4812
chr8	145634154	145635219	1066	145635079	12	22.5326	11.759	19.3021
chr5	92919839	92920454	616	92920154	7	12.459	7.23631	9.72723
chr1	114447998	114448497	500	114448178	11	20.4418	10.8545	17.3247
chr15	90808336	90809601	1266	90809436	17	29.0997	15.198	25.48
chr3	44379303	44380786	1484	44379765	7	12.252	7.19361	9.56307
chr13	20531599	20532611	1013	20531833	15	28.7921	14.4327	25.2542
chr3	191046882	191048064	1183	191047425	12	20.8082	11.3674	17.6856
chr8	144717637	144718924	1288	144717829	10	18.3858	9.94993	15.3721
chr4	37688441	37688646	206	37688540	11	19.0433	10.5414	16.0196
chr12	57482766	57483974	1209	57483145	8	14.3904	8.14085	11.5688
chr8	123793243	123795369	2127	123793982	8	14.3904	8.14085	11.5688
chr11	134093217	134095660	2444	134094254	8	12.2405	7.59897	9.55645
chr12	51610881	51612278	1398	51611546	13	24.6556	12.6635	21.3073
chr1	150336230	150338473	2244	150338185	11	20.4418	10.8545	17.3247
chr12	56324929	56326636	1708	56326130	12	22.5326	11.759	19.3021
chr1	35544623	35545486	864	35544818	9	15.8475	8.93572	12.9883
chr9	104161185	104162041	857	104161456	7	11.7084	7.07111	9.05093
chr19	45582488	45583181	694	45582628	13	24.6556	12.6635	21.3073
chr3	57677420	57678983	1564	57678647	20	31.5455	16.4505	27.7781
chr16	2317456	2319192	1737	2317985	20	40.2607	18.9953	35.8589
chr19	55765104	55765580	477	55765284	6	10.5787	6.33177	7.93668
chr15	89786559	89787789	1231	89786865	9	15.8475	8.93572	12.9883
chr6	32820141	32822924	2784	32820913	21	42.0062	19.7824	37.5434
chr12	6960725	6961536	812	6960870	10	18.1747	9.90682	15.2114
chr2	27485823	27486023	201	27485915	6	9.88337	6.17766	7.31109
chr8	127570009	127570872	864	127570630	6	10.493	6.3143	7.8985
chr2	216946138	216947086	949	216946412	8	14.3904	8.14085	11.5688
chr13	33924057	33924986	930	33924431	7	10.7257	6.80763	8.07925
chr19	924919	928127	3209	926992	8	14.3904	8.14085	11.5688
chr10	81963860	81965625	1766	81964846	16	31.1966	15.3772	27.4392
chr6	31669976	31671044	1069	31670301	5	8.75618	5.42723	6.211
chr3	52271745	52273836	2092	52273470	20	40.2607	18.9953	35.8589
chr3	156323780	156324481	702	156324160	8	14.2181	8.10558	11.4396
chr12	50478547	50479671	1125	50479207	21	37.2821	18.5753	33.1722
chr12	102090702	102092499	1798	102090838	7	12.459	7.23631	9.72723
chr15	34330418	34331923	1506	34330677	13	22.7244	12.2231	19.4929
chr19	46194612	46196764	2153	46196049	7	12.459	7.23631	9.72723
chr6	14117549	14117778	230	14117662	10	17.4779	9.75297	14.5461
chr7	64126225	64127195	971	64126621	14	26.8085	13.5681	23.3337
chr10	71930442	71930698	257	71930605	10	17.1649	9.67783	14.2386
chr19	10612746	10614345	1600	10612853	9	13.9756	8.4433	11.2069
chr1	35324438	35325415	978	35325222	19	37.3066	17.9558	33.1925
chr3	174158790	174159565	776	174158983	14	26.8085	13.5681	23.3337
chr11	36397904	36399602	1699	36398188	10	18.3858	9.94993	15.3721
chr9	27572977	27573436	460	27573293	14	24.976	13.1565	21.6215
chr7	105751820	105753176	1357	105752359	14	26.2192	13.4457	22.8217
chr6	163776826	163777032	207	163776986	4	6.31924	4.36538	3.92617
chr22	39409750	39410712	963	39410423	10	17.9546	9.86016	14.9973
chr2	73510825	73512042	1218	73511724	11	18.727	10.4609	15.7116
chr6	42951802	42952011	210	42951908	7	11.9447	7.12627	9.27877
chr1	226594870	226596119	1250	226595630	14	26.0261	13.4036	22.6346
chr4	95372653	95374142	1490	95373383	14	26.3179	13.4668	22.9163
chr6	126241124	126241522	399	126241283	6	10.5787	6.33177	7.93668
chr4	3293945	3295254	1310	3294752	10	17.8835	9.84471	14.9281
chr6	26034275	26034540	266	26034338	4	5.92536	4.25477	3.54026
chr5	74062395	74063600	1206	74062769	17	33.4286	16.2817	29.5228
chr7	140097823	140098333	511	140098154	19	35.8438	17.6232	31.7783
chrX	133930660	133931100	441	133930978	12	17.0893	10.1543	14.1675
chr3	51421868	51423490	1623	51422322	15	25.1449	13.5093	21.7776
chr19	12404862	12406026	1165	12405912	7	12.306	7.20496	9.61557
chr1	20987251	20988685	1435	20988232	11	17.5659	10.132	14.6228
chr1	107598882	107600017	1136	107599822	13	23.581	12.4322	20.3238
chr12	123919766	123921156	1391	123920699	17	33.4286	16.2817	29.5228
chr7	158497028	158497477	450	158497326	16	29.9926	15.1197	26.353
chr1	156468458	156471577	3120	156469194	7	12.459	7.23631	9.72723
chr19	2476148	2479502	3355	2479138	11	17.5659	10.132	14.6228
[truncated: 29,883 more rows]

## Sheet: SLE-1_H3K27ac
chr	start	end	length	summit	pileup	minusOG10(pvalue)	fold_enrichment	minusLOG10(qvalue)
[truncated: 2,975 more rows]

[truncated: 6 more sheets: SLE-1_H3K27me3, SLE-2_H3K4me3, SLE-2_H3K27ac, SLE-2_H3K27me3, AlignmentStat, summary_of_peaks]
